# Supplementary material for: Endometrial Signatures of Subfertility in Beef Heifers Reveal Dysregulation of MAPK Signaling and Ciliary Function
Source: Genes (Basel). 2025 Nov 3;16(11):1323. doi: 10.3390/genes16111323 (PMC12652950; doi:10.3390/genes16111323)
Supplement: Supplementary file 1 [file genes-16-01323-s001.zip]

Archive with 1 entries (1 files):
- genes-3915969-supplementary.xlsx
