# Supplementary material for: Endometrial Signatures of Subfertility in Beef Heifers Reveal Dysregulation of MAPK Signaling and Ciliary Function
Source: Genes (Basel). 2025 Nov 3;16(11):1323. doi: 10.3390/genes16111323 (PMC12652950; doi:10.3390/genes16111323)
Supplement: Supplementary file 1 [file genes-16-01323-s001.zip › genes-3915969-supplementary.xlsx]

## Sheet: S1
Supplementary Table S1. Summary and mapping statistics of RNA-Sequencing data from the endometrium tissue of fertile and subfertile beef heifers.
Sample ID	M Seqs	% Aligned	M Aligned	Group
AU181	26.5	0.959	25.4	Fertile
AU182	34.9	0.963	33.6	Fertile
AU184	30.9	0.958	29.6	Fertile
AU190	32.1	0.963	30.9	Fertile
AU197	29.4	0.962	28.3	Fertile
AU200	26.9	0.962	25.9	Fertile
AU201	39.4	0.961	37.9	Fertile
AU189	31.6	0.955	30.2	Subfertile
AU222	37.8	0.955	36	Subfertile
AU396	31	0.963	29.9	Subfertile
AU397	31.1	0.966	30	Subfertile
AU398	35.8	0.966	34.5	Subfertile
Average	32.28	0.9611	31.01

## Sheet: S2
Supplementary Table S2. Differentially expressed genes in the endometrium tissue of beef heifers classified as fertile or subfertile. The up/downregulated genes were based on subfertile heifers (P < 0.05 and |log2 FC| > 0.5).
Ensembl_ID	Gene_name	Gene_type	Status	Base_Mean	log2FoldChange	pvalue	padj
ENSBTAG00000035855	ENSBTAG00000035855	pseudogene	Down	7732.64	-4.9528	4.13263e-11	8.60662e-07
ENSBTAG00000007446	NGF	protein_coding	Up	90.0084	1.54121	8.89358e-07	0.0185218
ENSBTAG00000003408	ENSBTAG00000003408	protein_coding	Up	974.406	6.79258	1.46896e-06	0.0305926
ENSBTAG00000025385	ENSBTAG00000025385	protein_coding	Down	1641.71	-3.46416	3.49144e-06	0.0727128
ENSBTAG00000065557	ENSBTAG00000065557	protein_coding	Down	52.1499	-3.44334	5.52111e-06	0.114983
ENSBTAG00000016063	DNER	protein_coding	Down	322.759	-3.33169	9.33283e-06	0.194366
ENSBTAG00000058549	ENSBTAG00000058549	protein_coding	Up	241.567	6.396	1.50635e-05	0.313712
ENSBTAG00000065487	GNGT2	protein_coding	Down	88.4192	-1.94419	1.68312e-05	0.350527
ENSBTAG00000068417	ENSBTAG00000068417	protein_coding	Up	358.311	7.03554	3.23113e-05	0.672915
ENSBTAG00000039524	ENSBTAG00000039524	protein_coding	Down	34.0561	-2.58317	3.36438e-05	0.700667
ENSBTAG00000059027	ENSBTAG00000059027	IG_C_gene	Up	331.92	6.23343	4.35763e-05	0.907519
ENSBTAG00000018025	IQCG	protein_coding	Down	485.145	-1.2516	0.000106041	1
ENSBTAG00000014523	DIRAS2	protein_coding	Up	67.8955	1.52769	0.000108547	1
ENSBTAG00000064564	ENSBTAG00000064564	protein_coding	Down	101.264	-1.19708	0.000150264	1
ENSBTAG00000010620	ATP6V1B1	protein_coding	Down	264.483	-1.83842	0.000210261	1
ENSBTAG00000058401	ENSBTAG00000058401	lncRNA	Down	128.981	-3.86778	0.000210874	1
ENSBTAG00000000476	THPO	protein_coding	Up	94.7207	0.836429	0.000217998	1
ENSBTAG00000004458	MORN3	protein_coding	Down	111.287	-1.86133	0.000219175	1
ENSBTAG00000016877	PLA2G2C	protein_coding	Down	49.2795	-2.10547	0.000242151	1
ENSBTAG00000009830	PLEKHB1	protein_coding	Down	1466.07	-0.968703	0.000272426	1
ENSBTAG00000009111	LRRN2	protein_coding	Up	1750.41	0.74076	0.000278281	1
ENSBTAG00000003304	HOXC4	protein_coding	Down	36.2661	-1.53815	0.000370989	1
ENSBTAG00000067495	H1-0	protein_coding	Down	5094.77	-0.568399	0.000379871	1
ENSBTAG00000057285	ENSBTAG00000057285	protein_coding	Down	15.2326	-2.24324	0.00039229	1
ENSBTAG00000007602	ITGA8	protein_coding	Up	412.041	0.698436	0.000404845	1
ENSBTAG00000016225	COLEC11	protein_coding	Down	50.8513	-2.11505	0.000431109	1
ENSBTAG00000012541	CHP2	protein_coding	Down	116.067	-1.06718	0.000434462	1
ENSBTAG00000015596	SLCO2B1	protein_coding	Down	661.79	-0.799141	0.000445784	1
ENSBTAG00000001219	ENSBTAG00000001219	protein_coding	Up	786.764	4.16993	0.000501612	1
ENSBTAG00000051611	ENSBTAG00000051611	protein_coding	Up	15.6361	6.20034	0.000503564	1
ENSBTAG00000054024	ENSBTAG00000054024	lncRNA	Down	15.3744	-3.45089	0.00052004	1
ENSBTAG00000067161	ENSBTAG00000067161	protein_coding	Down	94.9266	-1.3927	0.000522766	1
ENSBTAG00000001729	DUSP10	protein_coding	Down	172.462	-1.03331	0.000534362	1
ENSBTAG00000018287	SLC25A48	protein_coding	Down	49.2007	-3.64086	0.00061748	1
ENSBTAG00000017680	NOS3	protein_coding	Down	492.858	-0.522461	0.00063521	1
ENSBTAG00000018347	IL33	protein_coding	Down	388.975	-0.941146	0.000675151	1
ENSBTAG00000052947	ENSBTAG00000052947	protein_coding	Down	35.1042	-1.59744	0.000703078	1
ENSBTAG00000018994	TNFSF10	protein_coding	Down	1419	-1.26047	0.000742823	1
ENSBTAG00000051724	TMEM178B	protein_coding	Up	43.6258	0.876794	0.000785153	1
ENSBTAG00000006731	SLC7A5	protein_coding	Up	10.3726	1.86029	0.000793138	1
ENSBTAG00000014217	HHEX	protein_coding	Down	192.521	-0.803949	0.000841927	1
ENSBTAG00000008895	BPGM	protein_coding	Down	82.7762	-0.970477	0.000885919	1
ENSBTAG00000064977	ENSBTAG00000064977	protein_coding	Down	33.1779	-1.94775	0.00094279	1
ENSBTAG00000004197	B3GNT4	protein_coding	Down	76.7255	-1.10935	0.000966074	1
ENSBTAG00000014530	NTNG1	protein_coding	Up	313.107	0.681585	0.000970794	1
ENSBTAG00000010888	VSIR	protein_coding	Down	740.848	-0.654437	0.000973991	1
ENSBTAG00000000369	EPS8	protein_coding	Up	4737.09	0.513304	0.00102114	1
ENSBTAG00000004192	LRRC43	protein_coding	Down	108.752	-1.60118	0.00108168	1
ENSBTAG00000069620	ENSBTAG00000069620	protein_coding	Up	19.8895	5.01668	0.00116823	1
ENSBTAG00000046597	GPRIN2	protein_coding	Up	85.4989	1.63109	0.00117895	1
ENSBTAG00000001197	SLAMF7	protein_coding	Up	63.0696	1.83193	0.0011894	1
ENSBTAG00000020984	RAPGEF4	protein_coding	Down	161.326	-0.842062	0.00129404	1
ENSBTAG00000017508	CYSLTR2	protein_coding	Down	230.108	-1.26861	0.00131591	1
ENSBTAG00000016096	SYP	protein_coding	Down	67.0496	-0.800074	0.00136401	1
ENSBTAG00000017425	GJB2	protein_coding	Up	31.9103	1.30365	0.00143232	1
ENSBTAG00000013992	ACYP1	protein_coding	Down	241.549	-0.695429	0.00146236	1
ENSBTAG00000015108	USHBP1	protein_coding	Down	430.848	-0.515962	0.00150063	1
ENSBTAG00000006951	LMO2	protein_coding	Down	2227.1	-0.517169	0.00151859	1
ENSBTAG00000040151	GCH1	protein_coding	Up	214.116	0.694167	0.00152113	1
ENSBTAG00000011822	ARMH1	protein_coding	Down	111.705	-1.51437	0.00152596	1
ENSBTAG00000030426	ENSBTAG00000030426	protein_coding	Down	66.8032	-1.26371	0.00159758	1
ENSBTAG00000002965	NEURL3	protein_coding	Down	17.7091	-2.26679	0.00165471	1
ENSBTAG00000051956	GUCA1A	protein_coding	Down	26.3131	-1.53697	0.00168498	1
ENSBTAG00000007239	TNFAIP6	protein_coding	Up	159.199	1.03209	0.00182077	1
ENSBTAG00000067925	ENSBTAG00000067925	protein_coding	Down	204.111	-1.72897	0.00184244	1
ENSBTAG00000009543	ESYT1	protein_coding	Up	2828.6	0.640142	0.00186894	1
ENSBTAG00000002123	MYO3A	protein_coding	Up	25.2635	1.43963	0.00186998	1
ENSBTAG00000023976	ARHGAP25	protein_coding	Down	624.694	-0.532234	0.00188286	1
ENSBTAG00000021912	DUSP7	protein_coding	Up	1553.9	0.604854	0.00191268	1
ENSBTAG00000016391	ENSBTAG00000016391	protein_coding	Up	71.9714	0.802307	0.00191911	1
ENSBTAG00000021697	PDGFB	protein_coding	Down	841.948	-0.592289	0.00196544	1
ENSBTAG00000019244	P2RX6	protein_coding	Down	140.82	-1.6342	0.00196597	1
ENSBTAG00000051169	ERICH2	protein_coding	Down	352.393	-2.26891	0.00202152	1
ENSBTAG00000006949	SPAG4	protein_coding	Down	20.8745	-1.48692	0.00206097	1
ENSBTAG00000012026	ENSBTAG00000012026	protein_coding	Down	178.84	-0.874036	0.00209315	1
ENSBTAG00000063564	ENSBTAG00000063564	protein_coding	Up	59.2336	0.768556	0.00214401	1
ENSBTAG00000065538	ENSBTAG00000065538	protein_coding	Up	273.527	1.13393	0.00227483	1
ENSBTAG00000014011	TMOD2	protein_coding	Up	81.2966	0.920201	0.00234901	1
ENSBTAG00000002894	TNFSF4	protein_coding	Down	31.3619	-1.69863	0.00262979	1
ENSBTAG00000043975	MYCT1	protein_coding	Down	314.881	-0.969963	0.00263484	1
ENSBTAG00000011112	KCNK5	protein_coding	Up	333.132	0.955406	0.00267039	1
ENSBTAG00000052956	ENSBTAG00000052956	protein_coding	Up	479.678	0.565519	0.00273796	1
ENSBTAG00000061197	ENSBTAG00000061197	lncRNA	Down	23.7125	-2.27324	0.00276646	1
ENSBTAG00000016507	SERHL2	protein_coding	Down	53.6496	-1.42868	0.00277049	1
ENSBTAG00000062953	ENSBTAG00000062953	lncRNA	Down	9.91055	-3.18008	0.00287912	1
ENSBTAG00000019890	ATP6V1G3	protein_coding	Down	9.49226	-3.29977	0.00289188	1
ENSBTAG00000007580	ZSWIM2	protein_coding	Down	16.373	-2.78738	0.00299488	1
ENSBTAG00000050633	PLA2G2F	protein_coding	Down	99.4678	-2.56996	0.00301323	1
ENSBTAG00000019137	SCN7A	protein_coding	Up	265.679	0.862098	0.00307372	1
ENSBTAG00000062307	S100A8	protein_coding	Down	17.4038	-5.89574	0.00310627	1
ENSBTAG00000018519	GAS2L2	protein_coding	Down	483.817	-1.52649	0.00310777	1
ENSBTAG00000067038	ENSBTAG00000067038	lncRNA	Down	173.421	-0.998815	0.00311814	1
ENSBTAG00000069352	ENSBTAG00000069352	lncRNA	Down	3.3911	-4.63493	0.00312554	1
ENSBTAG00000000793	LAMC2	protein_coding	Down	715.356	-1.05364	0.00312902	1
ENSBTAG00000013017	GNAT2	protein_coding	Down	3.5003	-4.71621	0.0031334	1
ENSBTAG00000006349	EXTL1	protein_coding	Up	143.619	1.03726	0.00315441	1
ENSBTAG00000058110	ENSBTAG00000058110	protein_coding	Down	277.736	-1.58234	0.00317066	1
ENSBTAG00000020269	MISP	protein_coding	Down	209.448	-1.47723	0.00317464	1
ENSBTAG00000017794	CCDC153	protein_coding	Down	328.252	-1.53021	0.00319021	1
ENSBTAG00000012750	UPK2	protein_coding	Up	3.70359	2.57389	0.0032005	1
ENSBTAG00000007569	TNFRSF11A	protein_coding	Down	65.6721	-1.30897	0.00328045	1
ENSBTAG00000047786	LRRC10B	protein_coding	Down	448.46	-1.46308	0.00332144	1
ENSBTAG00000064840	ENSBTAG00000064840	protein_coding	Up	141.428	1.15708	0.00334251	1
ENSBTAG00000046590	FAM181A	protein_coding	Down	31.8312	-1.68385	0.00337896	1
ENSBTAG00000057575	ENSBTAG00000057575	lncRNA	Down	3.6587	-4.95639	0.00342506	1
ENSBTAG00000002702	TSPAN32	protein_coding	Down	115.553	-1.82281	0.0035226	1
ENSBTAG00000031998	CXCL16	protein_coding	Up	1380.37	1.01333	0.00358045	1
ENSBTAG00000057675	ENSBTAG00000057675	protein_coding	Down	4022.5	-0.962137	0.00359781	1
ENSBTAG00000002661	ISLR2	protein_coding	Down	149.732	-1.22937	0.0036094	1
ENSBTAG00000066022	ENSBTAG00000066022	lncRNA	Down	10.1455	-2.88644	0.00368559	1
ENSBTAG00000033510	MPZL2	protein_coding	Up	756.416	1.20216	0.00368656	1
ENSBTAG00000005709	ABHD3	protein_coding	Up	950.441	1.00537	0.00371478	1
ENSBTAG00000022535	GPR139	protein_coding	Down	4.85555	-5.00785	0.00372261	1
ENSBTAG00000036154	TARP	protein_coding	Down	4.58269	-5.15038	0.00379863	1
ENSBTAG00000055034	CFAP90	protein_coding	Down	593.179	-1.30263	0.00381518	1
ENSBTAG00000018940	CRACR2A	protein_coding	Down	73.7578	-1.01739	0.00381712	1
ENSBTAG00000048030	ENSBTAG00000048030	protein_coding	Up	20.8949	3.90859	0.00383129	1
ENSBTAG00000005288	GFRA3	protein_coding	Up	151.318	1.03474	0.00388705	1
ENSBTAG00000006934	CYP11A1	protein_coding	Down	11.7807	-2.94275	0.00390093	1
ENSBTAG00000014693	TMEM88	protein_coding	Down	529.884	-0.67032	0.00398227	1
ENSBTAG00000004394	PKIB	protein_coding	Down	616.076	-0.867527	0.00405739	1
ENSBTAG00000046409	EGR2	protein_coding	Down	26.7088	-2.10971	0.00407117	1
ENSBTAG00000059398	ENSBTAG00000059398	protein_coding	Up	141.636	0.61289	0.00407212	1
ENSBTAG00000006505	S100A9	protein_coding	Down	47.1478	-3.54106	0.00407704	1
ENSBTAG00000045507	ZNF469	protein_coding	Down	422.292	-0.817483	0.00408442	1
ENSBTAG00000016692	DSCAML1	protein_coding	Down	66.4678	-2.02962	0.00409698	1
ENSBTAG00000013718	GC	protein_coding	Down	18.099	-1.95438	0.00410764	1
ENSBTAG00000061507	CDH19	protein_coding	Up	821.645	0.955578	0.00412845	1
ENSBTAG00000018232	STOML3	protein_coding	Down	14.8637	-2.54826	0.00437907	1
ENSBTAG00000003802	TEKT3	protein_coding	Down	110.499	-0.935806	0.00440855	1
ENSBTAG00000020717	DIPK2B	protein_coding	Down	524.792	-0.874645	0.00440983	1
ENSBTAG00000064936	CHD9NB	protein_coding	Down	226.228	-1.1393	0.00447264	1
ENSBTAG00000063623	ENSBTAG00000063623	lncRNA	Down	13.1684	-2.07104	0.00448117	1
ENSBTAG00000022007	SAMHD1	protein_coding	Up	1538.23	0.688822	0.0045995	1
ENSBTAG00000001093	KLHL23	protein_coding	Up	407.88	0.506664	0.00469379	1
ENSBTAG00000069252	CTXND1	protein_coding	Down	247.73	-1.37325	0.00469939	1
ENSBTAG00000003944	CATIP	protein_coding	Down	241.634	-1.54216	0.00473814	1
ENSBTAG00000003458	CDCA7	protein_coding	Down	1158.98	-0.819843	0.00479307	1
ENSBTAG00000025233	CBARP	protein_coding	Up	56.4781	0.991799	0.00487296	1
ENSBTAG00000054090	ENSBTAG00000054090	protein_coding	Up	13.0408	4.99971	0.00497144	1
ENSBTAG00000004148	SLPI	protein_coding	Down	23.1155	-3.99749	0.00499469	1
ENSBTAG00000066429	ENSBTAG00000066429	protein_coding	Down	803.815	-2.17913	0.00501219	1
ENSBTAG00000012275	ENDOU	protein_coding	Down	79.8748	-2.2611	0.00503241	1
ENSBTAG00000013462	L1CAM	protein_coding	Up	434.577	0.767739	0.00505745	1
ENSBTAG00000005504	TP53INP2	protein_coding	Up	247.622	0.51426	0.00507943	1
ENSBTAG00000047431	SNORA80B	snoRNA	Up	15.7875	2.05886	0.00513871	1
ENSBTAG00000014103	SH3GL2	protein_coding	Up	128.165	0.995398	0.00518076	1
ENSBTAG00000060503	ENSBTAG00000060503	lncRNA	Down	69.5054	-1.19199	0.00524255	1
ENSBTAG00000017031	ERICH3	protein_coding	Down	270.944	-1.52122	0.00524904	1
ENSBTAG00000066454	ENSBTAG00000066454	lncRNA	Down	6.99162	-2.64062	0.00528888	1
ENSBTAG00000020350	DUSP2	protein_coding	Down	21.2405	-1.61952	0.00545663	1
ENSBTAG00000068705	ENSBTAG00000068705	protein_coding	Up	4.67902	2.13652	0.00565664	1
ENSBTAG00000014818	MYLK3	protein_coding	Down	141.904	-1.44281	0.00573977	1
ENSBTAG00000015087	KLHL35	protein_coding	Down	3.29963	-4.83352	0.00576578	1
ENSBTAG00000051734	ENSBTAG00000051734	protein_coding	Up	130.241	6.18962	0.00577715	1
ENSBTAG00000024091	MALL	protein_coding	Down	330.204	-0.637672	0.00577863	1
ENSBTAG00000019563	C5H22orf23	protein_coding	Down	334.711	-1.15579	0.00584559	1
ENSBTAG00000020374	THSD1	protein_coding	Down	334.843	-0.815255	0.0058489	1
ENSBTAG00000052073	SPATA17	protein_coding	Down	53.8852	-1.38533	0.00584906	1
ENSBTAG00000056416	ENSBTAG00000056416	protein_coding	Down	92.0248	-1.7581	0.00586214	1
ENSBTAG00000050322	ENSBTAG00000050322	protein_coding	Down	94.4379	-1.36811	0.00587579	1
ENSBTAG00000011547	KBTBD12	protein_coding	Down	9.31581	-2.446	0.0059672	1
ENSBTAG00000043151	SNORD48	snoRNA	Up	12.2372	1.55775	0.00600064	1
ENSBTAG00000002492	SYCP3	protein_coding	Down	6.8111	-5.54639	0.00612087	1
ENSBTAG00000048740	ENSBTAG00000048740	protein_coding	Down	491.091	-0.640164	0.00613549	1
ENSBTAG00000038361	SERPINA11	protein_coding	Down	34.3337	-3.26495	0.00613992	1
ENSBTAG00000001135	CFAP276	protein_coding	Down	178.488	-1.40056	0.00614694	1
ENSBTAG00000047904	ENSBTAG00000047904	protein_coding	Down	19.5055	-1.9062	0.00616808	1
ENSBTAG00000060380	ENSBTAG00000060380	lncRNA	Up	486.184	0.552458	0.00617645	1
ENSBTAG00000005164	GZMK	protein_coding	Down	32.6651	-1.87015	0.00618881	1
ENSBTAG00000006557	RHEBL1	protein_coding	Down	21.035	-1.85087	0.00620828	1
ENSBTAG00000015575	TACR1	protein_coding	Down	39.6525	-1.81135	0.00620991	1
ENSBTAG00000004388	SLITRK6	protein_coding	Up	323.133	0.934783	0.00622904	1
ENSBTAG00000031160	ENSBTAG00000031160	protein_coding	Up	40.9768	5.92084	0.00624285	1
ENSBTAG00000065686	ENSBTAG00000065686	lncRNA	Down	77.257	-0.631257	0.00630997	1
ENSBTAG00000068374	ENSBTAG00000068374	protein_coding	Down	41.0399	-0.877819	0.00636006	1
ENSBTAG00000005812	TP73	protein_coding	Down	298.962	-1.23083	0.00639233	1
ENSBTAG00000023891	RBM20	protein_coding	Down	24.4182	-1.4146	0.00641395	1
ENSBTAG00000034338	HOATZ	protein_coding	Down	843.81	-1.23264	0.00644137	1
ENSBTAG00000040268	UBE2U	protein_coding	Down	24.3739	-2.26355	0.0064568	1
ENSBTAG00000022960	HEPHL1	protein_coding	Down	28.892	-1.97963	0.00652637	1
ENSBTAG00000021365	CDHR3	protein_coding	Down	243.837	-1.91828	0.0066093	1
ENSBTAG00000056684	ENSBTAG00000056684	protein_coding	Down	159.789	-0.951812	0.00663922	1
ENSBTAG00000005997	ENSBTAG00000005997	protein_coding	Down	2457.64	-0.835229	0.00664399	1
ENSBTAG00000003595	FAM216B	protein_coding	Down	413.888	-1.24362	0.00669082	1
ENSBTAG00000056913	TAL1	protein_coding	Down	102.071	-0.635145	0.00676047	1
ENSBTAG00000049487	ENSBTAG00000049487	protein_coding	Down	151.797	-0.705068	0.00676986	1
ENSBTAG00000011106	PACRG	protein_coding	Down	131.006	-1.57645	0.0068268	1
ENSBTAG00000053502	ENSBTAG00000053502	protein_coding	Down	3.31897	-4.80431	0.00684135	1
ENSBTAG00000058812	ENSBTAG00000058812	protein_coding	Up	149.981	0.881227	0.00686441	1
ENSBTAG00000005568	FRMPD2	protein_coding	Down	120.861	-1.55334	0.00687509	1
ENSBTAG00000004950	BRB	protein_coding	Down	1473.04	-1.10002	0.0069031	1
ENSBTAG00000000053	FILIP1	protein_coding	Down	578.963	-0.877577	0.00690402	1
ENSBTAG00000060146	ENSBTAG00000060146	lncRNA	Down	9.86402	-2.91274	0.00693522	1
ENSBTAG00000042471	SNORA25	snoRNA	Up	16.0576	1.38737	0.00696624	1
ENSBTAG00000020471	SAMD15	protein_coding	Down	247.553	-1.28558	0.0069677	1
ENSBTAG00000039328	PURG	protein_coding	Up	123.439	0.704681	0.00703637	1
ENSBTAG00000004269	SGK1	protein_coding	Up	1400.1	1.43419	0.00709959	1
ENSBTAG00000004399	LRRN3	protein_coding	Up	148.102	0.91813	0.00716233	1
ENSBTAG00000003707	GRAP	protein_coding	Down	264.576	-0.678656	0.00716899	1
ENSBTAG00000010007	MAPK13	protein_coding	Down	311.797	-1.65561	0.00720839	1
ENSBTAG00000008100	GOLGA7B	protein_coding	Up	12.796	1.78882	0.00721432	1
ENSBTAG00000045994	ADRA2C	protein_coding	Up	212.918	0.62684	0.00723072	1
ENSBTAG00000051077	ENSBTAG00000051077	protein_coding	Up	117.328	0.607739	0.00726372	1
ENSBTAG00000004221	ESM1	protein_coding	Down	150.127	-1.73218	0.00737349	1
ENSBTAG00000067775	ENSBTAG00000067775	lncRNA	Down	38.0075	-1.43721	0.00742477	1
ENSBTAG00000012638	S100A12	protein_coding	Down	48.8748	-3.06451	0.00751175	1
ENSBTAG00000050176	ENSBTAG00000050176	protein_coding	Up	2.03738	3.18782	0.00751437	1
ENSBTAG00000047029	ENSBTAG00000047029	protein_coding	Down	553.429	-2.96118	0.00752606	1
ENSBTAG00000038891	ENSBTAG00000038891	protein_coding	Down	13.6153	-2.57745	0.00755151	1
ENSBTAG00000027312	ECT2L	protein_coding	Down	250.861	-1.70951	0.00758333	1
ENSBTAG00000050628	ENSBTAG00000050628	protein_coding	Up	15.1125	1.44748	0.00758709	1
ENSBTAG00000063044	ENSBTAG00000063044	protein_coding	Down	7.07887	-4.529	0.00763037	1
ENSBTAG00000031625	HRH3	protein_coding	Up	13.9934	2.45085	0.00784564	1
ENSBTAG00000013078	DNAH11	protein_coding	Down	738.35	-1.27637	0.00785126	1
ENSBTAG00000000782	KDR	protein_coding	Down	5129.34	-0.795138	0.00785428	1
ENSBTAG00000020559	STMND1	protein_coding	Down	225.729	-1.46218	0.00796114	1
ENSBTAG00000059195	ENSBTAG00000059195	lncRNA	Up	158.943	0.703866	0.00805586	1
ENSBTAG00000051177	ENSBTAG00000051177	protein_coding	Down	11.1345	-2.23003	0.00811423	1
ENSBTAG00000068936	ENSBTAG00000068936	lncRNA	Down	22.5785	-1.62394	0.00813491	1
ENSBTAG00000057073	ENSBTAG00000057073	protein_coding	Down	36.6303	-1.75832	0.00815421	1
ENSBTAG00000055327	ENSBTAG00000055327	protein_coding	Up	4449.01	0.908863	0.00824782	1
ENSBTAG00000057547	ENSBTAG00000057547	lncRNA	Down	6.66362	-2.77674	0.00830804	1
ENSBTAG00000068311	ENSBTAG00000068311	lncRNA	Down	36.0413	-1.73285	0.00831615	1
ENSBTAG00000044037	DACH2	protein_coding	Up	11.7945	1.71661	0.00833451	1
ENSBTAG00000009703	MYH7	protein_coding	Down	35.7155	-1.83226	0.00834526	1
ENSBTAG00000009105	ACSBG2	protein_coding	Down	25.879	-2.25243	0.00834753	1
ENSBTAG00000020688	ARHGEF15	protein_coding	Down	544.935	-0.529149	0.00836645	1
ENSBTAG00000067163	ENSBTAG00000067163	protein_coding	Down	72.8221	-2.07802	0.00854651	1
ENSBTAG00000002534	EEF1E1	protein_coding	Up	723.346	0.718171	0.00859312	1
ENSBTAG00000006961	NLRP13	protein_coding	Down	52.8233	-2.76294	0.00859975	1
ENSBTAG00000040282	NOG	protein_coding	Down	91.4388	-1.61509	0.00870524	1
ENSBTAG00000013439	ARHGEF26	protein_coding	Up	282.595	0.545695	0.0087068	1
ENSBTAG00000002680	TMEM132E	protein_coding	Down	82.1671	-1.0947	0.00878883	1
ENSBTAG00000056316	DIRAS1	protein_coding	Down	7.06858	-4.04195	0.00878987	1
ENSBTAG00000004594	MMP7	protein_coding	Down	39.8703	-2.92458	0.00892713	1
ENSBTAG00000054731	ENSBTAG00000054731	protein_coding	Down	846.744	-0.881088	0.00897938	1
ENSBTAG00000049233	TMEM123	protein_coding	Up	2297.66	0.50916	0.0090309	1
ENSBTAG00000008272	EBF3	protein_coding	Down	114.026	-0.623326	0.00910825	1
ENSBTAG00000012185	CLEC4E	protein_coding	Down	125.709	-2.0632	0.00920526	1
ENSBTAG00000021284	RSPH1	protein_coding	Down	517.313	-1.42884	0.00921402	1
ENSBTAG00000067374	ENSBTAG00000067374	lncRNA	Up	83.0775	1.07154	0.00934789	1
ENSBTAG00000006069	CAPS	protein_coding	Down	4283.74	-1.13066	0.00942544	1
ENSBTAG00000067104	ENSBTAG00000067104	lncRNA	Down	3.15264	-4.47963	0.00953307	1
ENSBTAG00000021872	RASGRP1	protein_coding	Down	109.374	-1.44748	0.00971757	1
ENSBTAG00000013779	HSPA12A	protein_coding	Up	189.326	0.657329	0.00978544	1
ENSBTAG00000002483	HES5	protein_coding	Down	4.39042	-4.2287	0.00984539	1
ENSBTAG00000024849	ENSBTAG00000024849	protein_coding	Down	4.72956	-5.35361	0.00985502	1
ENSBTAG00000057778	RNF186	protein_coding	Down	29.841	-1.96462	0.0098677	1
ENSBTAG00000000991	MRPL32	protein_coding	Down	595.615	-0.608396	0.00990333	1
ENSBTAG00000027516	APLNR	protein_coding	Down	297.928	-1.3339	0.0100369	1
ENSBTAG00000027081	ATP10A	protein_coding	Up	598.532	0.704755	0.0100537	1
ENSBTAG00000010578	IL17B	protein_coding	Down	5.6691	-3.88435	0.0100597	1
ENSBTAG00000062178	ENSBTAG00000062178	lncRNA	Down	5.59846	-2.96258	0.0101839	1
ENSBTAG00000049365	C4orf51	protein_coding	Down	25.1817	-1.77828	0.0102301	1
ENSBTAG00000030505	ENSBTAG00000030505	protein_coding	Up	8.58024	1.99771	0.0102319	1
ENSBTAG00000061321	ENSBTAG00000061321	lncRNA	Down	2.9546	-4.09989	0.0102335	1
ENSBTAG00000008693	CLXN	protein_coding	Down	276.951	-1.09018	0.0102415	1
ENSBTAG00000034176	ENSBTAG00000034176	protein_coding	Down	10.6973	-3.99991	0.0102439	1
ENSBTAG00000059958	ENSBTAG00000059958	protein_coding	Down	2.68401	-4.27372	0.0103006	1
ENSBTAG00000011487	PLEKHS1	protein_coding	Down	209.908	-1.23867	0.0103276	1
ENSBTAG00000004296	MORN5	protein_coding	Down	204.921	-1.11533	0.0104203	1
ENSBTAG00000011003	IKZF3	protein_coding	Up	29.7335	0.950682	0.0105323	1
ENSBTAG00000014611	SORL1	protein_coding	Down	1634.48	-1.21852	0.0107437	1
ENSBTAG00000032217	ENSBTAG00000032217	protein_coding	Up	31.6312	1.07636	0.0108661	1
ENSBTAG00000016732	DNAI2	protein_coding	Down	690.873	-1.30743	0.0108773	1
ENSBTAG00000005231	CFAP74	protein_coding	Down	592.697	-1.23577	0.0109099	1
ENSBTAG00000045604	TTC9	protein_coding	Down	815.148	-0.733499	0.0109223	1
ENSBTAG00000002878	CHRD	protein_coding	Up	1094.64	0.657866	0.0109719	1
ENSBTAG00000005937	TTLL9	protein_coding	Down	219.629	-1.31781	0.0109722	1
ENSBTAG00000002834	CCDC69	protein_coding	Down	255.148	-0.596443	0.0110382	1
ENSBTAG00000023600	APOD	protein_coding	Up	5853.46	0.54903	0.0110626	1
ENSBTAG00000070046	ZNF772	protein_coding	Down	53.635	-1.34117	0.0111083	1
ENSBTAG00000059433	ENSBTAG00000059433	protein_coding	Down	167.452	-0.510056	0.0111683	1
ENSBTAG00000063782	ENSBTAG00000063782	protein_coding	Down	5.62775	-3.04244	0.0112647	1
ENSBTAG00000048049	ENSBTAG00000048049	protein_coding	Up	30.1005	3.457	0.0112785	1
ENSBTAG00000012688	CAPSL	protein_coding	Down	470.797	-1.25536	0.0112882	1
ENSBTAG00000063199	ITPRIPL1	protein_coding	Up	1440.95	1.09749	0.0113847	1
ENSBTAG00000019327	NRAP	protein_coding	Up	54.8017	0.740281	0.0114361	1
ENSBTAG00000057692	ENSBTAG00000057692	protein_coding	Up	9.02495	1.43775	0.011471	1
ENSBTAG00000001775	RINL	protein_coding	Down	56.2229	-0.933349	0.0115507	1
ENSBTAG00000064788	FAM240C	protein_coding	Down	11.3134	-2.24096	0.0116444	1
ENSBTAG00000005560	ST18	protein_coding	Down	24.305	-2.26909	0.0116985	1
ENSBTAG00000055458	ENSBTAG00000055458	lncRNA	Down	16.3131	-2.68422	0.0117046	1
ENSBTAG00000033326	DPEP1	protein_coding	Up	15.7614	1.49878	0.0117143	1
ENSBTAG00000055893	ENSBTAG00000055893	lncRNA	Down	69.6895	-0.979933	0.0117456	1
ENSBTAG00000065413	ENSBTAG00000065413	protein_coding	Down	38.5973	-1.53982	0.011756	1
ENSBTAG00000005495	ENSBTAG00000005495	protein_coding	Up	84.9979	0.791815	0.0118628	1
ENSBTAG00000000653	PPP1R16B	protein_coding	Down	390.365	-0.719596	0.0119052	1
ENSBTAG00000060985	ENSBTAG00000060985	lncRNA	Down	37.6119	-1.71331	0.011974	1
ENSBTAG00000054532	ENSBTAG00000054532	protein_coding	Down	3.36239	-4.51396	0.0120792	1
ENSBTAG00000007334	NFKBID	protein_coding	Up	148.633	0.602295	0.012129	1
ENSBTAG00000055973	ENSBTAG00000055973	protein_coding	Down	7.66358	-3.92263	0.0121551	1
ENSBTAG00000013305	ENSBTAG00000013305	protein_coding	Up	127.164	0.516188	0.0121859	1
ENSBTAG00000002764	IGFLR1	protein_coding	Up	173.671	0.715618	0.0122918	1
ENSBTAG00000068043	ENSBTAG00000068043	lncRNA	Down	27.1127	-1.30936	0.0123251	1
ENSBTAG00000018749	NUDT16	protein_coding	Down	526.723	-0.841134	0.0123519	1
ENSBTAG00000045849	KCNK13	protein_coding	Down	7.14823	-4.03413	0.0124223	1
ENSBTAG00000059564	ENSBTAG00000059564	lncRNA	Up	2.33906	2.90773	0.0125547	1
ENSBTAG00000008467	HENMT1	protein_coding	Up	279.357	0.63088	0.0125872	1
ENSBTAG00000047510	SMIM6	protein_coding	Down	276.85	-1.28225	0.0125998	1
ENSBTAG00000069555	ENSBTAG00000069555	protein_coding	Down	14.3573	-2.69632	0.0126585	1
ENSBTAG00000060409	SOWAHA	protein_coding	Down	480.913	-0.978175	0.0127103	1
ENSBTAG00000002104	RHPN1	protein_coding	Down	136.311	-0.710245	0.0129161	1
ENSBTAG00000001391	ANKRD42	protein_coding	Down	613.854	-0.650686	0.0129458	1
ENSBTAG00000000395	ADAMTS20	protein_coding	Up	32.7063	0.976145	0.0129477	1
ENSBTAG00000047203	TSPAN19	protein_coding	Down	177.721	-1.79474	0.0129712	1
ENSBTAG00000008006	RASGRP3	protein_coding	Down	192.958	-0.880941	0.0130059	1
ENSBTAG00000039055	ANKRD65	protein_coding	Down	135.838	-1.3174	0.0130675	1
ENSBTAG00000058003	CD300E	protein_coding	Down	33.714	-1.20443	0.0131827	1
ENSBTAG00000067147	ENSBTAG00000067147	lncRNA	Up	376.965	0.833748	0.0131898	1
ENSBTAG00000003594	RIBC2	protein_coding	Down	606.438	-1.32895	0.0132927	1
ENSBTAG00000017044	MAG	protein_coding	Down	3.28884	-4.68602	0.0133119	1
ENSBTAG00000001642	TTC34	protein_coding	Down	174.656	-1.35477	0.01336	1
ENSBTAG00000027425	CCDC190	protein_coding	Down	618.885	-1.25241	0.0134239	1
ENSBTAG00000007927	SLAMF1	protein_coding	Up	18.913	1.74933	0.0134617	1
ENSBTAG00000017158	VSNL1	protein_coding	Up	46.3738	1.43322	0.0136072	1
ENSBTAG00000068995	ENSBTAG00000068995	lncRNA	Down	7.0858	-2.96147	0.0136206	1
ENSBTAG00000068960	ENSBTAG00000068960	lncRNA	Down	12.092	-2.43692	0.0136466	1
ENSBTAG00000065098	ENSBTAG00000065098	lncRNA	Down	30.0585	-1.09528	0.0136512	1
ENSBTAG00000047482	PRRT4	protein_coding	Up	63.3777	0.967169	0.0136882	1
ENSBTAG00000002615	LONRF3	protein_coding	Down	606.223	-0.668802	0.0136882	1
ENSBTAG00000020965	ZMYND10	protein_coding	Down	724.19	-1.22293	0.0136976	1
ENSBTAG00000003212	NNAT	protein_coding	Up	2465.65	1.12414	0.0137235	1
ENSBTAG00000008778	CHST13	protein_coding	Down	2.72203	-4.03796	0.0138148	1
ENSBTAG00000023064	ENSBTAG00000023064	protein_coding	Down	506.798	-1.36546	0.0138265	1
ENSBTAG00000004641	PLEKHA6	protein_coding	Down	955.302	-0.566048	0.0138334	1
ENSBTAG00000007823	TG	protein_coding	Up	61.0506	1.2247	0.0138803	1
ENSBTAG00000021913	MMD2	protein_coding	Down	28.8264	-4.09225	0.013927	1
ENSBTAG00000006578	SPEF1	protein_coding	Down	386	-1.18488	0.014006	1
ENSBTAG00000001903	C11H2orf50	protein_coding	Down	532.139	-1.25781	0.0140883	1
ENSBTAG00000006128	DYNLT4	protein_coding	Down	111.654	-1.55658	0.0141145	1
ENSBTAG00000017677	SCG3	protein_coding	Up	131.69	1.5714	0.0141222	1
ENSBTAG00000018604	SEMA4G	protein_coding	Down	842.904	-0.52874	0.0142524	1
ENSBTAG00000017752	DYNLRB2	protein_coding	Down	538.105	-1.08772	0.0142571	1
ENSBTAG00000011935	RASSF6	protein_coding	Down	142.797	-1.22885	0.0143621	1
ENSBTAG00000009833	DTHD1	protein_coding	Down	158.336	-1.30389	0.0143673	1
ENSBTAG00000049754	FAM177B	protein_coding	Down	18.7709	-2.93655	0.0144876	1
ENSBTAG00000007148	F2	protein_coding	Down	47.8923	-1.14437	0.0145682	1
ENSBTAG00000001582	AKR1B10	protein_coding	Down	3.03676	-4.19596	0.0145747	1
ENSBTAG00000004263	ATP6V0A4	protein_coding	Down	269.969	-1.26507	0.0145818	1
ENSBTAG00000014546	CLEC7A	protein_coding	Down	72.8146	-1.39901	0.0146348	1
ENSBTAG00000049285	TNFRSF17	protein_coding	Up	24.5414	1.09096	0.01473	1
ENSBTAG00000015773	LRGUK	protein_coding	Down	89.2454	-1.45457	0.0149555	1
ENSBTAG00000067909	ENSBTAG00000067909	lncRNA	Down	8.27279	-2.25412	0.0149624	1
ENSBTAG00000067010	ENSBTAG00000067010	lncRNA	Down	2.70427	-4.21083	0.0149981	1
ENSBTAG00000011097	DYNLT5	protein_coding	Down	78.3236	-1.51601	0.015017	1
ENSBTAG00000007916	FOXJ1	protein_coding	Down	2044.08	-1.19166	0.0150406	1
ENSBTAG00000000032	ABI3	protein_coding	Down	159.26	-0.617905	0.0150672	1
ENSBTAG00000048358	ZNF892	protein_coding	Down	288.878	-0.998894	0.0150953	1
ENSBTAG00000012851	SLC5A1	protein_coding	Down	381.6	-2.02772	0.015151	1
ENSBTAG00000055584	ENSBTAG00000055584	protein_coding	Up	64.9308	1.01104	0.0152582	1
ENSBTAG00000033166	SLC15A2	protein_coding	Down	1678.09	-1.0138	0.0154829	1
ENSBTAG00000014127	PTGS2	protein_coding	Down	408.053	-1.91678	0.0155288	1
ENSBTAG00000021958	GZMA	protein_coding	Down	23.9852	-2.52505	0.0155733	1
ENSBTAG00000035710	ZBBX	protein_coding	Down	312.734	-1.25386	0.0155977	1
ENSBTAG00000012850	NME9	protein_coding	Down	417.328	-1.27544	0.0156469	1
ENSBTAG00000007888	EFR3B	protein_coding	Down	241.158	-0.772952	0.0157323	1
ENSBTAG00000061500	ENSBTAG00000061500	protein_coding	Down	127.565	-1.93941	0.0157349	1
ENSBTAG00000060219	ENSBTAG00000060219	lncRNA	Down	10.7214	-1.61562	0.0157724	1
ENSBTAG00000006108	MMP11	protein_coding	Up	1972.13	0.588381	0.0160315	1
ENSBTAG00000053355	EFCAB10	protein_coding	Down	199.933	-1.23679	0.0161161	1
ENSBTAG00000009576	PACSIN3	protein_coding	Up	542.202	0.510764	0.0162239	1
ENSBTAG00000013294	DYRK3	protein_coding	Down	205.574	-0.858804	0.0162481	1
ENSBTAG00000012774	RAB7B	protein_coding	Down	1602.7	-0.716034	0.0163783	1
ENSBTAG00000050696	KLHDC3	protein_coding	Down	2474.64	-0.611867	0.0164109	1
ENSBTAG00000012031	ATG9B	protein_coding	Down	44.8685	-1.19084	0.0164578	1
ENSBTAG00000048445	ENSBTAG00000048445	protein_coding	Down	729.188	-1.00797	0.016459	1
ENSBTAG00000021430	UPK3B	protein_coding	Up	117.657	1.70608	0.0165574	1
ENSBTAG00000058345	ENSBTAG00000058345	protein_coding	Down	313.499	-0.666002	0.0165743	1
ENSBTAG00000032534	RHOF	protein_coding	Up	294.337	0.552855	0.0166249	1
ENSBTAG00000069905	TCTE1	protein_coding	Down	858.925	-1.26869	0.0166322	1
ENSBTAG00000069589	TUG1	protein_coding	Down	121.75	-0.576334	0.0166891	1
ENSBTAG00000006507	ADAMTS3	protein_coding	Up	81.7923	0.818231	0.0167894	1
ENSBTAG00000068558	ENSBTAG00000068558	lncRNA	Down	53.4036	-6.42582	0.0168187	1
ENSBTAG00000012884	MPTX1	protein_coding	Down	1541.57	-1.66867	0.0168238	1
ENSBTAG00000027015	ENSBTAG00000027015	protein_coding	Up	19.7262	1.24713	0.0168322	1
ENSBTAG00000020250	SLC28A1	protein_coding	Down	39.958	-1.06133	0.0168771	1
ENSBTAG00000038700	FAM124B	protein_coding	Down	463.092	-1.19919	0.0169601	1
ENSBTAG00000009341	CCDC146	protein_coding	Down	494.779	-1.4263	0.0169779	1
ENSBTAG00000015163	TM4SF1	protein_coding	Down	2305.56	-0.62931	0.0169948	1
ENSBTAG00000011914	RASSF10	protein_coding	Down	69.3911	-1.5051	0.0170971	1
ENSBTAG00000007036	SLC17A7	protein_coding	Up	6.6789	2.21579	0.0171112	1
ENSBTAG00000007204	KRT80	protein_coding	Down	103.639	-1.20024	0.0172264	1
ENSBTAG00000003130	CHRNA3	protein_coding	Up	439.544	0.588281	0.0172591	1
ENSBTAG00000054093	OR4P45	protein_coding	Down	10.2901	-3.08045	0.0172736	1
ENSBTAG00000066956	ENSBTAG00000066956	lncRNA	Down	9.40138	-2.92063	0.0173134	1
ENSBTAG00000057540	ENSBTAG00000057540	protein_coding	Down	75.5347	-0.71901	0.0173459	1
ENSBTAG00000001243	AP3M2	protein_coding	Down	234.302	-0.81634	0.0174526	1
ENSBTAG00000059406	ENSBTAG00000059406	lncRNA	Down	152.482	-1.38045	0.0175105	1
ENSBTAG00000069139	ENSBTAG00000069139	protein_coding	Down	9.88815	-2.71064	0.0175783	1
ENSBTAG00000012249	PRR15L	protein_coding	Down	768.991	-0.993164	0.0176351	1
ENSBTAG00000009338	LRRC7	protein_coding	Up	2.97016	2.41771	0.0176715	1
ENSBTAG00000040226	C11H2orf81	protein_coding	Down	97.4806	-1.22859	0.0176829	1
ENSBTAG00000042280	ENSBTAG00000042280	snoRNA	Down	5.88251	-3.62854	0.0176978	1
ENSBTAG00000015309	CFAP300	protein_coding	Down	395.276	-1.04294	0.0177057	1
ENSBTAG00000002027	FAM167B	protein_coding	Down	99.8984	-1.01936	0.0178005	1
ENSBTAG00000017823	CFAP52	protein_coding	Down	645.483	-1.30815	0.0178329	1
ENSBTAG00000015527	MYO1D	protein_coding	Up	1165.86	0.65133	0.0181105	1
ENSBTAG00000040543	TMEM200A	protein_coding	Up	1104.51	0.92145	0.0181173	1
ENSBTAG00000051461	SERTM1	protein_coding	Up	582.562	1.15443	0.0181739	1
ENSBTAG00000002025	AMIGO2	protein_coding	Down	1546.21	-0.706452	0.0182212	1
ENSBTAG00000051896	ENSBTAG00000051896	protein_coding	Down	31.9449	-2.50588	0.0183191	1
ENSBTAG00000031388	DNAAF4	protein_coding	Down	115.061	-0.697367	0.0185439	1
ENSBTAG00000013977	PRSS38	protein_coding	Up	8.79184	3.04357	0.0185928	1
ENSBTAG00000033464	SPA17	protein_coding	Down	870.743	-1.01846	0.0186119	1
ENSBTAG00000064348	ENSBTAG00000064348	lncRNA	Up	2.52832	2.25209	0.0186779	1
ENSBTAG00000013336	EYA2	protein_coding	Down	126.6	-1.28371	0.0188544	1
ENSBTAG00000012261	RAB19	protein_coding	Down	114.547	-0.891022	0.0189557	1
ENSBTAG00000066749	ENSBTAG00000066749	lncRNA	Down	71.2172	-0.822273	0.0189627	1
ENSBTAG00000062926	bta-mir-10170	miRNA	Down	4.98308	-3.73165	0.0189725	1
ENSBTAG00000017469	CCDC88A	protein_coding	Up	1701.76	0.654362	0.0190275	1
ENSBTAG00000068803	ENSBTAG00000068803	protein_coding	Down	13.3529	-4.1435	0.0190637	1
ENSBTAG00000019866	NRP1	protein_coding	Down	1979.49	-0.517657	0.0191583	1
ENSBTAG00000020929	ARMC3	protein_coding	Down	728.357	-1.32335	0.0191768	1
ENSBTAG00000002843	ACOT4	protein_coding	Down	393.093	-0.519637	0.0191903	1
ENSBTAG00000009686	FBXO15	protein_coding	Down	146.634	-0.752769	0.0192127	1
ENSBTAG00000031018	ENSBTAG00000031018	protein_coding	Down	216.274	-1.33451	0.0192244	1
ENSBTAG00000020924	FBXW9	protein_coding	Down	566.35	-0.783358	0.0192344	1
ENSBTAG00000044121	NUBPL	protein_coding	Down	170.011	-0.534984	0.0192778	1
ENSBTAG00000058249	ENSBTAG00000058249	lncRNA	Up	19.8581	1.11278	0.019286	1
ENSBTAG00000007421	CDH5	protein_coding	Down	1481	-0.624182	0.0193439	1
ENSBTAG00000050355	ENSBTAG00000050355	protein_coding	Up	35.7254	0.708136	0.0193538	1
ENSBTAG00000065534	ENSBTAG00000065534	protein_coding	Down	98.9478	-1.38136	0.0193807	1
ENSBTAG00000011273	LRRC23	protein_coding	Down	809.966	-1.15171	0.0193837	1
ENSBTAG00000007948	SORCS1	protein_coding	Up	143.328	0.860436	0.0194821	1
ENSBTAG00000050732	ENSBTAG00000050732	protein_coding	Up	77.6857	0.709635	0.0195374	1
ENSBTAG00000060388	SPINK13	protein_coding	Down	21.4777	-2.32266	0.0195914	1
ENSBTAG00000016926	CIMIP1	protein_coding	Down	279.921	-1.0719	0.0196079	1
ENSBTAG00000015834	ARHGEF4	protein_coding	Up	279.347	0.767361	0.0196277	1
ENSBTAG00000061231	ENSBTAG00000061231	lncRNA	Down	25.0485	-0.936974	0.0196505	1
ENSBTAG00000060534	ENSBTAG00000060534	protein_coding	Down	21.1035	-1.69365	0.0197572	1
ENSBTAG00000014560	HLX	protein_coding	Down	349.345	-0.735438	0.0199826	1
ENSBTAG00000006282	POU2AF1	protein_coding	Up	16.0511	2.53182	0.0199936	1
ENSBTAG00000046413	GRID2	protein_coding	Up	35.372	0.971513	0.0200035	1
ENSBTAG00000011713	ENSBTAG00000011713	protein_coding	Down	601.775	-1.10298	0.0200709	1
ENSBTAG00000004754	DSCAM	protein_coding	Down	27.0976	-2.00103	0.0202646	1
ENSBTAG00000055585	ENSBTAG00000055585	protein_coding	Down	50.9818	-1.08824	0.020372	1
ENSBTAG00000008605	DNAH2	protein_coding	Down	198.669	-1.28345	0.0204136	1
ENSBTAG00000015296	PTPRB	protein_coding	Down	1783.86	-0.558488	0.0204296	1
ENSBTAG00000016972	RAB11FIP4	protein_coding	Up	420.373	0.708339	0.0204759	1
ENSBTAG00000066713	ENSBTAG00000066713	protein_coding	Down	33.745	-1.68158	0.0205375	1
ENSBTAG00000039588	ENSBTAG00000039588	protein_coding	Down	58.2497	-1.21121	0.0205728	1
ENSBTAG00000060048	ENSBTAG00000060048	lncRNA	Down	11.9506	-1.93454	0.0208603	1
ENSBTAG00000019796	FCMR	protein_coding	Up	12.1903	1.85754	0.020931	1
ENSBTAG00000020127	TKTL1	protein_coding	Up	13.524	2.20194	0.0209406	1
ENSBTAG00000063267	ENSBTAG00000063267	lncRNA	Down	4.87476	-3.69615	0.0210637	1
ENSBTAG00000019948	AFAP1L1	protein_coding	Down	148.249	-0.915704	0.0210638	1
ENSBTAG00000048173	SMIM10	protein_coding	Down	120.707	-1.35092	0.0210673	1
ENSBTAG00000050603	WC1.3	protein_coding	Down	2.49269	-4.32616	0.0211607	1
ENSBTAG00000045789	TNNT2	protein_coding	Down	25.5795	-1.01544	0.0211789	1
ENSBTAG00000019287	FAM81B	protein_coding	Down	298.876	-1.20039	0.0212128	1
ENSBTAG00000060258	ENSBTAG00000060258	protein_coding	Up	206.579	0.70131	0.0212171	1
ENSBTAG00000068708	ENSBTAG00000068708	lncRNA	Up	99.242	0.751941	0.0212399	1
ENSBTAG00000063755	ENSBTAG00000063755	lncRNA	Down	1.9903	-4.1564	0.0212477	1
ENSBTAG00000048782	B2M	protein_coding	Down	16040.7	-0.522074	0.0214316	1
ENSBTAG00000057441	OLAH	protein_coding	Up	3.05482	2.93287	0.0214794	1
ENSBTAG00000008828	IGDCC3	protein_coding	Up	21.6338	1.01397	0.0215969	1
ENSBTAG00000017592	GPAT3	protein_coding	Up	943.501	0.555378	0.0216129	1
ENSBTAG00000006354	HP	protein_coding	Down	18.2262	-4.00376	0.0218228	1
ENSBTAG00000013250	PCSK1N	protein_coding	Up	150.628	0.907217	0.0219825	1
ENSBTAG00000064462	ENSBTAG00000064462	protein_coding	Up	18.416	0.978516	0.0220193	1
ENSBTAG00000017194	ASPG	protein_coding	Down	489.145	-1.73812	0.0221435	1
ENSBTAG00000000835	BCAS1	protein_coding	Down	1059.54	-1.12939	0.0222356	1
ENSBTAG00000019134	NEK5	protein_coding	Down	270.901	-1.18757	0.022302	1
ENSBTAG00000037565	MGC152321	protein_coding	Up	30.7371	1.0176	0.0223357	1
ENSBTAG00000014162	ACKR2	protein_coding	Down	3.13363	-4.0711	0.022367	1
ENSBTAG00000013989	JHY	protein_coding	Down	128.035	-1.26149	0.0223747	1
ENSBTAG00000015716	ERO1A	protein_coding	Up	860.849	1.10814	0.0224324	1
ENSBTAG00000026696	DCDC2B	protein_coding	Down	561.44	-1.2939	0.0224339	1
ENSBTAG00000069718	ENSBTAG00000069718	lncRNA	Up	14.5356	1.3996	0.0224576	1
ENSBTAG00000061481	ENSBTAG00000061481	lncRNA	Down	8.42028	-3.057	0.0225057	1
ENSBTAG00000059086	ENSBTAG00000059086	lncRNA	Up	171.114	0.814529	0.0225084	1
ENSBTAG00000065725	ENSBTAG00000065725	protein_coding	Up	78.1652	0.692131	0.0225258	1
ENSBTAG00000010881	AKAP14	protein_coding	Down	223.334	-1.26273	0.0225695	1
ENSBTAG00000001150	KCNE1	protein_coding	Down	33.2129	-2.76612	0.022592	1
ENSBTAG00000016341	RGS5	protein_coding	Up	6525.52	0.500111	0.0226563	1
ENSBTAG00000032152	TMPRSS6	protein_coding	Down	214.351	-0.671608	0.022766	1
ENSBTAG00000027900	LRRIQ1	protein_coding	Down	282.848	-1.28465	0.0228575	1
ENSBTAG00000008176	KCNRG	protein_coding	Down	76.9556	-1.44267	0.0230651	1
ENSBTAG00000068636	ENSBTAG00000068636	lncRNA	Down	1.98586	-4.07126	0.0230785	1
ENSBTAG00000003608	SYCP2	protein_coding	Down	9.52777	-2.19365	0.0230975	1
ENSBTAG00000014830	SAXO4	protein_coding	Down	720.007	-1.23689	0.023128	1
ENSBTAG00000064883	ENSBTAG00000064883	lncRNA	Up	15.3248	1.0183	0.0231504	1
ENSBTAG00000013416	MGC133636	protein_coding	Down	2.3441	-4.34905	0.0232395	1
ENSBTAG00000050250	ENSBTAG00000050250	protein_coding	Down	116.416	-1.32127	0.0232699	1
ENSBTAG00000014370	NETO2	protein_coding	Up	306.857	1.10384	0.0232704	1
ENSBTAG00000000736	LRP8	protein_coding	Up	552.745	1.13159	0.0232802	1
ENSBTAG00000046552	GGACT	protein_coding	Down	544.977	-0.689119	0.0233319	1
ENSBTAG00000021327	DAW1	protein_coding	Down	410.267	-1.21236	0.0233473	1
ENSBTAG00000001414	KCTD12	protein_coding	Down	2317.03	-0.559178	0.0234407	1
ENSBTAG00000006377	MYO1G	protein_coding	Down	60.2683	-1.09211	0.0234762	1
ENSBTAG00000012446	MTHFSD	protein_coding	Down	142.252	-0.628648	0.0235292	1
ENSBTAG00000004405	IQUB	protein_coding	Down	145.889	-1.10331	0.0236446	1
ENSBTAG00000030322	KLHDC7A	protein_coding	Down	129.887	-1.15596	0.0237391	1
ENSBTAG00000015416	PEBP4	protein_coding	Down	5000.12	-1.17727	0.0238266	1
ENSBTAG00000002951	CD244	protein_coding	Down	26.5789	-1.29683	0.0238863	1
ENSBTAG00000063166	UBXN10	protein_coding	Down	986.321	-1.1234	0.0239318	1
ENSBTAG00000059664	ENSBTAG00000059664	lncRNA	Down	10.8444	-3.16171	0.0239579	1
ENSBTAG00000013488	PPP1R14D	protein_coding	Down	89.0658	-0.859115	0.0239702	1
ENSBTAG00000019159	PVALB	protein_coding	Up	14.9641	1.25354	0.0239825	1
ENSBTAG00000014438	SS18L1	protein_coding	Up	546.502	0.967152	0.0241088	1
ENSBTAG00000027246	UBD	protein_coding	Down	360.906	-1.07253	0.0241513	1
ENSBTAG00000004792	CHMP4C	protein_coding	Down	743.399	-0.685839	0.0243405	1
ENSBTAG00000016343	KCNIP2	protein_coding	Down	142.294	-0.670338	0.024357	1
ENSBTAG00000026467	CIMAP1B	protein_coding	Down	892.615	-1.17816	0.0243582	1
ENSBTAG00000005306	TRH	protein_coding	Down	3.21497	-4.49604	0.0243835	1
ENSBTAG00000034712	RAB33A	protein_coding	Down	39.864	-0.855477	0.0244322	1
ENSBTAG00000011402	ENSBTAG00000011402	protein_coding	Down	7.95031	-3.02129	0.024439	1
ENSBTAG00000013105	SYT3	protein_coding	Up	71.3791	0.866123	0.0244554	1
ENSBTAG00000008105	RBM38	protein_coding	Down	337.571	-0.590692	0.0244978	1
ENSBTAG00000014982	TEKTIP1	protein_coding	Down	94.9118	-0.917018	0.0245118	1
ENSBTAG00000004796	GRP	protein_coding	Down	38870.1	-1.44374	0.0245161	1
ENSBTAG00000068318	TMEM139	protein_coding	Down	11.5211	-3.01418	0.0245417	1
ENSBTAG00000002515	TNNI3	protein_coding	Down	754.939	-1.1317	0.0245614	1
ENSBTAG00000005410	RGS7	protein_coding	Up	102.498	0.778543	0.0246468	1
ENSBTAG00000017769	RIBC1	protein_coding	Down	940.936	-1.13974	0.0247193	1
ENSBTAG00000047810	CCDC96	protein_coding	Down	163.09	-1.17344	0.0248758	1
ENSBTAG00000009649	DRC1	protein_coding	Down	1247.57	-1.15897	0.0248894	1
ENSBTAG00000030897	XRCC2	protein_coding	Up	78.9367	0.768039	0.0252276	1
ENSBTAG00000020361	SLC35F3	protein_coding	Down	307.03	-1.34972	0.0253227	1
ENSBTAG00000068817	ENSBTAG00000068817	protein_coding	Down	2.94731	-4.44359	0.0253556	1
ENSBTAG00000061839	ENSBTAG00000061839	protein_coding	Down	11.7604	-4.96725	0.0254268	1
ENSBTAG00000005431	LMCD1	protein_coding	Down	630.953	-0.576821	0.0254287	1
ENSBTAG00000000667	APOL3	protein_coding	Up	57.0579	0.994532	0.0254871	1
ENSBTAG00000001838	LRRC36	protein_coding	Down	371.539	-0.890992	0.025514	1
ENSBTAG00000000838	CCDC88C	protein_coding	Down	695.069	-0.610557	0.0255401	1
ENSBTAG00000030337	MYCBP	protein_coding	Down	765.81	-0.549438	0.0257199	1
ENSBTAG00000006387	TSNAXIP1	protein_coding	Down	416.226	-1.20459	0.0258137	1
ENSBTAG00000016320	LMO1	protein_coding	Down	9.96884	-1.44608	0.0258633	1
ENSBTAG00000001517	KRT18	protein_coding	Down	2457.55	-0.754803	0.025893	1
ENSBTAG00000050942	ENSBTAG00000050942	protein_coding	Down	3.00437	-4.10035	0.0259556	1
ENSBTAG00000013131	FAM110D	protein_coding	Down	251.892	-0.526235	0.0259672	1
ENSBTAG00000004099	CCDC170	protein_coding	Down	597.265	-0.935111	0.0262363	1
ENSBTAG00000009459	MTCL1	protein_coding	Up	659.713	0.602768	0.0263279	1
ENSBTAG00000018397	HHLA2	protein_coding	Down	204.087	-0.92256	0.0264133	1
ENSBTAG00000008752	NME5	protein_coding	Down	144.637	-1.13083	0.0264522	1
ENSBTAG00000048319	ENSBTAG00000048319	lncRNA	Down	7.3308	-2.06802	0.0264992	1
ENSBTAG00000013141	ACTRT3	protein_coding	Down	201.809	-0.723176	0.026539	1
ENSBTAG00000024195	LDLRAD1	protein_coding	Down	695.056	-1.34923	0.0265895	1
ENSBTAG00000002583	DNALI1	protein_coding	Down	243.487	-1.31833	0.0266445	1
ENSBTAG00000042846	ENSBTAG00000042846	snoRNA	Up	16.8311	0.983321	0.0266557	1
ENSBTAG00000015378	CCDC180	protein_coding	Down	503.299	-1.22038	0.026743	1
ENSBTAG00000069159	ENSBTAG00000069159	lncRNA	Down	115.884	-0.859697	0.0267434	1
ENSBTAG00000010464	MN1	protein_coding	Down	53.3521	-1.04014	0.026754	1
ENSBTAG00000015018	FSD2	protein_coding	Down	140.649	-0.637239	0.0267823	1
ENSBTAG00000012407	FOXA2	protein_coding	Down	566.868	-1.34095	0.0268077	1
ENSBTAG00000030973	TUBA1D	protein_coding	Down	2367.21	-1.11772	0.026923	1
ENSBTAG00000068952	ENSBTAG00000068952	lncRNA	Up	2.33121	2.38339	0.0269707	1
ENSBTAG00000019919	CFAP46	protein_coding	Down	720.426	-0.996904	0.027255	1
ENSBTAG00000018487	CFAP45	protein_coding	Down	545.808	-1.19304	0.0272691	1
ENSBTAG00000026400	ENSBTAG00000026400	pseudogene	Down	25.2966	-1.84635	0.0273085	1
ENSBTAG00000018394	SDR42E1	protein_coding	Down	186.628	-0.57497	0.0273193	1
ENSBTAG00000048423	ENSBTAG00000048423	protein_coding	Up	5.50636	3.48737	0.027329	1
ENSBTAG00000049122	COL6A5	protein_coding	Up	42.7335	1.21921	0.0273608	1
ENSBTAG00000053023	LRRC74B	protein_coding	Down	428.206	-1.15408	0.0274233	1
ENSBTAG00000020074	NKPD1	protein_coding	Down	987.588	-0.595309	0.0274303	1
ENSBTAG00000004560	CLEC4F	protein_coding	Up	4.34585	2.16537	0.0275871	1
ENSBTAG00000059631	ENSBTAG00000059631	lncRNA	Down	4.85207	-3.63346	0.0275962	1
ENSBTAG00000069447	ENSBTAG00000069447	lncRNA	Down	1.68068	-3.80747	0.0277859	1
ENSBTAG00000034918	IFIT2	protein_coding	Down	67.6133	-0.924045	0.0279087	1
ENSBTAG00000004092	AK8	protein_coding	Down	447.685	-0.948328	0.0279749	1
ENSBTAG00000062269	B3GALT5	protein_coding	Down	423.463	-1.50541	0.0279896	1
ENSBTAG00000062516	ENSBTAG00000062516	lncRNA	Down	5.6845	-2.85972	0.0280815	1
ENSBTAG00000014685	HPRT1	protein_coding	Up	1631.34	0.618814	0.0281066	1
ENSBTAG00000056596	ENSBTAG00000056596	lncRNA	Down	2.58571	-4.42562	0.028182	1
ENSBTAG00000059034	ENSBTAG00000059034	protein_coding	Down	19.0681	-1.04063	0.0282538	1
ENSBTAG00000057431	ENSBTAG00000057431	lncRNA	Up	8.80299	1.3223	0.0282706	1
ENSBTAG00000038878	AOX4	protein_coding	Down	50.4776	-4.0158	0.0283072	1
ENSBTAG00000060281	ENSBTAG00000060281	protein_coding	Down	22.3848	-1.1998	0.028394	1
ENSBTAG00000055140	CLEC2B	protein_coding	Down	42.6563	-1.0086	0.0284871	1
ENSBTAG00000046041	ENSBTAG00000046041	protein_coding	Down	154.903	-1.77225	0.0285064	1
ENSBTAG00000067083	ENSBTAG00000067083	lncRNA	Down	2.4185	-4.08779	0.0286186	1
ENSBTAG00000038650	MS4A7	protein_coding	Down	54.2626	-1.36145	0.0287698	1
ENSBTAG00000048825	ENSBTAG00000048825	processed_pseudogene	Down	19.1622	-3.29308	0.0287888	1
ENSBTAG00000007243	CFAP58	protein_coding	Down	100.572	-1.22074	0.0288432	1
ENSBTAG00000006130	CLEC14A	protein_coding	Down	1381.83	-0.542351	0.0288615	1
ENSBTAG00000019881	ENSBTAG00000019881	protein_coding	Down	29.1852	-1.39158	0.0289888	1
ENSBTAG00000015840	HOXD1	protein_coding	Down	72.3006	-0.623895	0.028997	1
ENSBTAG00000003244	CFAP92	protein_coding	Down	27.9941	-1.41412	0.0290684	1
ENSBTAG00000014053	MAK	protein_coding	Down	281.339	-1.12929	0.0290961	1
ENSBTAG00000039620	SAPCD1	protein_coding	Down	25.2953	-1.13733	0.0292217	1
ENSBTAG00000048801	bta-mir-12038	miRNA	Down	16.8044	-1.14001	0.0292397	1
ENSBTAG00000004574	UGT8	protein_coding	Up	20.063	1.38943	0.029275	1
ENSBTAG00000010278	STPG1	protein_coding	Down	143.519	-1.00326	0.029336	1
ENSBTAG00000020676	MMP9	protein_coding	Down	10.0773	-4.01898	0.0293631	1
ENSBTAG00000055319	ENSBTAG00000055319	lncRNA	Down	6.49849	-3.42808	0.029365	1
ENSBTAG00000040320	ENSBTAG00000040320	protein_coding	Down	2.52813	-4.35945	0.0293886	1
ENSBTAG00000068724	ENSBTAG00000068724	protein_coding	Down	17.6552	-1.61968	0.0294816	1
ENSBTAG00000020649	CIITA	protein_coding	Down	290.122	-1.03923	0.0295919	1
ENSBTAG00000061492	ENSBTAG00000061492	lncRNA	Down	3.41189	-4.00743	0.0296611	1
ENSBTAG00000066516	ENSBTAG00000066516	lncRNA	Down	1.99563	-3.88085	0.0300335	1
ENSBTAG00000035776	CFAP299	protein_coding	Down	73.813	-1.29644	0.0300472	1
ENSBTAG00000040014	ENSBTAG00000040014	protein_coding	Down	3.32888	-4.65129	0.0302133	1
ENSBTAG00000033398	HKDC1	protein_coding	Down	167.204	-1.7792	0.0302913	1
ENSBTAG00000009258	NEK11	protein_coding	Down	129.812	-0.974844	0.0304158	1
ENSBTAG00000021714	TEKT2	protein_coding	Down	284.353	-1.03529	0.0304607	1
ENSBTAG00000057904	ENSBTAG00000057904	protein_coding	Down	3.95211	-4.84767	0.0305676	1
ENSBTAG00000012735	CFAP157	protein_coding	Down	296.759	-1.28071	0.0305703	1
ENSBTAG00000051410	TAS1R3	protein_coding	Down	29.7188	-1.21248	0.0305993	1
ENSBTAG00000021423	LKAAEAR1	protein_coding	Down	30.8477	-1.37316	0.0306105	1
ENSBTAG00000024042	MORN2	protein_coding	Down	395.726	-0.554342	0.0306118	1
ENSBTAG00000066090	ENSBTAG00000066090	protein_coding	Up	1.77811	2.56686	0.0306159	1
ENSBTAG00000019002	SLC2A12	protein_coding	Down	661.401	-0.84253	0.0307193	1
ENSBTAG00000052983	ARMCX4	protein_coding	Down	542.093	-0.966014	0.030812	1
ENSBTAG00000061564	ENSBTAG00000061564	lncRNA	Down	3.31318	-3.9132	0.0308544	1
ENSBTAG00000063805	ENSBTAG00000063805	lncRNA	Up	470.85	0.973888	0.0308561	1
ENSBTAG00000059395	ENSBTAG00000059395	pseudogene	Down	407.059	-0.507049	0.0308725	1
ENSBTAG00000000434	CRYAB	protein_coding	Up	290.939	0.625241	0.0309424	1
ENSBTAG00000009581	UBXN11	protein_coding	Down	753.778	-0.906428	0.0312215	1
ENSBTAG00000061064	ENSBTAG00000061064	protein_coding	Down	11.6687	-1.60692	0.0314408	1
ENSBTAG00000061105	ENSBTAG00000061105	lncRNA	Down	1.95778	-3.75498	0.0314737	1
ENSBTAG00000016414	VDR	protein_coding	Down	177.801	-1.19635	0.0315028	1
ENSBTAG00000039091	CSRNP3	protein_coding	Down	19.8826	-2.01733	0.0315125	1
ENSBTAG00000003282	SLCO1A2	protein_coding	Down	82.0526	-1.06051	0.031536	1
ENSBTAG00000018010	ABCA4	protein_coding	Up	4.77551	1.95674	0.0315796	1
ENSBTAG00000007307	SELE	protein_coding	Down	6.61253	-3.1071	0.0317299	1
ENSBTAG00000069414	ENSBTAG00000069414	protein_coding	Down	70.5207	-2.08935	0.0317519	1
ENSBTAG00000010338	FBXO36	protein_coding	Down	193.644	-0.639356	0.0318346	1
ENSBTAG00000018499	ANXA8L1	protein_coding	Down	2437.55	-0.779758	0.0318364	1
ENSBTAG00000002355	ENSBTAG00000002355	protein_coding	Down	4.44831	-4.87088	0.0319033	1
ENSBTAG00000063512	ENSBTAG00000063512	lncRNA	Up	40.1879	0.710779	0.0320465	1
ENSBTAG00000008223	NLRC4	protein_coding	Down	21.7739	-1.79414	0.0320504	1
ENSBTAG00000021903	KIAA0319	protein_coding	Down	66.4044	-0.829872	0.0321039	1
ENSBTAG00000058594	ENSBTAG00000058594	protein_coding	Down	33.2645	-0.869249	0.032258	1
ENSBTAG00000064753	ENSBTAG00000064753	lncRNA	Up	55.6419	0.826163	0.0323306	1
ENSBTAG00000006240	TLR4	protein_coding	Down	655.804	-0.516121	0.0323573	1
ENSBTAG00000015413	RASA2	protein_coding	Up	404.01	0.561355	0.0323651	1
ENSBTAG00000051541	COLQ	protein_coding	Down	628.354	-1.01561	0.0324201	1
ENSBTAG00000015569	ENKUR	protein_coding	Down	590.592	-1.04349	0.0324289	1
ENSBTAG00000015825	CCDC65	protein_coding	Down	913.475	-1.11251	0.0324431	1
ENSBTAG00000006694	CXCL14	protein_coding	Down	477.942	-1.13749	0.0325689	1
ENSBTAG00000061307	ENSBTAG00000061307	lncRNA	Down	13.7503	-1.47226	0.0327517	1
ENSBTAG00000018200	IL15	protein_coding	Down	100.149	-0.688394	0.0327538	1
ENSBTAG00000047417	CYLC1	protein_coding	Down	31.5504	-1.52947	0.032775	1
ENSBTAG00000042739	SNORD113-4	snoRNA	Down	2.19435	-4.14885	0.0327835	1
ENSBTAG00000002151	ASB15	protein_coding	Down	24.7346	-1.68954	0.0329131	1
ENSBTAG00000056375	ENSBTAG00000056375	lncRNA	Down	15.6114	-1.33399	0.0329169	1
ENSBTAG00000032051	SULT1C4	protein_coding	Down	1209.01	-0.802063	0.0329461	1
ENSBTAG00000001527	TMEM213	protein_coding	Down	144.284	-1.41769	0.0329947	1
ENSBTAG00000001830	LRRC46	protein_coding	Down	281.081	-0.929686	0.0330682	1
ENSBTAG00000065580	ENSBTAG00000065580	lncRNA	Down	11.5926	-1.50336	0.0330683	1
ENSBTAG00000002470	CCDC78	protein_coding	Down	739.956	-0.871982	0.0332103	1
ENSBTAG00000061094	ENSBTAG00000061094	protein_coding	Down	24.6417	-3.44012	0.033218	1
ENSBTAG00000000854	SEC16B	protein_coding	Down	132.656	-0.507672	0.0332895	1
ENSBTAG00000001392	RDH16	protein_coding	Down	192.339	-1.72526	0.0333202	1
ENSBTAG00000032588	TMEM150C	protein_coding	Down	307.716	-0.610756	0.0334212	1
ENSBTAG00000017701	CYP2W1	protein_coding	Down	23.4465	-1.23728	0.0334474	1
ENSBTAG00000007253	TSPAN33	protein_coding	Down	141.615	-0.71649	0.0335521	1
ENSBTAG00000048608	5_8S_rRNA	rRNA	Down	2760.39	-0.693532	0.0336114	1
ENSBTAG00000017404	SEC14L2	protein_coding	Up	45.0595	0.773308	0.0336786	1
ENSBTAG00000057165	ENSBTAG00000057165	lncRNA	Down	6.53926	-5.64518	0.0336981	1
ENSBTAG00000056754	ENSBTAG00000056754	lncRNA	Down	14.4723	-2.8654	0.033769	1
ENSBTAG00000010693	LMO7	protein_coding	Down	2385.76	-0.514358	0.0338295	1
ENSBTAG00000047089	ENSBTAG00000047089	protein_coding	Up	14.1651	1.10782	0.0339475	1
ENSBTAG00000007437	TEKT1	protein_coding	Down	643.184	-0.943557	0.0339997	1
ENSBTAG00000058342	ENSBTAG00000058342	protein_coding	Up	29.5176	0.696598	0.0340011	1
ENSBTAG00000032650	DPY19L2	protein_coding	Down	128.394	-1.3323	0.0340053	1
ENSBTAG00000059308	ENSBTAG00000059308	protein_coding	Down	30.444	-2.35514	0.0341001	1
ENSBTAG00000032862	DYDC2	protein_coding	Down	433.341	-1.07357	0.0343593	1
ENSBTAG00000012794	PAH	protein_coding	Down	19.9949	-2.66031	0.0344061	1
ENSBTAG00000009877	MCMBP	protein_coding	Up	2477	0.553095	0.0344739	1
ENSBTAG00000023419	SULT2A1	protein_coding	Down	8.48085	-2.13616	0.0345982	1
ENSBTAG00000021273	SEMA4B	protein_coding	Up	2090.97	0.690598	0.0346545	1
ENSBTAG00000065604	ENSBTAG00000065604	lncRNA	Down	69.6574	-0.588514	0.0347688	1
ENSBTAG00000036298	ENSBTAG00000036298	protein_coding	Down	30.801	-2.56488	0.0348251	1
ENSBTAG00000017810	EFHC1	protein_coding	Down	1135.16	-0.770091	0.0348873	1
ENSBTAG00000006155	CCRL2	protein_coding	Down	111.06	-0.604354	0.034909	1
ENSBTAG00000046805	CYP2F1	protein_coding	Down	10.1195	-3.22256	0.0350377	1
ENSBTAG00000066009	ENSBTAG00000066009	lncRNA	Down	9.58029	-2.08038	0.0350665	1
ENSBTAG00000059115	ENSBTAG00000059115	protein_coding	Down	484.477	-0.713947	0.0351331	1
ENSBTAG00000059107	ENSBTAG00000059107	lncRNA	Down	2.58137	-3.84673	0.035228	1
ENSBTAG00000054421	ENSBTAG00000054421	protein_coding	Down	15.0046	-2.00352	0.0352841	1
ENSBTAG00000057084	ENSBTAG00000057084	lncRNA	Down	11.2121	-1.78993	0.0353034	1
ENSBTAG00000069152	ENSBTAG00000069152	lncRNA	Down	7.02873	-2.01786	0.0353646	1
ENSBTAG00000067192	ENSBTAG00000067192	lncRNA	Down	25.4134	-1.14827	0.0354821	1
ENSBTAG00000046047	ENSBTAG00000046047	protein_coding	Down	46.5347	-1.49817	0.0354986	1
ENSBTAG00000023367	ENSBTAG00000023367	protein_coding	Up	19.9672	0.975594	0.0355605	1
ENSBTAG00000059665	ENSBTAG00000059665	lncRNA	Down	2354.57	-0.798644	0.0355871	1
ENSBTAG00000004693	CCDC60	protein_coding	Down	162.727	-1.02032	0.0356022	1
ENSBTAG00000057737	TEX22	protein_coding	Down	223.958	-0.610511	0.035609	1
ENSBTAG00000033429	FAM229B	protein_coding	Down	382.735	-0.893379	0.0358691	1
ENSBTAG00000057143	ENSBTAG00000057143	lncRNA	Down	40.6111	-1.59099	0.0359149	1
ENSBTAG00000030792	ENSBTAG00000030792	protein_coding	Down	5.63203	-2.54342	0.0360972	1
ENSBTAG00000069567	ENSBTAG00000069567	lncRNA	Down	9.35004	-1.41946	0.0361974	1
ENSBTAG00000048875	ENSBTAG00000048875	protein_coding	Down	1.55745	-3.77356	0.0362731	1
ENSBTAG00000011409	CD72	protein_coding	Down	22.6016	-1.14625	0.0363253	1
ENSBTAG00000022886	RYR2	protein_coding	Up	218.08	0.935195	0.0363597	1
ENSBTAG00000013698	ODAD4	protein_coding	Down	365.783	-1.03668	0.0363947	1
ENSBTAG00000052788	SAXO3	protein_coding	Down	392.299	-1.00825	0.0364955	1
ENSBTAG00000013147	NEFH	protein_coding	Up	33.7288	1.22544	0.0365026	1
ENSBTAG00000053048	ENSBTAG00000053048	protein_coding	Up	58.9074	0.53972	0.036533	1
ENSBTAG00000016319	CYB5D2	protein_coding	Down	1313.87	-0.890578	0.0365858	1
ENSBTAG00000055503	ENSBTAG00000055503	protein_coding	Down	6.21938	-2.91594	0.0366984	1
ENSBTAG00000009430	MYRIP	protein_coding	Down	200.715	-0.631157	0.0367292	1
ENSBTAG00000048950	ENSBTAG00000048950	protein_coding	Up	33.2947	1.33259	0.0367557	1
ENSBTAG00000016478	LINGO3	protein_coding	Down	3.63524	-4.60615	0.0367933	1
ENSBTAG00000046447	ENSBTAG00000046447	protein_coding	Down	2.92992	-4.66764	0.0368359	1
ENSBTAG00000056302	ENSBTAG00000056302	lncRNA	Down	3.6024	-3.46548	0.0368363	1
ENSBTAG00000030941	ENSBTAG00000030941	protein_coding	Up	16.9344	1.02134	0.0368538	1
ENSBTAG00000014956	JSRP1	protein_coding	Up	1.88171	2.42132	0.0369094	1
ENSBTAG00000065698	ENSBTAG00000065698	lncRNA	Down	32.4518	-0.842271	0.0369608	1
ENSBTAG00000049069	ENSBTAG00000049069	protein_coding	Down	2.07438	-3.96025	0.0370072	1
ENSBTAG00000021068	SUFU	protein_coding	Up	992.6	0.511511	0.03701	1
ENSBTAG00000061617	ENSBTAG00000061617	lncRNA	Down	2.96652	-4.47744	0.037028	1
ENSBTAG00000008690	SLC6A9	protein_coding	Up	502.546	0.623402	0.0371529	1
ENSBTAG00000026501	CYP2D43	protein_coding	Down	385.883	-1.00108	0.0371866	1
ENSBTAG00000068779	ENSBTAG00000068779	lncRNA	Down	3.26288	-3.31039	0.0372306	1
ENSBTAG00000002478	AGMAT	protein_coding	Down	7.28487	-1.97346	0.0372356	1
ENSBTAG00000055906	ENSBTAG00000055906	protein_coding	Up	44.1991	0.701569	0.0373224	1
ENSBTAG00000012456	HEPACAM2	protein_coding	Down	27.2589	-1.43182	0.0374004	1
ENSBTAG00000031913	ENSBTAG00000031913	protein_coding	Down	84.3181	-1.09429	0.0374781	1
ENSBTAG00000020264	CCDC181	protein_coding	Down	200.084	-1.14643	0.0376148	1
ENSBTAG00000017277	RAB36	protein_coding	Down	534.626	-0.814776	0.0376609	1
ENSBTAG00000012475	ALOX12B	protein_coding	Down	49.7447	-0.907054	0.0377887	1
ENSBTAG00000006161	MET	protein_coding	Down	1429.86	-0.977678	0.0378564	1
ENSBTAG00000059497	ENSBTAG00000059497	lncRNA	Down	15.3186	-1.51611	0.0379224	1
ENSBTAG00000006963	RPL12	protein_coding	Up	18340.4	0.538246	0.0380367	1
ENSBTAG00000022169	PREX2	protein_coding	Down	349.982	-0.760548	0.0381466	1
ENSBTAG00000020263	TIMP4	protein_coding	Down	144.983	-0.760589	0.0382623	1
ENSBTAG00000036343	ENSBTAG00000036343	protein_coding	Down	18.4568	-2.87415	0.0383595	1
ENSBTAG00000020554	AIF1	protein_coding	Down	222.346	-0.916672	0.0383801	1
ENSBTAG00000056311	ENSBTAG00000056311	protein_coding	Up	3.60576	2.27458	0.0383931	1
ENSBTAG00000069077	ENSBTAG00000069077	lncRNA	Down	106.957	-1.04146	0.038413	1
ENSBTAG00000061778	ENSBTAG00000061778	lncRNA	Down	4.54647	-2.65153	0.0384397	1
ENSBTAG00000057295	ENSBTAG00000057295	pseudogene	Down	6.31781	-2.43639	0.0384898	1
ENSBTAG00000064823	ENSBTAG00000064823	protein_coding	Down	65.4374	-2.34799	0.0385165	1
ENSBTAG00000022509	DNAH9	protein_coding	Down	1250.92	-1.16201	0.0386109	1
ENSBTAG00000046235	SRSF12	protein_coding	Up	127.266	0.639673	0.0386716	1
ENSBTAG00000001303	HSPB8	protein_coding	Down	1186.6	-0.874616	0.0386999	1
ENSBTAG00000002394	TMEM44	protein_coding	Down	556.558	-0.523577	0.038701	1
ENSBTAG00000050602	HAS3	protein_coding	Down	302.076	-0.670881	0.0387272	1
ENSBTAG00000015571	GCLC	protein_coding	Up	4071.96	0.93338	0.0388541	1
ENSBTAG00000033291	SPAG6	protein_coding	Down	802.306	-1.12339	0.0388567	1
ENSBTAG00000021272	ABCG1	protein_coding	Down	2962	-0.807469	0.0389171	1
ENSBTAG00000012889	NETO1	protein_coding	Down	20.5549	-1.92354	0.0389468	1
ENSBTAG00000032782	INSC	protein_coding	Up	30.0128	0.884569	0.0389815	1
ENSBTAG00000004207	CD93	protein_coding	Down	1133.38	-0.719492	0.0392017	1
ENSBTAG00000011442	SPAG8	protein_coding	Down	205.925	-0.806047	0.0392914	1
ENSBTAG00000013015	CCDC13	protein_coding	Down	211.45	-1.24324	0.0393167	1
ENSBTAG00000009080	ITGB6	protein_coding	Down	71.9689	-1.40602	0.0393363	1
ENSBTAG00000013116	PLCB4	protein_coding	Down	1018.24	-0.770796	0.0395568	1
ENSBTAG00000021445	ST8SIA4	protein_coding	Down	782.318	-0.891341	0.0395769	1
ENSBTAG00000020953	ENSBTAG00000020953	protein_coding	Up	3.71575	1.60451	0.0396035	1
ENSBTAG00000016854	AK7	protein_coding	Down	1620.35	-1.02611	0.0396166	1
ENSBTAG00000050536	ENSBTAG00000050536	protein_coding	Down	3.91125	-3.2667	0.0396847	1
ENSBTAG00000000273	IL5RA	protein_coding	Up	3.92034	1.82235	0.0397232	1
ENSBTAG00000001231	CDHR1	protein_coding	Down	4.14414	-2.68888	0.0401181	1
ENSBTAG00000035018	ZCCHC12	protein_coding	Down	127.849	-1.04398	0.0403142	1
ENSBTAG00000047449	ENSBTAG00000047449	protein_coding	Down	41.5668	-2.14394	0.0403604	1
ENSBTAG00000069009	ENSBTAG00000069009	protein_coding	Down	188.09	-1.8447	0.0403669	1
ENSBTAG00000062072	ENSBTAG00000062072	lncRNA	Up	3.50373	1.77512	0.040402	1
ENSBTAG00000012147	ARRDC1	protein_coding	Up	1721.28	0.57465	0.0404061	1
ENSBTAG00000054376	CFAP99	protein_coding	Down	130.098	-0.947917	0.0404632	1
ENSBTAG00000016275	AMDHD1	protein_coding	Up	115.199	0.63017	0.0406823	1
ENSBTAG00000021328	SPHKAP	protein_coding	Up	6.81935	1.869	0.040775	1
ENSBTAG00000034192	KIAA2012	protein_coding	Down	293.634	-1.15491	0.0408237	1
ENSBTAG00000066067	ENSBTAG00000066067	protein_coding	Down	56.3028	-1.03501	0.0408301	1
ENSBTAG00000003405	TP53I3	protein_coding	Down	94.8059	-0.69248	0.0408714	1
ENSBTAG00000018467	BBOF1	protein_coding	Down	5.83664	-3.19261	0.0409202	1
ENSBTAG00000067368	ENSBTAG00000067368	lncRNA	Down	4.18409	-3.46743	0.0410106	1
ENSBTAG00000042391	ENSBTAG00000042391	snoRNA	Down	5.09165	-2.22896	0.0411261	1
ENSBTAG00000012083	IRX3	protein_coding	Down	147.78	-0.716358	0.0411419	1
ENSBTAG00000010106	CCND3	protein_coding	Down	3058.23	-0.666199	0.0412135	1
ENSBTAG00000010948	CLIC2	protein_coding	Down	263.491	-0.637897	0.0412707	1
ENSBTAG00000057469	ENSBTAG00000057469	lncRNA	Down	10.6029	-1.39043	0.0412753	1
ENSBTAG00000060625	GJC1	protein_coding	Up	522.351	0.536373	0.0412986	1
ENSBTAG00000047186	NME2	protein_coding	Up	2402.51	0.536421	0.0415736	1
ENSBTAG00000066109	ENSBTAG00000066109	lncRNA	Down	120.563	-1.23328	0.0416475	1
ENSBTAG00000056287	ENSBTAG00000056287	lncRNA	Down	24.2774	-1.02204	0.0419615	1
ENSBTAG00000056298	ENSBTAG00000056298	lncRNA	Down	16.937	-2.08878	0.0420337	1
ENSBTAG00000007755	APOBEC3H	protein_coding	Down	554.737	-0.744206	0.0420634	1
ENSBTAG00000013736	PROM1	protein_coding	Down	1362.42	-0.941908	0.0420671	1
ENSBTAG00000048304	ENSBTAG00000048304	protein_coding	Down	344.711	-1.41183	0.0421403	1
ENSBTAG00000030994	ANKS1B	protein_coding	Up	304.389	1.22228	0.0422393	1
ENSBTAG00000055443	ENSBTAG00000055443	protein_coding	Up	72.0158	0.579158	0.0423595	1
ENSBTAG00000062983	ENSBTAG00000062983	protein_coding	Up	21.9704	0.786213	0.042463	1
ENSBTAG00000023529	SPEF2	protein_coding	Down	457.714	-1.0519	0.0425658	1
ENSBTAG00000062532	ENSBTAG00000062532	protein_coding	Down	16.8038	-1.01665	0.0426723	1
ENSBTAG00000012046	JUNB	protein_coding	Down	982.762	-0.533567	0.042675	1
ENSBTAG00000011095	FAR2	protein_coding	Down	191.189	-0.740218	0.0426805	1
ENSBTAG00000002473	ANGPTL4	protein_coding	Up	710.949	0.631317	0.0427402	1
ENSBTAG00000010182	ACR	protein_coding	Down	16.5504	-1.69501	0.042851	1
ENSBTAG00000061119	ENSBTAG00000061119	lncRNA	Down	5.47272	-2.08122	0.0428739	1
ENSBTAG00000048335	ENSBTAG00000048335	pseudogene	Down	16.2592	-1.03703	0.0429006	1
ENSBTAG00000058086	ERMAP	protein_coding	Up	49.8893	0.679454	0.0430384	1
ENSBTAG00000006060	DCDC1	protein_coding	Down	323.243	-1.01304	0.0430783	1
ENSBTAG00000021216	HECW1	protein_coding	Down	2343.11	-1.44635	0.0431674	1
ENSBTAG00000065679	U6	snRNA	Up	8.13565	1.24612	0.0431942	1
ENSBTAG00000000284	NAALAD2	protein_coding	Up	745.68	0.883077	0.0432344	1
ENSBTAG00000064129	C2H2orf88	protein_coding	Up	21.7861	1.20628	0.0432852	1
ENSBTAG00000055511	ENSBTAG00000055511	lncRNA	Up	8.12326	1.2389	0.0433185	1
ENSBTAG00000024984	FSBP	protein_coding	Down	128.905	-0.568589	0.0433341	1
ENSBTAG00000053813	SPATS1	protein_coding	Down	82.0665	-1.32633	0.0433443	1
ENSBTAG00000054241	ENSBTAG00000054241	protein_coding	Down	1005.24	-0.735891	0.0433787	1
ENSBTAG00000044123	HAND2	protein_coding	Up	1570.98	0.727933	0.0434058	1
ENSBTAG00000002744	MUSK	protein_coding	Down	36.2377	-1.14608	0.0434689	1
ENSBTAG00000002772	GAL3ST3	protein_coding	Up	54.8716	0.711712	0.0435027	1
ENSBTAG00000060935	ENSBTAG00000060935	protein_coding	Down	5.63943	-3.6999	0.0435134	1
ENSBTAG00000066842	ENSBTAG00000066842	lncRNA	Down	5.78535	-2.6936	0.0435779	1
ENSBTAG00000051443	ENSBTAG00000051443	lncRNA	Down	2.22153	-4.22704	0.0435851	1
ENSBTAG00000003321	DNAAF6	protein_coding	Down	169.06	-0.991747	0.0436449	1
ENSBTAG00000057821	ENSBTAG00000057821	protein_coding	Down	1.7788	-3.89842	0.0437148	1
ENSBTAG00000049093	PHGR1	protein_coding	Down	98.1604	-1.14592	0.0437217	1
ENSBTAG00000067243	ENSBTAG00000067243	lncRNA	Down	2.10324	-4.24338	0.0437811	1
ENSBTAG00000027205	PGBD5	protein_coding	Down	77.765	-0.918135	0.0437962	1
ENSBTAG00000024980	VIT	protein_coding	Down	223.171	-0.772124	0.0438289	1
ENSBTAG00000038756	GLB1L3	protein_coding	Down	28.3802	-1.01687	0.0438379	1
ENSBTAG00000016148	LCN6	protein_coding	Down	54.2712	-1.89579	0.0438955	1
ENSBTAG00000026242	BAALC	protein_coding	Up	52.5418	1.27574	0.0439684	1
ENSBTAG00000026004	CNTNAP4	protein_coding	Up	137.608	0.89345	0.0440799	1
ENSBTAG00000064422	ENSBTAG00000064422	pseudogene	Up	131.395	0.531177	0.044196	1
ENSBTAG00000061680	ENSBTAG00000061680	lncRNA	Down	2.15138	-3.89845	0.0442827	1
ENSBTAG00000020854	BCL6B	protein_coding	Down	412.108	-0.642921	0.0443154	1
ENSBTAG00000015574	RBP7	protein_coding	Down	1.58494	-3.70272	0.0443488	1
ENSBTAG00000012413	FGF12	protein_coding	Up	307.976	0.722303	0.0443667	1
ENSBTAG00000042526	SNORD28	snoRNA	Down	5.61142	-2.66781	0.0443935	1
ENSBTAG00000009257	CERKL	protein_coding	Down	112.477	-0.979398	0.0444416	1
ENSBTAG00000014221	CPLANE2	protein_coding	Down	523.451	-0.570035	0.0444699	1
ENSBTAG00000019733	ADGRL4	protein_coding	Down	1583.26	-0.526857	0.0445521	1
ENSBTAG00000059174	ENSBTAG00000059174	lncRNA	Down	35.8572	-0.933791	0.0445607	1
ENSBTAG00000001740	HAPLN3	protein_coding	Down	369.391	-0.670332	0.0446446	1
ENSBTAG00000005750	TCF15	protein_coding	Down	13.356	-1.31253	0.0446768	1
ENSBTAG00000054382	ENSBTAG00000054382	lncRNA	Down	16.0615	-0.989341	0.0450561	1
ENSBTAG00000003121	FRMPD3	protein_coding	Up	21.6718	0.932477	0.0450617	1
ENSBTAG00000068078	ENSBTAG00000068078	lncRNA	Down	4.07481	-3.40666	0.0451093	1
ENSBTAG00000047395	APOBEC4	protein_coding	Down	167.607	-1.01288	0.0451171	1
ENSBTAG00000057186	ENSBTAG00000057186	protein_coding	Down	9.22637	-1.70668	0.0451465	1
ENSBTAG00000049934	ENSBTAG00000049934	lncRNA	Down	12.6531	-1.54486	0.0452042	1
ENSBTAG00000011237	PKHD1	protein_coding	Down	535.272	-1.38828	0.045215	1
ENSBTAG00000067391	ENSBTAG00000067391	lncRNA	Down	2.08153	-3.61861	0.0452848	1
ENSBTAG00000052571	ENSBTAG00000052571	protein_coding	Down	4.83517	-3.45687	0.045327	1
ENSBTAG00000069901	ENSBTAG00000069901	lncRNA	Up	26.4605	0.85708	0.0453595	1
ENSBTAG00000049566	DNAH6	protein_coding	Down	385.151	-1.1015	0.045647	1
ENSBTAG00000008567	DLEC1	protein_coding	Down	450.469	-0.861614	0.0458296	1
ENSBTAG00000008507	SPHK1	protein_coding	Up	475.994	1.09756	0.0460157	1
ENSBTAG00000008259	ACOD1	protein_coding	Down	20.5513	-1.68908	0.0460172	1
ENSBTAG00000062273	ENSBTAG00000062273	lncRNA	Down	5.72934	-4.00206	0.0461164	1
ENSBTAG00000003593	ANKMY1	protein_coding	Down	99.4374	-1.05945	0.0461325	1
ENSBTAG00000003498	FAT2	protein_coding	Down	27.9022	-1.25639	0.0461371	1
ENSBTAG00000002976	CD177	protein_coding	Down	8.24163	-2.54692	0.0462238	1
ENSBTAG00000055123	FAM180B	protein_coding	Down	6.43194	-2.01391	0.0463418	1
ENSBTAG00000051512	ENSBTAG00000051512	protein_coding	Down	217.074	-1.42097	0.0463441	1
ENSBTAG00000001321	IL1B	protein_coding	Down	33.0496	-1.16829	0.0464612	1
ENSBTAG00000062336	ENSBTAG00000062336	protein_coding	Up	1320.34	0.842033	0.0464646	1
ENSBTAG00000064336	ENSBTAG00000064336	protein_coding	Down	4.92641	-5.11139	0.0466753	1
ENSBTAG00000018167	KLHL31	protein_coding	Up	10.2602	1.59954	0.0467302	1
ENSBTAG00000055591	ENSBTAG00000055591	protein_coding	Down	321.477	-1.14851	0.046788	1
ENSBTAG00000010548	DNAAF11	protein_coding	Down	515.678	-0.829937	0.04679	1
ENSBTAG00000021887	DPYS	protein_coding	Down	40.7093	-1.25839	0.0468754	1
ENSBTAG00000008626	KCNN1	protein_coding	Up	80.2445	0.802308	0.0469052	1
ENSBTAG00000051891	ENSBTAG00000051891	protein_coding	Down	34.7374	-2.53557	0.0469835	1
ENSBTAG00000040512	PCP4L1	protein_coding	Down	395.326	-1.30639	0.0469984	1
ENSBTAG00000063644	ENSBTAG00000063644	lncRNA	Up	4.10988	1.90483	0.0470226	1
ENSBTAG00000011924	CFAP73	protein_coding	Down	233.066	-1.20372	0.047096	1
ENSBTAG00000038735	LHB	protein_coding	Down	268.101	-1.08379	0.0471357	1
ENSBTAG00000027197	KIF6	protein_coding	Down	213.621	-1.12289	0.0471385	1
ENSBTAG00000061079	ENSBTAG00000061079	lncRNA	Up	1960.19	0.625005	0.0471683	1
ENSBTAG00000038617	SH3D21	protein_coding	Up	284.25	0.726838	0.0472233	1
ENSBTAG00000005168	CROCC2	protein_coding	Down	483.829	-0.946907	0.0472256	1
ENSBTAG00000005630	VWA7	protein_coding	Down	478.602	-0.96505	0.0472947	1
ENSBTAG00000004716	RETN	protein_coding	Down	9.26943	-1.80266	0.0473474	1
ENSBTAG00000069733	ENSBTAG00000069733	lncRNA	Down	18.808	-0.879915	0.0474955	1
ENSBTAG00000004572	RNF183	protein_coding	Down	580.775	-0.653496	0.0475195	1
ENSBTAG00000038397	ENSBTAG00000038397	protein_coding	Down	7.29876	-2.48079	0.0478212	1
ENSBTAG00000066790	ENSBTAG00000066790	lncRNA	Down	3.69644	-3.23335	0.0478728	1
ENSBTAG00000001950	RDH11	protein_coding	Up	964.779	0.512467	0.0478788	1
ENSBTAG00000013918	ADGRL3	protein_coding	Up	212.239	0.517224	0.0479103	1
ENSBTAG00000052904	MEX3B	protein_coding	Up	1207.48	0.575127	0.0480411	1
ENSBTAG00000000517	ANKRD29	protein_coding	Down	325.785	-0.512231	0.0480685	1
ENSBTAG00000063229	ENSBTAG00000063229	lncRNA	Down	6.75893	-4.0656	0.0482676	1
ENSBTAG00000014220	ENSBTAG00000014220	protein_coding	Down	1.67914	-3.86145	0.0483247	1
ENSBTAG00000055937	ENSBTAG00000055937	lncRNA	Up	23.051	0.867217	0.048325	1
ENSBTAG00000012434	ENOX1	protein_coding	Up	576.027	0.550592	0.0484346	1
ENSBTAG00000002096	FCGR3A	protein_coding	Down	241.687	-0.797995	0.0485432	1
ENSBTAG00000017819	PMVK	protein_coding	Down	276.296	-0.792475	0.0485558	1
ENSBTAG00000020540	TMEM198	protein_coding	Up	62.4129	0.598995	0.0486666	1
ENSBTAG00000001204	JCAD	protein_coding	Down	2357.9	-0.505846	0.0486842	1
ENSBTAG00000058087	ENSBTAG00000058087	protein_coding	Down	10.1645	-2.13118	0.0489395	1
ENSBTAG00000011654	ENSBTAG00000011654	protein_coding	Down	5.13227	-3.04592	0.0489533	1
ENSBTAG00000063970	ENSBTAG00000063970	lncRNA	Down	1.86104	-3.75332	0.0490695	1
ENSBTAG00000020022	IL13RA2	protein_coding	Down	4.94323	-2.45998	0.0491793	1
ENSBTAG00000049167	ENSBTAG00000049167	protein_coding	Up	43.8604	0.810666	0.0492956	1
ENSBTAG00000055017	SCIMP	protein_coding	Down	30.3743	-1.0689	0.0493144	1
ENSBTAG00000050783	SNTG2	protein_coding	Down	2.53166	-3.6918	0.0493415	1
ENSBTAG00000006539	SIRPB2	protein_coding	Down	24.2274	-1.1034	0.0497654	1
ENSBTAG00000053781	ENSBTAG00000053781	pseudogene	Up	5.44197	1.34616	0.0497785	1
ENSBTAG00000016968	CHST4	protein_coding	Down	55.9643	-1.87099	0.0498976	1
ENSBTAG00000008319	DUSP9	protein_coding	Up	24.2639	1.23332	0.0499168	1
ENSBTAG00000065954	ENSBTAG00000065954	lncRNA	Down	6.55162	-2.00663	0.0499698	1
ENSBTAG00000058846	ENSBTAG00000058846	protein_coding	Down	9.59994	-2.43722	0.0499759	1
ENSBTAG00000014762	ISG20	protein_coding	Down	10.9683	-1.5859	0.0499778	1
ENSBTAG00000068213	ENSBTAG00000068213	protein_coding	Down	4.20495	-3.57365	0.0499956	1
ENSBTAG00000044478	bta-mir-2442	miRNA	Up	2.54887	1.89798	0.0499985	1

## Sheet: S3
Supplementary Table S3. Significant transcription factors (104 TFs) identified in the endometrium tissue of fertile and subfertile beef heifers. Regulatory TFs were identified based on the Regulatory Impact Factor (RIF1 and RIF2) scores. TFs with RIF1 and RIF2 z-scores ± 2 standard deviations were considered significant (P < 0.05).
Gene_name	RIF1	RIF2	TF_symbol	Family
ENSBTAG00000004468	-1.2379	-2.39856	BARX1	Homeobox
ENSBTAG00000007884	-0.37308	-2.37044	SREBF1	bHLH
ENSBTAG00000007356	-1.02103	-2.34673	ELF1	ETS
ENSBTAG00000009979	-0.61722	-2.33148	HOXB2	Homeobox
ENSBTAG00000017661	-0.53769	-2.31495	RFX2	RFX
ENSBTAG00000003457	-0.49176	-2.31321	ATF5	TF_bZIP
ENSBTAG00000014705	-2.15726	-2.30096	HES4	bHLH
ENSBTAG00000017824	-1.5219	-2.29838	IRF8	IRF
ENSBTAG00000014265	-0.123	-2.29498	SREBF2	bHLH
ENSBTAG00000004602	-2.84926	-2.29198	PITX1	Homeobox
ENSBTAG00000044118	-2.60071	-2.27061	HMGA2	HMGA
ENSBTAG00000023393	-0.38803	-2.26148	AIRE	SAND
ENSBTAG00000007916	-0.25735	-2.26104	FOXJ1	Fork_head
ENSBTAG00000002518	-0.6541	-2.24956	NKX6-1	Homeobox
ENSBTAG00000005812	-0.35655	-2.2487	TP73	P53
ENSBTAG00000021827	-1.63676	-2.23972	TCF21	bHLH
ENSBTAG00000021427	-0.57592	-2.23484	HOXB3	Homeobox
ENSBTAG00000012074	-1.6589	-2.23441	MYB	MYB
ENSBTAG00000021210	-1.62664	-2.22468	HES2	bHLH
ENSBTAG00000014211	-1.50874	-2.21636	FOXP4	Fork_head
ENSBTAG00000040206	-1.50781	-2.20647	ZNF770	zf-C2H2
ENSBTAG00000021709	-0.6029	-2.20104	SPI1	ETS
ENSBTAG00000001959	-2.5794	-2.19492	TFAP2E	AP-2
ENSBTAG00000048358	0.15191	-2.16953	0	zf-C2H2
ENSBTAG00000051883	-0.14823	-2.15947	0	zf-C2H2
ENSBTAG00000014153	-3.2126	-2.15405	PKNOX1	Homeobox
ENSBTAG00000017150	0.11641	-2.14858	EHF	ETS
ENSBTAG00000023611	-2.9479	-2.14719	ZBTB32	ZBTB
ENSBTAG00000033523	-3.13919	-2.14478	0	zf-C2H2
ENSBTAG00000016741	0.37379	-2.1343	TOX2	HMG
ENSBTAG00000052562	-3.46961	-2.13327	ID4	bHLH
ENSBTAG00000003553	0.3096	-2.12555	ZFP36L2	zf-CCCH
ENSBTAG00000021574	-0.23314	-2.11819	TCF7L2	HMG
ENSBTAG00000016137	-0.18454	-2.1174	ZNF608	Others
ENSBTAG00000024648	-1.47315	-2.11243	PGR	ESR-like
ENSBTAG00000030425	-1.42877	-2.11164	ID3	bHLH
ENSBTAG00000012116	-0.39332	-2.10326	HNF4A	RXR-like
ENSBTAG00000005150	0.24093	-2.08831	HMGB3	HMG
ENSBTAG00000019881	-0.08783	-2.08016	0	zf-C2H2
ENSBTAG00000001649	-0.31718	-2.07504	ZFPM2	zf-C2H2
ENSBTAG00000019472	0.39216	-2.07351	NR3C1	ESR-like
ENSBTAG00000026307	0.30543	-2.06557	ZNF629	zf-C2H2
ENSBTAG00000031874	-1.85951	-2.06308	ZNF165	zf-C2H2
ENSBTAG00000002129	-0.68592	-2.04871	KLF5	zf-C2H2
ENSBTAG00000016664	-0.0744	-2.04871	SLC2A4RG	Others
ENSBTAG00000008280	0.07555	-2.02663	HNF4G	RXR-like
ENSBTAG00000008409	-3.28798	-2.02557	MYC	bHLH
ENSBTAG00000004570	-0.23695	-2.02014	PRRX1	Homeobox
ENSBTAG00000004710	0.27671	-2.00394	HNF1B	Homeobox
ENSBTAG00000019697	-1.81077	-2.00076	NPAS2	bHLH
ENSBTAG00000010605	-3.01311	-1.97546	VAX2	Homeobox
ENSBTAG00000015717	-2.72918	-1.9588	HEY1	bHLH
ENSBTAG00000054887	-4.15497	-1.93386	ZNF471	zf-C2H2
ENSBTAG00000004159	-2.00342	-1.88468	SIX2	Homeobox
ENSBTAG00000012460	-2.40562	-1.83845	ELF5	ETS
ENSBTAG00000020966	-2.28422	-1.81045	ALX3	Homeobox
ENSBTAG00000010990	-2.60411	-1.7195	LHX2	Homeobox
ENSBTAG00000000569	-2.85546	-1.71358	HES1	bHLH
ENSBTAG00000001292	-2.24878	-1.7125	LTF	Others
ENSBTAG00000012500	-2.05736	-1.65424	RARA	THR-like
ENSBTAG00000017123	-2.26049	-1.59668	ZNF354B	zf-C2H2
ENSBTAG00000021187	-2.73992	-1.58707	ID2	bHLH
ENSBTAG00000006364	-3.85785	-1.58219	GLMP	NCU-G1
ENSBTAG00000017035	-2.50694	-1.5342	USF2	bHLH
ENSBTAG00000054059	-3.46882	-1.52608	MYCL	bHLH
ENSBTAG00000009904	-2.86209	-1.48593	SPIC	ETS
ENSBTAG00000018495	-4.19458	-1.39717	NKX6-3	Homeobox
ENSBTAG00000004136	-2.47089	-1.27036	NFE2L3	TF_bZIP
ENSBTAG00000023885	-2.01331	-1.17018	ZNF79	zf-C2H2
ENSBTAG00000002281	-4.80489	-1.13066	ZNF354C	zf-C2H2
ENSBTAG00000015532	-2.76608	-1.12749	NR0B1	Miscellaneous
ENSBTAG00000017446	-2.21366	-1.02689	E2F8	E2F
ENSBTAG00000013873	-3.08857	-0.91573	MSX2	Homeobox
ENSBTAG00000004104	-4.23384	-0.80078	RUNX2	Runt
ENSBTAG00000038178	-2.61276	-0.79303	ZNF25	zf-C2H2
ENSBTAG00000045643	-3.61072	-0.78397	FOXD2	Fork_head
ENSBTAG00000026896	-2.16556	-0.76833	FOXF2	Fork_head
ENSBTAG00000007353	-3.77366	-0.68832	DLX4	Homeobox
ENSBTAG00000016028	-4.20356	-0.68605	ZNF691	zf-C2H2
ENSBTAG00000037393	-3.00842	-0.59535	ZNF639	zf-C2H2
ENSBTAG00000002586	-3.12143	-0.59096	TCF12	bHLH
ENSBTAG00000016190	-2.53678	-0.50751	ZNF394	zf-C2H2
ENSBTAG00000011283	-3.2757	-0.4603	RBPJL	CSL
ENSBTAG00000051292	-2.62266	-0.40019	0	zf-C2H2
ENSBTAG00000005443	-3.25568	-0.30987	MIER1	MYB
ENSBTAG00000003540	-2.75883	-0.27928	MYT1L	zf-C2HC
ENSBTAG00000019024	-2.73507	-0.23658	JAZF1	zf-C2H2
ENSBTAG00000007122	-4.44552	-0.15	ZFP2	zf-C2H2
ENSBTAG00000005404	-2.44094	0.1043	MSC	bHLH
ENSBTAG00000054572	-4.29397	0.13333	PEG3	zf-C2H2
ENSBTAG00000044037	-2.99063	0.17743	DACH2	DACH
ENSBTAG00000008607	-2.47966	0.24809	ARID3A	ARID
ENSBTAG00000009816	-2.85145	0.25835	SCX	bHLH
ENSBTAG00000004004	-2.80286	0.43246	CSDC2	CSD
ENSBTAG00000018625	-4.01547	0.4428	ZNF263	zf-C2H2
ENSBTAG00000011266	-2.55426	0.44299	ZBTB16	ZBTB
ENSBTAG00000012124	-2.42937	0.48082	GPBP1	Others
ENSBTAG00000031609	-2.73712	0.57856	THAP12	THAP
ENSBTAG00000013444	-3.00321	0.6558	ETV2	ETS
ENSBTAG00000007917	-2.07923	0.85495	TSHZ2	zf-C2H2
ENSBTAG00000048526	-2.39387	0.95923	0	zf-C2HC
ENSBTAG00000053998	-2.00089	0.96458	0	zf-C2H2
ENSBTAG00000023929	-2.34906	1.10708	FOSL2	TF_bZIP
ENSBTAG00000012159	-2.0201	1.30818	CNBP	Others

## Sheet: S4
Supplementary Table S4: Co-expressed genes pairs with differentially expressed genes and transcription factors identified with the PCIT approach.
Fertile (1217)							Subfertile (36867)
Ensembl_ID	Gene_name	Ensembl_ID	Gene_name	Corr	Type		Ensembl_ID	Gene_name	Ensembl_ID	Gene_name	Corr	Type
ENSBTAG00000000052	PKNOX2	ENSBTAG00000012500	RARA	0.99209	POS		ENSBTAG00000000005	GRK3	ENSBTAG00000050322	ENSBTAG00000050322	0.99524	POS
ENSBTAG00000000103	MRPL23	ENSBTAG00000015296	PTPRB	-0.99294	NEG		ENSBTAG00000000005	GRK3	ENSBTAG00000055443	ENSBTAG00000055443	-0.99739	NEG
ENSBTAG00000000141	NFU1	ENSBTAG00000069252	CTXND1	0.99003	POS		ENSBTAG00000000010	UBL7	ENSBTAG00000008319	DUSP9	0.99134	POS
ENSBTAG00000000162	ANAPC16	ENSBTAG00000064336	ENSBTAG00000064336	-0.99119	NEG		ENSBTAG00000000012	TTC33	ENSBTAG00000003608	SYCP2	0.99076	POS
ENSBTAG00000000179	RPUSD1	ENSBTAG00000032217	ENSBTAG00000032217	-0.99186	NEG		ENSBTAG00000000012	TTC33	ENSBTAG00000011237	PKHD1	0.99132	POS
ENSBTAG00000000185	SLC6A14	ENSBTAG00000013416	MGC133636	-0.99424	NEG		ENSBTAG00000000012	TTC33	ENSBTAG00000014611	SORL1	0.99284	POS
ENSBTAG00000000205	MMD	ENSBTAG00000060625	GJC1	0.99321	POS		ENSBTAG00000000012	TTC33	ENSBTAG00000015163	TM4SF1	0.99017	POS
ENSBTAG00000000220	NEK10	ENSBTAG00000015773	LRGUK	0.99446	POS		ENSBTAG00000000012	TTC33	ENSBTAG00000021423	LKAAEAR1	0.99399	POS
ENSBTAG00000000296	IMPDH1	ENSBTAG00000020263	TIMP4	-0.99358	NEG		ENSBTAG00000000012	TTC33	ENSBTAG00000034918	IFIT2	0.99186	POS
ENSBTAG00000000313	NUDT13	ENSBTAG00000030337	MYCBP	0.99244	POS		ENSBTAG00000000012	TTC33	ENSBTAG00000035776	CFAP299	0.99023	POS
ENSBTAG00000000369	EPS8	ENSBTAG00000055417	ENSBTAG00000055417	0.99139	POS		ENSBTAG00000000012	TTC33	ENSBTAG00000057904	ENSBTAG00000057904	0.99132	POS
ENSBTAG00000000377	BMX	ENSBTAG00000065534	ENSBTAG00000065534	0.99059	POS		ENSBTAG00000000014	TXN2	ENSBTAG00000048173	SMIM10	0.99734	POS
ENSBTAG00000000422	TSHZ1	ENSBTAG00000046235	SRSF12	0.99216	POS		ENSBTAG00000000014	TXN2	ENSBTAG00000056754	ENSBTAG00000056754	0.99185	POS
ENSBTAG00000000429	DGCR2	ENSBTAG00000045994	ADRA2C	-0.99173	NEG		ENSBTAG00000000020	TRPV3	ENSBTAG00000006961	NLRP13	0.99414	POS
ENSBTAG00000000455	CREBZF	ENSBTAG00000057540	ENSBTAG00000057540	0.99228	POS		ENSBTAG00000000020	TRPV3	ENSBTAG00000009080	ITGB6	0.99611	POS
ENSBTAG00000000476	THPO	ENSBTAG00000023635	CLEC6A	0.99411	POS		ENSBTAG00000000020	TRPV3	ENSBTAG00000046041	ENSBTAG00000046041	0.99808	POS
ENSBTAG00000000476	THPO	ENSBTAG00000067821	CLNK	0.9974	POS		ENSBTAG00000000020	TRPV3	ENSBTAG00000047449	ENSBTAG00000047449	0.99415	POS
ENSBTAG00000000484	HYAL2	ENSBTAG00000062307	S100A8	0.99146	POS		ENSBTAG00000000020	TRPV3	ENSBTAG00000049754	FAM177B	0.9987	POS
ENSBTAG00000000517	ANKRD29	ENSBTAG00000021174	NRDC	0.9976	POS		ENSBTAG00000000020	TRPV3	ENSBTAG00000060048	ENSBTAG00000060048	0.99608	POS
ENSBTAG00000000517	ANKRD29	ENSBTAG00000039770	CEBPZ	0.99513	POS		ENSBTAG00000000020	TRPV3	ENSBTAG00000060534	ENSBTAG00000060534	0.99492	POS
ENSBTAG00000000517	ANKRD29	ENSBTAG00000049435	C21H14orf132	0.9905	POS		ENSBTAG00000000020	TRPV3	ENSBTAG00000065413	ENSBTAG00000065413	0.99882	POS
ENSBTAG00000000531	ENSBTAG00000000531	ENSBTAG00000004560	CLEC4F	0.99485	POS		ENSBTAG00000000020	TRPV3	ENSBTAG00000068558	ENSBTAG00000068558	0.99141	POS
ENSBTAG00000000531	ENSBTAG00000000531	ENSBTAG00000021328	SPHKAP	0.9978	POS		ENSBTAG00000000023	RNF2	ENSBTAG00000056311	ENSBTAG00000056311	0.99665	POS
ENSBTAG00000000531	ENSBTAG00000000531	ENSBTAG00000021913	MMD2	0.99379	POS		ENSBTAG00000000032	ABI3	ENSBTAG00000001132	GTDC1	-0.99025	NEG
ENSBTAG00000000548	KLHDC10	ENSBTAG00000060534	ENSBTAG00000060534	0.99056	POS		ENSBTAG00000000032	ABI3	ENSBTAG00000001595	MT1E	-0.99901	NEG
ENSBTAG00000000623	CPEB1	ENSBTAG00000055458	ENSBTAG00000055458	-0.9923	NEG		ENSBTAG00000000032	ABI3	ENSBTAG00000004564	MBNL1	-0.99046	NEG
ENSBTAG00000000654	ODAD2	ENSBTAG00000009649	DRC1	0.99698	POS		ENSBTAG00000000032	ABI3	ENSBTAG00000006949	SPAG4	0.99917	POS
ENSBTAG00000000654	ODAD2	ENSBTAG00000016732	DNAI2	0.99592	POS		ENSBTAG00000000032	ABI3	ENSBTAG00000007586	SYNJ2BP	-0.99472	NEG
ENSBTAG00000000654	ODAD2	ENSBTAG00000016854	AK7	0.99045	POS		ENSBTAG00000000032	ABI3	ENSBTAG00000008656	KBTBD6	0.99696	POS
ENSBTAG00000000721	GPATCH1	ENSBTAG00000057778	RNF186	0.99035	POS		ENSBTAG00000000032	ABI3	ENSBTAG00000009231	NSDHL	-0.99448	NEG
ENSBTAG00000000749	LMNTD1	ENSBTAG00000012475	ALOX12B	0.99315	POS		ENSBTAG00000000032	ABI3	ENSBTAG00000009897	AGPS	0.99057	POS
ENSBTAG00000000782	KDR	ENSBTAG00000058999	ENSBTAG00000058999	-0.99132	NEG		ENSBTAG00000000032	ABI3	ENSBTAG00000010118	HAT1	0.99356	POS
ENSBTAG00000000793	LAMC2	ENSBTAG00000019451	TAPT1	0.99618	POS		ENSBTAG00000000032	ABI3	ENSBTAG00000011180	ACTR8	0.99095	POS
ENSBTAG00000000793	LAMC2	ENSBTAG00000021614	TASP1	0.99271	POS		ENSBTAG00000000032	ABI3	ENSBTAG00000011451	RTN1	-0.99098	NEG
ENSBTAG00000000810	COPE	ENSBTAG00000001729	DUSP10	-0.9929	NEG		ENSBTAG00000000032	ABI3	ENSBTAG00000011862	PCDH20	-0.99392	NEG
ENSBTAG00000000819	RFX3	ENSBTAG00000005568	FRMPD2	0.99129	POS		ENSBTAG00000000032	ABI3	ENSBTAG00000012139	SIX1	0.99417	POS
ENSBTAG00000000833	TAX1BP3	ENSBTAG00000060409	SOWAHA	-0.99829	NEG		ENSBTAG00000000032	ABI3	ENSBTAG00000012297	RIPOR3	-0.99133	NEG
ENSBTAG00000000838	CCDC88C	ENSBTAG00000019692	BCL2L2	0.99065	POS		ENSBTAG00000000032	ABI3	ENSBTAG00000012372	TMEM53	0.99668	POS
ENSBTAG00000000838	CCDC88C	ENSBTAG00000019954	ABHD2	0.99486	POS		ENSBTAG00000000032	ABI3	ENSBTAG00000013581	LEPROTL1	0.99747	POS
ENSBTAG00000000838	CCDC88C	ENSBTAG00000020132	HPF1	-0.99769	NEG		ENSBTAG00000000032	ABI3	ENSBTAG00000015085	CLIC3	-0.99274	NEG
ENSBTAG00000000838	CCDC88C	ENSBTAG00000035018	ZCCHC12	0.99197	POS		ENSBTAG00000000032	ABI3	ENSBTAG00000016801	RXRG	-0.99387	NEG
ENSBTAG00000000878	RB1CC1	ENSBTAG00000057547	ENSBTAG00000057547	0.99325	POS		ENSBTAG00000000032	ABI3	ENSBTAG00000017592	GPAT3	-0.99429	NEG
ENSBTAG00000000880	GINM1	ENSBTAG00000068724	ENSBTAG00000068724	0.99021	POS		ENSBTAG00000000032	ABI3	ENSBTAG00000017677	SCG3	-0.99891	NEG
ENSBTAG00000001066	PILRA	ENSBTAG00000004950	BRB	0.99355	POS		ENSBTAG00000000032	ABI3	ENSBTAG00000019445	SPMIP4	NaN	POS
ENSBTAG00000001066	PILRA	ENSBTAG00000014546	CLEC7A	0.99175	POS		ENSBTAG00000000032	ABI3	ENSBTAG00000020481	GXYLT2	-0.99871	NEG
ENSBTAG00000001135	CFAP276	ENSBTAG00000011890	RSPH4A	0.99726	POS		ENSBTAG00000000032	ABI3	ENSBTAG00000025756	ENSBTAG00000025756	-0.99165	NEG
ENSBTAG00000001135	CFAP276	ENSBTAG00000021604	TMEM138	0.99071	POS		ENSBTAG00000000032	ABI3	ENSBTAG00000031618	WDR49	0.99425	POS
ENSBTAG00000001135	CFAP276	ENSBTAG00000050250	ENSBTAG00000050250	0.99395	POS		ENSBTAG00000000032	ABI3	ENSBTAG00000034626	FBXO16	0.99824	POS
ENSBTAG00000001150	KCNE1	ENSBTAG00000008710	KCNH1	0.9911	POS		ENSBTAG00000000032	ABI3	ENSBTAG00000046418	RNF224	0.999	POS
ENSBTAG00000001150	KCNE1	ENSBTAG00000021959	CDC20B	0.99216	POS		ENSBTAG00000000032	ABI3	ENSBTAG00000047203	TSPAN19	0.99153	POS
ENSBTAG00000001152	TLE6	ENSBTAG00000045994	ADRA2C	0.99174	POS		ENSBTAG00000000032	ABI3	ENSBTAG00000047426	LYPD6	0.99581	POS
ENSBTAG00000001219	ENSBTAG00000001219	ENSBTAG00000015636	SHFL	0.99239	POS		ENSBTAG00000000032	ABI3	ENSBTAG00000050592	ENSBTAG00000050592	0.99601	POS
ENSBTAG00000001243	AP3M2	ENSBTAG00000001485	PPIP5K2	0.9908	POS		ENSBTAG00000000032	ABI3	ENSBTAG00000054808	MT1A	-0.99695	NEG
ENSBTAG00000001243	AP3M2	ENSBTAG00000006122	HUWE1	0.99122	POS		ENSBTAG00000000032	ABI3	ENSBTAG00000055226	ENSBTAG00000055226	0.99331	POS
ENSBTAG00000001243	AP3M2	ENSBTAG00000007323	CPSF6	0.99134	POS		ENSBTAG00000000032	ABI3	ENSBTAG00000059146	ENSBTAG00000059146	0.99004	POS
ENSBTAG00000001243	AP3M2	ENSBTAG00000058594	ENSBTAG00000058594	0.99349	POS		ENSBTAG00000000032	ABI3	ENSBTAG00000060625	GJC1	-0.99727	NEG
ENSBTAG00000001293	CFAP91	ENSBTAG00000019134	NEK5	0.99504	POS		ENSBTAG00000000032	ABI3	ENSBTAG00000061266	ENSBTAG00000061266	-0.9946	NEG
ENSBTAG00000001299	CYP7B1	ENSBTAG00000005709	ABHD3	-0.99669	NEG		ENSBTAG00000000032	ABI3	ENSBTAG00000061321	ENSBTAG00000061321	0.999	POS
ENSBTAG00000001303	HSPB8	ENSBTAG00000031267	SERPINB9	-0.99334	NEG		ENSBTAG00000000032	ABI3	ENSBTAG00000062168	ENSBTAG00000062168	-0.99647	NEG
ENSBTAG00000001374	METTL27	ENSBTAG00000020554	AIF1	-0.99421	NEG		ENSBTAG00000000032	ABI3	ENSBTAG00000064624	ENSBTAG00000064624	NaN	POS
ENSBTAG00000001391	ANKRD42	ENSBTAG00000009141	FAM210A	0.99241	POS		ENSBTAG00000000032	ABI3	ENSBTAG00000064978	ENSBTAG00000064978	-0.991	NEG
ENSBTAG00000001392	RDH16	ENSBTAG00000017775	SDCCAG8	0.99429	POS		ENSBTAG00000000032	ABI3	ENSBTAG00000066022	ENSBTAG00000066022	0.99426	POS
ENSBTAG00000001484	LZTFL1	ENSBTAG00000020929	ARMC3	0.99475	POS		ENSBTAG00000000032	ABI3	ENSBTAG00000066454	ENSBTAG00000066454	0.99113	POS
ENSBTAG00000001499	TRIM33	ENSBTAG00000069252	CTXND1	0.99021	POS		ENSBTAG00000000032	ABI3	ENSBTAG00000068037	ENSBTAG00000068037	0.99771	POS
ENSBTAG00000001517	KRT18	ENSBTAG00000004086	SPINT1	0.99379	POS		ENSBTAG00000000032	ABI3	ENSBTAG00000068469	ENSBTAG00000068469	0.9968	POS
ENSBTAG00000001517	KRT18	ENSBTAG00000005712	STX18	0.99532	POS		ENSBTAG00000000032	ABI3	ENSBTAG00000069371	ENSBTAG00000069371	NaN	POS
ENSBTAG00000001517	KRT18	ENSBTAG00000014522	SMIM14	0.99645	POS		ENSBTAG00000000033	PHOSPHO1	ENSBTAG00000025385	ENSBTAG00000025385	0.99655	POS
ENSBTAG00000001517	KRT18	ENSBTAG00000017939	ENSBTAG00000017939	0.99048	POS		ENSBTAG00000000037	CWC27	ENSBTAG00000001950	RDH11	-0.99091	NEG
ENSBTAG00000001517	KRT18	ENSBTAG00000051248	ENSBTAG00000051248	-0.99058	NEG		ENSBTAG00000000037	CWC27	ENSBTAG00000008507	SPHK1	-0.9955	NEG
ENSBTAG00000001642	TTC34	ENSBTAG00000004187	CFAP251	0.99488	POS		ENSBTAG00000000037	CWC27	ENSBTAG00000009543	ESYT1	-0.99598	NEG
ENSBTAG00000001642	TTC34	ENSBTAG00000047395	APOBEC4	0.99202	POS		ENSBTAG00000000037	CWC27	ENSBTAG00000012750	UPK2	-0.994	NEG
ENSBTAG00000001651	SYF2	ENSBTAG00000008176	KCNRG	0.99273	POS		ENSBTAG00000000037	CWC27	ENSBTAG00000020953	ENSBTAG00000020953	-0.99686	NEG
ENSBTAG00000001729	DUSP10	ENSBTAG00000017267	COX5A	-0.99393	NEG		ENSBTAG00000000037	CWC27	ENSBTAG00000032217	ENSBTAG00000032217	-0.99144	NEG
ENSBTAG00000001782	MRPS12	ENSBTAG00000069159	ENSBTAG00000069159	-0.9931	NEG		ENSBTAG00000000037	CWC27	ENSBTAG00000053781	ENSBTAG00000053781	-0.9913	NEG
ENSBTAG00000001792	MICOS13	ENSBTAG00000017508	CYSLTR2	-0.99423	NEG		ENSBTAG00000000039	SIRT7	ENSBTAG00000013718	GC	-0.99157	NEG
ENSBTAG00000001838	LRRC36	ENSBTAG00000010477	TTC21A	0.99004	POS		ENSBTAG00000000039	SIRT7	ENSBTAG00000038891	ENSBTAG00000038891	-0.99193	NEG
ENSBTAG00000001838	LRRC36	ENSBTAG00000014144	CCDC113	0.99038	POS		ENSBTAG00000000039	SIRT7	ENSBTAG00000046409	EGR2	-0.9911	NEG
ENSBTAG00000001838	LRRC36	ENSBTAG00000019028	STOX1	0.99496	POS		ENSBTAG00000000052	PKNOX2	ENSBTAG00000007927	SLAMF1	0.991	POS
ENSBTAG00000001838	LRRC36	ENSBTAG00000019134	NEK5	0.99069	POS		ENSBTAG00000000053	FILIP1	ENSBTAG00000002783	PCYOX1	0.99685	POS
ENSBTAG00000001838	LRRC36	ENSBTAG00000035776	CFAP299	0.9919	POS		ENSBTAG00000000053	FILIP1	ENSBTAG00000008389	HTRA1	-0.99359	NEG
ENSBTAG00000001903	C11H2orf50	ENSBTAG00000010881	AKAP14	0.99135	POS		ENSBTAG00000000053	FILIP1	ENSBTAG00000008833	APOM	-0.99256	NEG
ENSBTAG00000001903	C11H2orf50	ENSBTAG00000014758	WIF1	0.99443	POS		ENSBTAG00000000053	FILIP1	ENSBTAG00000013941	TANGO6	0.99046	POS
ENSBTAG00000001903	C11H2orf50	ENSBTAG00000015973	TRAF3IP1	0.99049	POS		ENSBTAG00000000053	FILIP1	ENSBTAG00000014017	PCGF3	-0.99021	NEG
ENSBTAG00000001969	CCDC39	ENSBTAG00000014053	MAK	0.99108	POS		ENSBTAG00000000053	FILIP1	ENSBTAG00000015043	MFNG	0.99036	POS
ENSBTAG00000001969	CCDC39	ENSBTAG00000026467	CIMAP1B	0.99247	POS		ENSBTAG00000000053	FILIP1	ENSBTAG00000019445	SPMIP4	NaN	POS
ENSBTAG00000001969	CCDC39	ENSBTAG00000053023	LRRC74B	0.99544	POS		ENSBTAG00000000053	FILIP1	ENSBTAG00000020984	RAPGEF4	0.99239	POS
ENSBTAG00000002027	FAM167B	ENSBTAG00000002435	PTPRE	0.99182	POS		ENSBTAG00000000053	FILIP1	ENSBTAG00000026809	ENSBTAG00000026809	-0.99415	NEG
ENSBTAG00000002038	RPL14	ENSBTAG00000021427	HOXB3	-0.99487	NEG		ENSBTAG00000000053	FILIP1	ENSBTAG00000031998	CXCL16	-0.99635	NEG
ENSBTAG00000002044	SIRT3	ENSBTAG00000004207	CD93	-0.99104	NEG		ENSBTAG00000000053	FILIP1	ENSBTAG00000048417	ENSBTAG00000048417	-0.99421	NEG
ENSBTAG00000002080	CCN3	ENSBTAG00000045994	ADRA2C	0.99145	POS		ENSBTAG00000000053	FILIP1	ENSBTAG00000053873	RRP36	0.99021	POS
ENSBTAG00000002096	FCGR3A	ENSBTAG00000069095	ENSBTAG00000069095	0.99044	POS		ENSBTAG00000000053	FILIP1	ENSBTAG00000054246	C15H11orf65	-0.99814	NEG
ENSBTAG00000002129	KLF5	ENSBTAG00000005141	PELI2	0.99437	POS		ENSBTAG00000000053	FILIP1	ENSBTAG00000059572	ENSBTAG00000059572	0.99566	POS
ENSBTAG00000002129	KLF5	ENSBTAG00000009315	CDON	0.99126	POS		ENSBTAG00000000053	FILIP1	ENSBTAG00000064624	ENSBTAG00000064624	NaN	POS
ENSBTAG00000002129	KLF5	ENSBTAG00000049733	ATXN7L1	0.99014	POS		ENSBTAG00000000053	FILIP1	ENSBTAG00000069371	ENSBTAG00000069371	NaN	POS
ENSBTAG00000002129	KLF5	ENSBTAG00000059063	ENSBTAG00000059063	0.99012	POS		ENSBTAG00000000056	STRADA	ENSBTAG00000027425	CCDC190	-0.99231	NEG
ENSBTAG00000002151	ASB15	ENSBTAG00000046481	ZNF740	0.99437	POS		ENSBTAG00000000061	PCDH7	ENSBTAG00000000838	CCDC88C	-0.99132	NEG
ENSBTAG00000002236	TRPC4AP	ENSBTAG00000066109	ENSBTAG00000066109	-0.99751	NEG		ENSBTAG00000000061	PCDH7	ENSBTAG00000068724	ENSBTAG00000068724	-0.99018	NEG
ENSBTAG00000002326	LGALS3	ENSBTAG00000017446	E2F8	0.99076	POS		ENSBTAG00000000062	RASL12	ENSBTAG00000004269	SGK1	0.99767	POS
ENSBTAG00000002331	DLGAP5	ENSBTAG00000045994	ADRA2C	0.9909	POS		ENSBTAG00000000062	RASL12	ENSBTAG00000044037	DACH2	0.99297	POS
ENSBTAG00000002355	ENSBTAG00000002355	ENSBTAG00000012794	PAH	0.99775	POS		ENSBTAG00000000062	RASL12	ENSBTAG00000046413	GRID2	0.99524	POS
ENSBTAG00000002355	ENSBTAG00000002355	ENSBTAG00000063702	ENSBTAG00000063702	0.99576	POS		ENSBTAG00000000062	RASL12	ENSBTAG00000059086	ENSBTAG00000059086	0.99051	POS
ENSBTAG00000002355	ENSBTAG00000002355	ENSBTAG00000068374	ENSBTAG00000068374	0.99218	POS		ENSBTAG00000000064	FEN1	ENSBTAG00000039588	ENSBTAG00000039588	0.99427	POS
ENSBTAG00000002356	RBM47	ENSBTAG00000013488	PPP1R14D	0.99006	POS		ENSBTAG00000000073	LRPAP1	ENSBTAG00000062072	ENSBTAG00000062072	-0.99244	NEG
ENSBTAG00000002395	HPS3	ENSBTAG00000057675	ENSBTAG00000057675	0.99152	POS		ENSBTAG00000000074	NFIA	ENSBTAG00000057441	OLAH	-0.99207	NEG
ENSBTAG00000002404	TMX2	ENSBTAG00000005709	ABHD3	0.99364	POS		ENSBTAG00000000076	RECK	ENSBTAG00000045789	TNNT2	-0.99389	NEG
ENSBTAG00000002408	FHAD1	ENSBTAG00000015378	CCDC180	0.99346	POS		ENSBTAG00000000077	ADSL	ENSBTAG00000001527	TMEM213	0.99154	POS
ENSBTAG00000002408	FHAD1	ENSBTAG00000017823	CFAP52	0.99948	POS		ENSBTAG00000000077	ADSL	ENSBTAG00000003282	SLCO1A2	0.9929	POS
ENSBTAG00000002408	FHAD1	ENSBTAG00000022509	DNAH9	0.99478	POS		ENSBTAG00000000077	ADSL	ENSBTAG00000013416	MGC133636	0.99462	POS
ENSBTAG00000002408	FHAD1	ENSBTAG00000033291	SPAG6	0.99276	POS		ENSBTAG00000000077	ADSL	ENSBTAG00000016877	PLA2G2C	0.99393	POS
ENSBTAG00000002470	CCDC78	ENSBTAG00000006383	ENSBTAG00000006383	-0.99127	NEG		ENSBTAG00000000081	CERT1	ENSBTAG00000050633	PLA2G2F	-0.99287	NEG
ENSBTAG00000002490	CHPT1	ENSBTAG00000057540	ENSBTAG00000057540	0.99118	POS		ENSBTAG00000000082	KCNJ14	ENSBTAG00000008778	CHST13	0.99763	POS
ENSBTAG00000002503	BSCL2	ENSBTAG00000010948	CLIC2	-0.99278	NEG		ENSBTAG00000000082	KCNJ14	ENSBTAG00000020074	NKPD1	0.99462	POS
ENSBTAG00000002515	TNNI3	ENSBTAG00000011890	RSPH4A	0.99244	POS		ENSBTAG00000000082	KCNJ14	ENSBTAG00000060219	ENSBTAG00000060219	0.99869	POS
ENSBTAG00000002515	TNNI3	ENSBTAG00000012850	NME9	0.99292	POS		ENSBTAG00000000091	NDUFB8	ENSBTAG00000056754	ENSBTAG00000056754	0.99688	POS
ENSBTAG00000002549	PTMA	ENSBTAG00000013488	PPP1R14D	-0.99081	NEG		ENSBTAG00000000091	NDUFB8	ENSBTAG00000061094	ENSBTAG00000061094	0.99679	POS
ENSBTAG00000002550	ENSBTAG00000002550	ENSBTAG00000009830	PLEKHB1	0.99202	POS		ENSBTAG00000000091	NDUFB8	ENSBTAG00000062273	ENSBTAG00000062273	0.99458	POS
ENSBTAG00000002583	DNALI1	ENSBTAG00000069977	ENSBTAG00000069977	0.99004	POS		ENSBTAG00000000091	NDUFB8	ENSBTAG00000063229	ENSBTAG00000063229	0.99077	POS
ENSBTAG00000002613	MIS18BP1	ENSBTAG00000045994	ADRA2C	0.99395	POS		ENSBTAG00000000097	EFCAB14	ENSBTAG00000069159	ENSBTAG00000069159	0.99608	POS
ENSBTAG00000002631	SCNN1A	ENSBTAG00000017508	CYSLTR2	-0.99556	NEG		ENSBTAG00000000099	CERS2	ENSBTAG00000055123	FAM180B	0.99081	POS
ENSBTAG00000002644	KCNQ4	ENSBTAG00000009649	DRC1	0.99131	POS		ENSBTAG00000000102	GPR75	ENSBTAG00000007823	TG	0.99135	POS
ENSBTAG00000002680	TMEM132E	ENSBTAG00000069868	ENSBTAG00000069868	0.99217	POS		ENSBTAG00000000102	GPR75	ENSBTAG00000012884	MPTX1	-0.99446	NEG
ENSBTAG00000002697	KCTD10	ENSBTAG00000056316	DIRAS1	0.99751	POS		ENSBTAG00000000102	GPR75	ENSBTAG00000045789	TNNT2	-0.99755	NEG
ENSBTAG00000002702	TSPAN32	ENSBTAG00000009493	BCL3	0.99292	POS		ENSBTAG00000000102	GPR75	ENSBTAG00000046235	SRSF12	0.99197	POS
ENSBTAG00000002735	METTL26	ENSBTAG00000031160	ENSBTAG00000031160	-0.99488	NEG		ENSBTAG00000000105	RIT1	ENSBTAG00000001950	RDH11	0.99494	POS
ENSBTAG00000002744	MUSK	ENSBTAG00000016896	HERPUD1	0.99248	POS		ENSBTAG00000000105	RIT1	ENSBTAG00000005709	ABHD3	0.99747	POS
ENSBTAG00000002744	MUSK	ENSBTAG00000018460	ADAMTS16	0.99454	POS		ENSBTAG00000000105	RIT1	ENSBTAG00000008507	SPHK1	0.99371	POS
ENSBTAG00000002745	APEX1	ENSBTAG00000013977	PRSS38	-0.99008	NEG		ENSBTAG00000000105	RIT1	ENSBTAG00000008690	SLC6A9	0.9915	POS
ENSBTAG00000002770	TCN2	ENSBTAG00000007602	ITGA8	0.99233	POS		ENSBTAG00000000105	RIT1	ENSBTAG00000009543	ESYT1	0.99545	POS
ENSBTAG00000002770	TCN2	ENSBTAG00000017446	E2F8	0.99208	POS		ENSBTAG00000000105	RIT1	ENSBTAG00000027015	ENSBTAG00000027015	0.9928	POS
ENSBTAG00000002770	TCN2	ENSBTAG00000045994	ADRA2C	0.99043	POS		ENSBTAG00000000105	RIT1	ENSBTAG00000050732	ENSBTAG00000050732	0.99309	POS
ENSBTAG00000002772	GAL3ST3	ENSBTAG00000007213	SIRPA	-0.99024	NEG		ENSBTAG00000000105	RIT1	ENSBTAG00000058342	ENSBTAG00000058342	0.99115	POS
ENSBTAG00000002772	GAL3ST3	ENSBTAG00000015228	CD74	-0.99003	NEG		ENSBTAG00000000105	RIT1	ENSBTAG00000063199	ITPRIPL1	0.99474	POS
ENSBTAG00000002772	GAL3ST3	ENSBTAG00000038916	PRICKLE4	-0.99305	NEG		ENSBTAG00000000105	RIT1	ENSBTAG00000065538	ENSBTAG00000065538	0.99445	POS
ENSBTAG00000002894	TNFSF4	ENSBTAG00000068660	AMER2	0.9944	POS		ENSBTAG00000000113	ARHGEF2	ENSBTAG00000023891	RBM20	0.99268	POS
ENSBTAG00000002898	UNC45B	ENSBTAG00000057165	ENSBTAG00000057165	0.99141	POS		ENSBTAG00000000113	ARHGEF2	ENSBTAG00000061500	ENSBTAG00000061500	0.99534	POS
ENSBTAG00000002936	PRRX2	ENSBTAG00000052904	MEX3B	0.99018	POS		ENSBTAG00000000113	ARHGEF2	ENSBTAG00000069414	ENSBTAG00000069414	0.99843	POS
ENSBTAG00000002951	CD244	ENSBTAG00000012762	C7H5orf24	-0.99077	NEG		ENSBTAG00000000124	DHH	ENSBTAG00000038891	ENSBTAG00000038891	0.99559	POS
ENSBTAG00000002956	ZNF674	ENSBTAG00000009543	ESYT1	-0.99205	NEG		ENSBTAG00000000134	MPDU1	ENSBTAG00000015527	MYO1D	-0.99119	NEG
ENSBTAG00000002965	NEURL3	ENSBTAG00000062987	ENSBTAG00000062987	0.99245	POS		ENSBTAG00000000138	CCDC178	ENSBTAG00000001838	LRRC36	-0.99627	NEG
ENSBTAG00000002981	PIMREG	ENSBTAG00000045994	ADRA2C	0.99571	POS		ENSBTAG00000000138	CCDC178	ENSBTAG00000051512	ENSBTAG00000051512	-0.99112	NEG
ENSBTAG00000002993	SFT2D1	ENSBTAG00000030425	ID3	-0.99119	NEG		ENSBTAG00000000138	CCDC178	ENSBTAG00000056302	ENSBTAG00000056302	-0.99896	NEG
ENSBTAG00000003059	CFAP298	ENSBTAG00000003321	DNAAF6	0.99329	POS		ENSBTAG00000000138	CCDC178	ENSBTAG00000057143	ENSBTAG00000057143	-0.99082	NEG
ENSBTAG00000003059	CFAP298	ENSBTAG00000010881	AKAP14	0.99217	POS		ENSBTAG00000000146	FARP1	ENSBTAG00000063644	ENSBTAG00000063644	0.99427	POS
ENSBTAG00000003059	CFAP298	ENSBTAG00000011273	LRRC23	0.99018	POS		ENSBTAG00000000152	RANBP2	ENSBTAG00000050633	PLA2G2F	-0.9948	NEG
ENSBTAG00000003059	CFAP298	ENSBTAG00000015825	CCDC65	0.99332	POS		ENSBTAG00000000153	LRFN3	ENSBTAG00000011095	FAR2	-0.99623	NEG
ENSBTAG00000003077	DPF2	ENSBTAG00000016664	SLC2A4RG	0.99167	POS		ENSBTAG00000000153	LRFN3	ENSBTAG00000023600	APOD	0.99676	POS
ENSBTAG00000003097	DENND4C	ENSBTAG00000066067	ENSBTAG00000066067	0.99414	POS		ENSBTAG00000000164	GNRH1	ENSBTAG00000048875	ENSBTAG00000048875	1	POS
ENSBTAG00000003121	FRMPD3	ENSBTAG00000007223	FBXO2	-0.9918	NEG		ENSBTAG00000000164	GNRH1	ENSBTAG00000063755	ENSBTAG00000063755	1	POS
ENSBTAG00000003130	CHRNA3	ENSBTAG00000014017	PCGF3	0.99174	POS		ENSBTAG00000000169	ASZ1	ENSBTAG00000006557	RHEBL1	0.99545	POS
ENSBTAG00000003151	DNAJB11	ENSBTAG00000009543	ESYT1	0.99456	POS		ENSBTAG00000000177	MSLN	ENSBTAG00000038878	AOX4	0.99588	POS
ENSBTAG00000003215	KIF3B	ENSBTAG00000058086	ERMAP	-0.99499	NEG		ENSBTAG00000000177	MSLN	ENSBTAG00000047029	ENSBTAG00000047029	0.99975	POS
ENSBTAG00000003244	CFAP92	ENSBTAG00000067817	ENSBTAG00000067817	0.9989	POS		ENSBTAG00000000177	MSLN	ENSBTAG00000066429	ENSBTAG00000066429	0.99674	POS
ENSBTAG00000003305	NCF1	ENSBTAG00000019796	FCMR	0.99285	POS		ENSBTAG00000000184	EIF2AK3	ENSBTAG00000035018	ZCCHC12	0.99316	POS
ENSBTAG00000003308	GRID2IP	ENSBTAG00000051956	GUCA1A	0.99081	POS		ENSBTAG00000000185	SLC6A14	ENSBTAG00000012889	NETO1	0.99534	POS
ENSBTAG00000003321	DNAAF6	ENSBTAG00000006387	TSNAXIP1	0.99285	POS		ENSBTAG00000000186	FLAD1	ENSBTAG00000004221	ESM1	0.99423	POS
ENSBTAG00000003321	DNAAF6	ENSBTAG00000008752	NME5	0.99035	POS		ENSBTAG00000000186	FLAD1	ENSBTAG00000006240	TLR4	0.99468	POS
ENSBTAG00000003321	DNAAF6	ENSBTAG00000038154	HSH2D	-0.9958	NEG		ENSBTAG00000000186	FLAD1	ENSBTAG00000007888	EFR3B	0.99263	POS
ENSBTAG00000003328	TAMM41	ENSBTAG00000011822	ARMH1	-0.99301	NEG		ENSBTAG00000000186	FLAD1	ENSBTAG00000008105	RBM38	0.99098	POS
ENSBTAG00000003345	FAT4	ENSBTAG00000069139	ENSBTAG00000069139	0.99683	POS		ENSBTAG00000000186	FLAD1	ENSBTAG00000010948	CLIC2	0.99807	POS
ENSBTAG00000003396	MAFB	ENSBTAG00000020554	AIF1	0.9945	POS		ENSBTAG00000000186	FLAD1	ENSBTAG00000012249	PRR15L	0.9923	POS
ENSBTAG00000003470	TTYH1	ENSBTAG00000004221	ESM1	0.99047	POS		ENSBTAG00000000186	FLAD1	ENSBTAG00000015575	TACR1	0.9923	POS
ENSBTAG00000003489	IPCEF1	ENSBTAG00000021827	TCF21	-0.9973	NEG		ENSBTAG00000000186	FLAD1	ENSBTAG00000018940	CRACR2A	0.99743	POS
ENSBTAG00000003508	CFAP69	ENSBTAG00000017277	RAB36	0.99534	POS		ENSBTAG00000000186	FLAD1	ENSBTAG00000022886	RYR2	-0.99274	NEG
ENSBTAG00000003508	CFAP69	ENSBTAG00000023529	SPEF2	0.99086	POS		ENSBTAG00000000186	FLAD1	ENSBTAG00000039328	PURG	-0.99398	NEG
ENSBTAG00000003514	HSF4	ENSBTAG00000020953	ENSBTAG00000020953	0.99119	POS		ENSBTAG00000000186	FLAD1	ENSBTAG00000062336	ENSBTAG00000062336	-0.9958	NEG
ENSBTAG00000003526	SYNE3	ENSBTAG00000011112	KCNK5	-0.99113	NEG		ENSBTAG00000000186	FLAD1	ENSBTAG00000068995	ENSBTAG00000068995	0.99041	POS
ENSBTAG00000003535	DPM3	ENSBTAG00000007884	SREBF1	0.99379	POS		ENSBTAG00000000188	HS3ST5	ENSBTAG00000008319	DUSP9	0.99671	POS
ENSBTAG00000003593	ANKMY1	ENSBTAG00000063122	SAXO2	0.99561	POS		ENSBTAG00000000189	LHFPL3	ENSBTAG00000051891	ENSBTAG00000051891	0.99616	POS
ENSBTAG00000003594	RIBC2	ENSBTAG00000004187	CFAP251	0.99603	POS		ENSBTAG00000000203	ATP6V1G1	ENSBTAG00000061839	ENSBTAG00000061839	0.99215	POS
ENSBTAG00000003594	RIBC2	ENSBTAG00000004975	CCDC191	0.99367	POS		ENSBTAG00000000203	ATP6V1G1	ENSBTAG00000063229	ENSBTAG00000063229	0.99582	POS
ENSBTAG00000003594	RIBC2	ENSBTAG00000006578	SPEF1	0.99111	POS		ENSBTAG00000000203	ATP6V1G1	ENSBTAG00000068817	ENSBTAG00000068817	0.99039	POS
ENSBTAG00000003594	RIBC2	ENSBTAG00000012499	RPGRIP1L	0.99177	POS		ENSBTAG00000000204	TMEM268	ENSBTAG00000012413	FGF12	0.99465	POS
ENSBTAG00000003594	RIBC2	ENSBTAG00000020471	SAMD15	0.99182	POS		ENSBTAG00000000204	TMEM268	ENSBTAG00000063782	ENSBTAG00000063782	-0.99073	NEG
ENSBTAG00000003594	RIBC2	ENSBTAG00000026467	CIMAP1B	0.99614	POS		ENSBTAG00000000205	MMD	ENSBTAG00000007036	SLC17A7	0.99783	POS
ENSBTAG00000003594	RIBC2	ENSBTAG00000049524	CFAP44	0.99013	POS		ENSBTAG00000000205	MMD	ENSBTAG00000015773	LRGUK	-0.99665	NEG
ENSBTAG00000003594	RIBC2	ENSBTAG00000051215	AGBL2	0.99466	POS		ENSBTAG00000000205	MMD	ENSBTAG00000019287	FAM81B	-0.99114	NEG
ENSBTAG00000003595	FAM216B	ENSBTAG00000050919	ENSBTAG00000050919	0.99201	POS		ENSBTAG00000000205	MMD	ENSBTAG00000022169	PREX2	-0.99396	NEG
ENSBTAG00000003601	ZMAT1	ENSBTAG00000060534	ENSBTAG00000060534	0.99178	POS		ENSBTAG00000000205	MMD	ENSBTAG00000033291	SPAG6	-0.99657	NEG
ENSBTAG00000003746	SCP2	ENSBTAG00000015717	HEY1	0.99023	POS		ENSBTAG00000000207	PUDP	ENSBTAG00000007823	TG	0.99846	POS
ENSBTAG00000003802	TEKT3	ENSBTAG00000066287	ENSBTAG00000066287	0.99156	POS		ENSBTAG00000000207	PUDP	ENSBTAG00000013779	HSPA12A	0.99076	POS
ENSBTAG00000003872	STX16	ENSBTAG00000051891	ENSBTAG00000051891	-0.99068	NEG		ENSBTAG00000000210	ARHGAP31	ENSBTAG00000021272	ABCG1	0.99651	POS
ENSBTAG00000003915	LARP6	ENSBTAG00000063623	ENSBTAG00000063623	0.99059	POS		ENSBTAG00000000210	ARHGAP31	ENSBTAG00000057186	ENSBTAG00000057186	0.9947	POS
ENSBTAG00000003943	TTC39B	ENSBTAG00000021187	ID2	0.99113	POS		ENSBTAG00000000211	SHROOM2	ENSBTAG00000000476	THPO	-0.99339	NEG
ENSBTAG00000003944	CATIP	ENSBTAG00000007844	CETN2	0.99776	POS		ENSBTAG00000000211	SHROOM2	ENSBTAG00000000782	KDR	0.99031	POS
ENSBTAG00000003944	CATIP	ENSBTAG00000012387	PAM	-0.9962	NEG		ENSBTAG00000000211	SHROOM2	ENSBTAG00000049122	COL6A5	-0.99613	NEG
ENSBTAG00000003944	CATIP	ENSBTAG00000012735	CFAP157	0.99394	POS		ENSBTAG00000000213	TMEM39A	ENSBTAG00000061564	ENSBTAG00000061564	0.99355	POS
ENSBTAG00000003944	CATIP	ENSBTAG00000013291	ARMC6	-0.99509	NEG		ENSBTAG00000000220	NEK10	ENSBTAG00000004572	RNF183	0.99412	POS
ENSBTAG00000003944	CATIP	ENSBTAG00000069977	ENSBTAG00000069977	0.99755	POS		ENSBTAG00000000220	NEK10	ENSBTAG00000033291	SPAG6	0.9918	POS
ENSBTAG00000003983	TOM1L2	ENSBTAG00000059665	ENSBTAG00000059665	0.99126	POS		ENSBTAG00000000220	NEK10	ENSBTAG00000048782	B2M	0.99309	POS
ENSBTAG00000004000	SAP30L	ENSBTAG00000038700	FAM124B	0.99114	POS		ENSBTAG00000000221	RBM34	ENSBTAG00000057084	ENSBTAG00000057084	0.99353	POS
ENSBTAG00000004043	ENSBTAG00000004043	ENSBTAG00000004207	CD93	0.99107	POS		ENSBTAG00000000221	RBM34	ENSBTAG00000065604	ENSBTAG00000065604	0.99349	POS
ENSBTAG00000004092	AK8	ENSBTAG00000026751	CFAP65	0.99283	POS		ENSBTAG00000000221	RBM34	ENSBTAG00000068043	ENSBTAG00000068043	0.99507	POS
ENSBTAG00000004092	AK8	ENSBTAG00000047786	LRRC10B	0.99271	POS		ENSBTAG00000000222	ARID4B	ENSBTAG00000003594	RIBC2	0.99288	POS
ENSBTAG00000004099	CCDC170	ENSBTAG00000004303	SLC27A2	0.99534	POS		ENSBTAG00000000222	ARID4B	ENSBTAG00000004092	AK8	0.99038	POS
ENSBTAG00000004104	RUNX2	ENSBTAG00000014300	SLC6A5	0.991	POS		ENSBTAG00000000222	ARID4B	ENSBTAG00000004394	PKIB	0.99386	POS
ENSBTAG00000004135	LMTK2	ENSBTAG00000013116	PLCB4	0.99879	POS		ENSBTAG00000000222	ARID4B	ENSBTAG00000008223	NLRC4	0.99619	POS
ENSBTAG00000004148	SLPI	ENSBTAG00000021326	CCL20	0.99599	POS		ENSBTAG00000000222	ARID4B	ENSBTAG00000013147	NEFH	-0.99334	NEG
ENSBTAG00000004148	SLPI	ENSBTAG00000021686	MELK	0.99329	POS		ENSBTAG00000000222	ARID4B	ENSBTAG00000039524	ENSBTAG00000039524	0.99518	POS
ENSBTAG00000004148	SLPI	ENSBTAG00000021874	KIF14	0.99004	POS		ENSBTAG00000000222	ARID4B	ENSBTAG00000040320	ENSBTAG00000040320	0.99241	POS
ENSBTAG00000004148	SLPI	ENSBTAG00000046105	PRTN3	0.99468	POS		ENSBTAG00000000222	ARID4B	ENSBTAG00000059395	ENSBTAG00000059395	0.99848	POS
ENSBTAG00000004167	TTC29	ENSBTAG00000014053	MAK	0.99745	POS		ENSBTAG00000000222	ARID4B	ENSBTAG00000062178	ENSBTAG00000062178	0.99348	POS
ENSBTAG00000004168	STON1	ENSBTAG00000014221	CPLANE2	-0.99641	NEG		ENSBTAG00000000222	ARID4B	ENSBTAG00000063564	ENSBTAG00000063564	-0.9918	NEG
ENSBTAG00000004187	CFAP251	ENSBTAG00000006578	SPEF1	0.99081	POS		ENSBTAG00000000222	ARID4B	ENSBTAG00000064788	FAM240C	0.99376	POS
ENSBTAG00000004187	CFAP251	ENSBTAG00000020471	SAMD15	0.99262	POS		ENSBTAG00000000225	POLB	ENSBTAG00000058087	ENSBTAG00000058087	0.99592	POS
ENSBTAG00000004192	LRRC43	ENSBTAG00000027676	IL18BP	0.99426	POS		ENSBTAG00000000232	OR51D1	ENSBTAG00000014762	ISG20	0.99573	POS
ENSBTAG00000004196	FMNL1	ENSBTAG00000059433	ENSBTAG00000059433	-0.99067	NEG		ENSBTAG00000000232	OR51D1	ENSBTAG00000051891	ENSBTAG00000051891	0.9936	POS
ENSBTAG00000004197	B3GNT4	ENSBTAG00000069672	ENSBTAG00000069672	0.99163	POS		ENSBTAG00000000238	PSD2	ENSBTAG00000011112	KCNK5	-0.99025	NEG
ENSBTAG00000004207	CD93	ENSBTAG00000014883	GABARAP	-0.99844	NEG		ENSBTAG00000000243	HEBP2	ENSBTAG00000006731	SLC7A5	0.99529	POS
ENSBTAG00000004207	CD93	ENSBTAG00000021485	C3H1orf54	0.99442	POS		ENSBTAG00000000243	HEBP2	ENSBTAG00000015296	PTPRB	-0.99629	NEG
ENSBTAG00000004223	SRR	ENSBTAG00000011409	CD72	0.99113	POS		ENSBTAG00000000243	HEBP2	ENSBTAG00000047810	CCDC96	-0.99193	NEG
ENSBTAG00000004263	ATP6V0A4	ENSBTAG00000021754	DUSP12	-0.99181	NEG		ENSBTAG00000000244	NRXN2	ENSBTAG00000061079	ENSBTAG00000061079	0.99669	POS
ENSBTAG00000004269	SGK1	ENSBTAG00000005957	CSE1L	0.99392	POS		ENSBTAG00000000245	NHSL1	ENSBTAG00000001838	LRRC36	0.99246	POS
ENSBTAG00000004288	GSTA4	ENSBTAG00000012774	RAB7B	-0.99596	NEG		ENSBTAG00000000245	NHSL1	ENSBTAG00000010881	AKAP14	0.99854	POS
ENSBTAG00000004292	CRMP1	ENSBTAG00000007602	ITGA8	0.99042	POS		ENSBTAG00000000245	NHSL1	ENSBTAG00000013141	ACTRT3	0.99707	POS
ENSBTAG00000004394	PKIB	ENSBTAG00000017275	COIL	0.99348	POS		ENSBTAG00000000245	NHSL1	ENSBTAG00000014982	TEKTIP1	0.9928	POS
ENSBTAG00000004411	CRISPLD1	ENSBTAG00000021272	ABCG1	-0.99119	NEG		ENSBTAG00000000245	NHSL1	ENSBTAG00000022509	DNAH9	0.99868	POS
ENSBTAG00000004429	GDF5	ENSBTAG00000021328	SPHKAP	0.99395	POS		ENSBTAG00000000245	NHSL1	ENSBTAG00000050322	ENSBTAG00000050322	0.99238	POS
ENSBTAG00000004542	FAM78A	ENSBTAG00000006377	MYO1G	0.99218	POS		ENSBTAG00000000245	NHSL1	ENSBTAG00000051512	ENSBTAG00000051512	0.99381	POS
ENSBTAG00000004560	CLEC4F	ENSBTAG00000015238	DSC3	0.99373	POS		ENSBTAG00000000253	PTPRF	ENSBTAG00000000395	ADAMTS20	-0.99171	NEG
ENSBTAG00000004560	CLEC4F	ENSBTAG00000021328	SPHKAP	0.99571	POS		ENSBTAG00000000253	PTPRF	ENSBTAG00000030505	ENSBTAG00000030505	-0.99476	NEG
ENSBTAG00000004560	CLEC4F	ENSBTAG00000021913	MMD2	0.99692	POS		ENSBTAG00000000253	PTPRF	ENSBTAG00000044037	DACH2	-0.99187	NEG
ENSBTAG00000004560	CLEC4F	ENSBTAG00000033554	TRAPPC3L	0.99537	POS		ENSBTAG00000000253	PTPRF	ENSBTAG00000046413	GRID2	-0.99638	NEG
ENSBTAG00000004560	CLEC4F	ENSBTAG00000038267	OR9I2	0.99752	POS		ENSBTAG00000000253	PTPRF	ENSBTAG00000056287	ENSBTAG00000056287	0.99769	POS
ENSBTAG00000004560	CLEC4F	ENSBTAG00000063425	ENSBTAG00000063425	0.9974	POS		ENSBTAG00000000256	TLE1	ENSBTAG00000002492	SYCP3	0.9975	POS
ENSBTAG00000004560	CLEC4F	ENSBTAG00000069555	ENSBTAG00000069555	0.99145	POS		ENSBTAG00000000256	TLE1	ENSBTAG00000020361	SLC35F3	0.99021	POS
ENSBTAG00000004570	PRRX1	ENSBTAG00000016328	SFPQ	0.99224	POS		ENSBTAG00000000256	TLE1	ENSBTAG00000021423	LKAAEAR1	0.99303	POS
ENSBTAG00000004572	RNF183	ENSBTAG00000018973	COPS3	0.99584	POS		ENSBTAG00000000256	TLE1	ENSBTAG00000035776	CFAP299	0.99731	POS
ENSBTAG00000004574	UGT8	ENSBTAG00000058323	ENSBTAG00000058323	0.99072	POS		ENSBTAG00000000267	SMG6	ENSBTAG00000059115	ENSBTAG00000059115	0.99619	POS
ENSBTAG00000004588	KCNN4	ENSBTAG00000043975	MYCT1	-0.99065	NEG		ENSBTAG00000000269	ENSBTAG00000000269	ENSBTAG00000004399	LRRN3	-0.99755	NEG
ENSBTAG00000004597	PIM2	ENSBTAG00000007916	FOXJ1	0.99312	POS		ENSBTAG00000000269	ENSBTAG00000000269	ENSBTAG00000007446	NGF	-0.99458	NEG
ENSBTAG00000004597	PIM2	ENSBTAG00000013698	ODAD4	0.99601	POS		ENSBTAG00000000269	ENSBTAG00000000269	ENSBTAG00000012026	ENSBTAG00000012026	0.99617	POS
ENSBTAG00000004597	PIM2	ENSBTAG00000014830	SAXO4	0.99097	POS		ENSBTAG00000000269	ENSBTAG00000000269	ENSBTAG00000020717	DIPK2B	0.99079	POS
ENSBTAG00000004597	PIM2	ENSBTAG00000027197	KIF6	0.99276	POS		ENSBTAG00000000269	ENSBTAG00000000269	ENSBTAG00000032534	RHOF	-0.99196	NEG
ENSBTAG00000004622	DZANK1	ENSBTAG00000005937	TTLL9	0.99431	POS		ENSBTAG00000000273	IL5RA	ENSBTAG00000000492	ASNSD1	0.9991	POS
ENSBTAG00000004622	DZANK1	ENSBTAG00000017823	CFAP52	0.9946	POS		ENSBTAG00000000273	IL5RA	ENSBTAG00000004767	SYK	0.99423	POS
ENSBTAG00000004622	DZANK1	ENSBTAG00000020559	STMND1	0.99009	POS		ENSBTAG00000000273	IL5RA	ENSBTAG00000006759	SUCLA2	-0.99683	NEG
ENSBTAG00000004685	SRGAP3	ENSBTAG00000005568	FRMPD2	0.99111	POS		ENSBTAG00000000273	IL5RA	ENSBTAG00000008006	RASGRP3	-0.99282	NEG
ENSBTAG00000004710	HNF1B	ENSBTAG00000020286	GAREM1	0.99054	POS		ENSBTAG00000000273	IL5RA	ENSBTAG00000015043	MFNG	-0.99635	NEG
ENSBTAG00000004732	SPTB	ENSBTAG00000055458	ENSBTAG00000055458	0.99206	POS		ENSBTAG00000000273	IL5RA	ENSBTAG00000019445	SPMIP4	NaN	POS
ENSBTAG00000004754	DSCAM	ENSBTAG00000019002	SLC2A12	0.99845	POS		ENSBTAG00000000273	IL5RA	ENSBTAG00000020839	MEGF6	-0.99658	NEG
ENSBTAG00000004754	DSCAM	ENSBTAG00000023259	OSBPL1A	0.99462	POS		ENSBTAG00000000273	IL5RA	ENSBTAG00000021291	STXBP6	-0.99077	NEG
ENSBTAG00000004754	DSCAM	ENSBTAG00000023416	PPP2R3A	0.99112	POS		ENSBTAG00000000273	IL5RA	ENSBTAG00000030792	ENSBTAG00000030792	-0.99564	NEG
ENSBTAG00000004755	SHKBP1	ENSBTAG00000013147	NEFH	0.99414	POS		ENSBTAG00000000273	IL5RA	ENSBTAG00000042863	ENSBTAG00000042863	0.99255	POS
ENSBTAG00000004781	POLR3B	ENSBTAG00000016877	PLA2G2C	-0.99123	NEG		ENSBTAG00000000273	IL5RA	ENSBTAG00000047030	ENSBTAG00000047030	0.9927	POS
ENSBTAG00000004792	CHMP4C	ENSBTAG00000015032	CD14	-0.9908	NEG		ENSBTAG00000000273	IL5RA	ENSBTAG00000053873	RRP36	-0.99707	NEG
ENSBTAG00000004796	GRP	ENSBTAG00000011820	DAPK2	0.9952	POS		ENSBTAG00000000273	IL5RA	ENSBTAG00000057582	ENSBTAG00000057582	0.99583	POS
ENSBTAG00000004801	PDXDC1	ENSBTAG00000017592	GPAT3	-0.99034	NEG		ENSBTAG00000000273	IL5RA	ENSBTAG00000059572	ENSBTAG00000059572	-0.99609	NEG
ENSBTAG00000004801	PDXDC1	ENSBTAG00000055458	ENSBTAG00000055458	0.99287	POS		ENSBTAG00000000273	IL5RA	ENSBTAG00000062528	ENSBTAG00000062528	0.99917	POS
ENSBTAG00000004820	POLR2F	ENSBTAG00000050696	KLHDC3	-0.99026	NEG		ENSBTAG00000000273	IL5RA	ENSBTAG00000063831	ENSBTAG00000063831	0.99804	POS
ENSBTAG00000004905	KRT19	ENSBTAG00000006963	RPL12	0.99261	POS		ENSBTAG00000000273	IL5RA	ENSBTAG00000064624	ENSBTAG00000064624	NaN	POS
ENSBTAG00000004950	BRB	ENSBTAG00000011100	CTSC	0.99407	POS		ENSBTAG00000000273	IL5RA	ENSBTAG00000069371	ENSBTAG00000069371	NaN	POS
ENSBTAG00000004950	BRB	ENSBTAG00000011196	C1QB	0.99037	POS		ENSBTAG00000000275	PARP11	ENSBTAG00000051541	COLQ	-0.99032	NEG
ENSBTAG00000004951	CFAP68	ENSBTAG00000010578	IL17B	-0.99527	NEG		ENSBTAG00000000277	IL18	ENSBTAG00000007602	ITGA8	-0.99387	NEG
ENSBTAG00000004975	CCDC191	ENSBTAG00000006578	SPEF1	0.99612	POS		ENSBTAG00000000277	IL18	ENSBTAG00000010578	IL17B	0.99359	POS
ENSBTAG00000004975	CCDC191	ENSBTAG00000007916	FOXJ1	0.99311	POS		ENSBTAG00000000283	CSF1	ENSBTAG00000040282	NOG	0.99119	POS
ENSBTAG00000004975	CCDC191	ENSBTAG00000032862	DYDC2	0.99541	POS		ENSBTAG00000000284	NAALAD2	ENSBTAG00000000704	GUSB	0.99862	POS
ENSBTAG00000005034	CAPN5	ENSBTAG00000021427	HOXB3	0.99247	POS		ENSBTAG00000000284	NAALAD2	ENSBTAG00000000967	DET1	-0.99272	NEG
ENSBTAG00000005040	PPP4R3A	ENSBTAG00000017158	VSNL1	0.99144	POS		ENSBTAG00000000284	NAALAD2	ENSBTAG00000001741	DLGAP4	0.99593	POS
ENSBTAG00000005104	MGAT5B	ENSBTAG00000007602	ITGA8	0.99505	POS		ENSBTAG00000000284	NAALAD2	ENSBTAG00000004302	NDUFAF5	0.99882	POS
ENSBTAG00000005104	MGAT5B	ENSBTAG00000045994	ADRA2C	0.99895	POS		ENSBTAG00000000284	NAALAD2	ENSBTAG00000006293	PLAC1	0.99354	POS
ENSBTAG00000005144	PNPLA2	ENSBTAG00000030425	ID3	-0.99138	NEG		ENSBTAG00000000284	NAALAD2	ENSBTAG00000006881	SLC35B1	0.9907	POS
ENSBTAG00000005209	VPS8	ENSBTAG00000013444	ETV2	-0.99008	NEG		ENSBTAG00000000284	NAALAD2	ENSBTAG00000008587	GSTT2	0.99946	POS
ENSBTAG00000005304	SRM	ENSBTAG00000011914	RASSF10	-0.9938	NEG		ENSBTAG00000000284	NAALAD2	ENSBTAG00000009101	SH2B3	-0.99014	NEG
ENSBTAG00000005328	ICE2	ENSBTAG00000069252	CTXND1	0.99716	POS		ENSBTAG00000000284	NAALAD2	ENSBTAG00000010230	CAPN1	0.99526	POS
ENSBTAG00000005373	TPM1	ENSBTAG00000060625	GJC1	0.99114	POS		ENSBTAG00000000284	NAALAD2	ENSBTAG00000011962	PLA2G3	0.99019	POS
ENSBTAG00000005377	SOSTDC1	ENSBTAG00000017446	E2F8	0.99545	POS		ENSBTAG00000000284	NAALAD2	ENSBTAG00000017602	TMEM45B	-0.99024	NEG
ENSBTAG00000005404	MSC	ENSBTAG00000012755	KLC4	-0.99156	NEG		ENSBTAG00000000284	NAALAD2	ENSBTAG00000019445	SPMIP4	NaN	POS
ENSBTAG00000005404	MSC	ENSBTAG00000014449	ENSBTAG00000014449	0.99076	POS		ENSBTAG00000000284	NAALAD2	ENSBTAG00000019500	CNIH1	0.99626	POS
ENSBTAG00000005404	MSC	ENSBTAG00000050942	ENSBTAG00000050942	0.99391	POS		ENSBTAG00000000284	NAALAD2	ENSBTAG00000021430	UPK3B	0.99797	POS
ENSBTAG00000005431	LMCD1	ENSBTAG00000021525	RAB42	0.99141	POS		ENSBTAG00000000284	NAALAD2	ENSBTAG00000030591	CWC25	-0.99822	NEG
ENSBTAG00000005442	DNAI4	ENSBTAG00000005937	TTLL9	0.99509	POS		ENSBTAG00000000284	NAALAD2	ENSBTAG00000039784	PRR5	-0.99206	NEG
ENSBTAG00000005442	DNAI4	ENSBTAG00000013015	CCDC13	0.99298	POS		ENSBTAG00000000284	NAALAD2	ENSBTAG00000053390	RAC1	0.99909	POS
ENSBTAG00000005442	DNAI4	ENSBTAG00000013698	ODAD4	0.99056	POS		ENSBTAG00000000284	NAALAD2	ENSBTAG00000053484	CTDP1	-0.99073	NEG
ENSBTAG00000005442	DNAI4	ENSBTAG00000015378	CCDC180	0.99051	POS		ENSBTAG00000000284	NAALAD2	ENSBTAG00000055995	ENSBTAG00000055995	-0.99597	NEG
ENSBTAG00000005442	DNAI4	ENSBTAG00000019563	C5H22orf23	0.99166	POS		ENSBTAG00000000284	NAALAD2	ENSBTAG00000057919	ENSBTAG00000057919	0.99736	POS
ENSBTAG00000005456	TTK	ENSBTAG00000045994	ADRA2C	0.99304	POS		ENSBTAG00000000284	NAALAD2	ENSBTAG00000059367	ENSBTAG00000059367	0.99434	POS
ENSBTAG00000005526	COG5	ENSBTAG00000006934	CYP11A1	0.99244	POS		ENSBTAG00000000284	NAALAD2	ENSBTAG00000064624	ENSBTAG00000064624	NaN	POS
ENSBTAG00000005546	HOXB7	ENSBTAG00000012407	FOXA2	0.99286	POS		ENSBTAG00000000284	NAALAD2	ENSBTAG00000066464	ENSBTAG00000066464	0.99532	POS
ENSBTAG00000005576	CLEC11A	ENSBTAG00000006507	ADAMTS3	0.99308	POS		ENSBTAG00000000284	NAALAD2	ENSBTAG00000067276	ENSBTAG00000067276	-0.99462	NEG
ENSBTAG00000005577	RNASEH2C	ENSBTAG00000051883	ENSBTAG00000051883	-0.9939	NEG		ENSBTAG00000000284	NAALAD2	ENSBTAG00000069022	ENSBTAG00000069022	0.99395	POS
ENSBTAG00000005581	CCL25	ENSBTAG00000031998	CXCL16	-0.99294	NEG		ENSBTAG00000000284	NAALAD2	ENSBTAG00000069371	ENSBTAG00000069371	NaN	POS
ENSBTAG00000005586	GATM	ENSBTAG00000069447	ENSBTAG00000069447	0.99668	POS		ENSBTAG00000000285	GUF1	ENSBTAG00000007755	APOBEC3H	0.99886	POS
ENSBTAG00000005627	PAFAH1B2	ENSBTAG00000056287	ENSBTAG00000056287	0.99034	POS		ENSBTAG00000000285	GUF1	ENSBTAG00000047449	ENSBTAG00000047449	0.99274	POS
ENSBTAG00000005630	VWA7	ENSBTAG00000016926	CIMIP1	0.99091	POS		ENSBTAG00000000285	GUF1	ENSBTAG00000054421	ENSBTAG00000054421	0.99377	POS
ENSBTAG00000005630	VWA7	ENSBTAG00000059084	ENSBTAG00000059084	0.99389	POS		ENSBTAG00000000285	GUF1	ENSBTAG00000059115	ENSBTAG00000059115	0.99407	POS
ENSBTAG00000005630	VWA7	ENSBTAG00000063166	UBXN10	0.99042	POS		ENSBTAG00000000286	PFKM	ENSBTAG00000056287	ENSBTAG00000056287	-0.99447	NEG
ENSBTAG00000005667	ENSBTAG00000005667	ENSBTAG00000019159	PVALB	0.99371	POS		ENSBTAG00000000286	PFKM	ENSBTAG00000063805	ENSBTAG00000063805	0.99136	POS
ENSBTAG00000005736	ADGRF3	ENSBTAG00000068558	ENSBTAG00000068558	0.99102	POS		ENSBTAG00000000290	ATP11B	ENSBTAG00000006961	NLRP13	0.99849	POS
ENSBTAG00000005782	CTBS	ENSBTAG00000052788	SAXO3	0.99339	POS		ENSBTAG00000000290	ATP11B	ENSBTAG00000009080	ITGB6	0.99534	POS
ENSBTAG00000005803	PTPDC1	ENSBTAG00000019024	JAZF1	0.9953	POS		ENSBTAG00000000290	ATP11B	ENSBTAG00000049754	FAM177B	0.99294	POS
ENSBTAG00000005809	GPR89A	ENSBTAG00000013294	DYRK3	0.9921	POS		ENSBTAG00000000290	ATP11B	ENSBTAG00000065413	ENSBTAG00000065413	0.99281	POS
ENSBTAG00000005812	TP73	ENSBTAG00000009258	NEK11	0.99425	POS		ENSBTAG00000000296	IMPDH1	ENSBTAG00000050628	ENSBTAG00000050628	0.99464	POS
ENSBTAG00000005812	TP73	ENSBTAG00000010548	DNAAF11	0.99111	POS		ENSBTAG00000000297	ZNF330	ENSBTAG00000039588	ENSBTAG00000039588	0.99329	POS
ENSBTAG00000005812	TP73	ENSBTAG00000021547	CFAP57	0.99372	POS		ENSBTAG00000000300	NEXMIF	ENSBTAG00000069159	ENSBTAG00000069159	0.99938	POS
ENSBTAG00000005903	LRP5	ENSBTAG00000059665	ENSBTAG00000059665	0.99082	POS		ENSBTAG00000000305	LMO4	ENSBTAG00000013105	SYT3	0.99665	POS
ENSBTAG00000005937	TTLL9	ENSBTAG00000007916	FOXJ1	0.99189	POS		ENSBTAG00000000305	LMO4	ENSBTAG00000017158	VSNL1	0.99085	POS
ENSBTAG00000005937	TTLL9	ENSBTAG00000013698	ODAD4	0.9921	POS		ENSBTAG00000000313	NUDT13	ENSBTAG00000001903	C11H2orf50	0.99091	POS
ENSBTAG00000005937	TTLL9	ENSBTAG00000015378	CCDC180	0.99223	POS		ENSBTAG00000000313	NUDT13	ENSBTAG00000003944	CATIP	0.99578	POS
ENSBTAG00000005937	TTLL9	ENSBTAG00000016192	MDH1B	0.99062	POS		ENSBTAG00000000313	NUDT13	ENSBTAG00000004405	IQUB	0.9929	POS
ENSBTAG00000005937	TTLL9	ENSBTAG00000017823	CFAP52	0.99058	POS		ENSBTAG00000000313	NUDT13	ENSBTAG00000004458	MORN3	0.99615	POS
ENSBTAG00000005937	TTLL9	ENSBTAG00000020559	STMND1	0.9949	POS		ENSBTAG00000000313	NUDT13	ENSBTAG00000008605	DNAH2	0.99623	POS
ENSBTAG00000005937	TTLL9	ENSBTAG00000032509	CIMIP2B	0.9906	POS		ENSBTAG00000000313	NUDT13	ENSBTAG00000009257	CERKL	0.99538	POS
ENSBTAG00000005937	TTLL9	ENSBTAG00000047395	APOBEC4	0.99027	POS		ENSBTAG00000000313	NUDT13	ENSBTAG00000011935	RASSF6	0.99299	POS
ENSBTAG00000005937	TTLL9	ENSBTAG00000056023	ENSBTAG00000056023	0.99165	POS		ENSBTAG00000000313	NUDT13	ENSBTAG00000012031	ATG9B	0.99828	POS
ENSBTAG00000005955	RSPH3	ENSBTAG00000008319	DUSP9	0.99308	POS		ENSBTAG00000000313	NUDT13	ENSBTAG00000013015	CCDC13	0.99877	POS
ENSBTAG00000005955	RSPH3	ENSBTAG00000064936	CHD9NB	0.993	POS		ENSBTAG00000000313	NUDT13	ENSBTAG00000013989	JHY	0.99781	POS
ENSBTAG00000005960	EPB41L2	ENSBTAG00000013488	PPP1R14D	-0.99809	NEG		ENSBTAG00000000313	NUDT13	ENSBTAG00000014053	MAK	0.99136	POS
ENSBTAG00000005963	MAT1A	ENSBTAG00000046552	GGACT	0.99066	POS		ENSBTAG00000000313	NUDT13	ENSBTAG00000014103	SH3GL2	-0.99679	NEG
ENSBTAG00000006060	DCDC1	ENSBTAG00000039117	TOGARAM1	0.99525	POS		ENSBTAG00000000313	NUDT13	ENSBTAG00000015378	CCDC180	0.99458	POS
ENSBTAG00000006069	CAPS	ENSBTAG00000011273	LRRC23	0.99687	POS		ENSBTAG00000000313	NUDT13	ENSBTAG00000015773	LRGUK	0.99489	POS
ENSBTAG00000006069	CAPS	ENSBTAG00000011861	CFAP161	0.99273	POS		ENSBTAG00000000313	NUDT13	ENSBTAG00000016732	DNAI2	0.99273	POS
ENSBTAG00000006069	CAPS	ENSBTAG00000012850	NME9	0.99478	POS		ENSBTAG00000000313	NUDT13	ENSBTAG00000016854	AK7	0.99153	POS
ENSBTAG00000006069	CAPS	ENSBTAG00000014054	CFAP206	0.99087	POS		ENSBTAG00000000313	NUDT13	ENSBTAG00000018519	GAS2L2	0.99863	POS
ENSBTAG00000006069	CAPS	ENSBTAG00000018487	CFAP45	0.99062	POS		ENSBTAG00000000313	NUDT13	ENSBTAG00000019287	FAM81B	0.99688	POS
ENSBTAG00000006069	CAPS	ENSBTAG00000020559	STMND1	0.99318	POS		ENSBTAG00000000313	NUDT13	ENSBTAG00000019919	CFAP46	0.99468	POS
ENSBTAG00000006069	CAPS	ENSBTAG00000020965	ZMYND10	0.99647	POS		ENSBTAG00000000313	NUDT13	ENSBTAG00000020929	ARMC3	0.99228	POS
ENSBTAG00000006069	CAPS	ENSBTAG00000055143	WDR93	0.99048	POS		ENSBTAG00000000313	NUDT13	ENSBTAG00000023529	SPEF2	0.99826	POS
ENSBTAG00000006129	KATNIP	ENSBTAG00000070046	ZNF772	0.99176	POS		ENSBTAG00000000313	NUDT13	ENSBTAG00000027312	ECT2L	0.99259	POS
ENSBTAG00000006155	CCRL2	ENSBTAG00000013191	AGRN	0.99132	POS		ENSBTAG00000000313	NUDT13	ENSBTAG00000033291	SPAG6	0.99587	POS
ENSBTAG00000006161	MET	ENSBTAG00000012099	TMEM87B	0.99074	POS		ENSBTAG00000000313	NUDT13	ENSBTAG00000040268	UBE2U	0.99022	POS
ENSBTAG00000006161	MET	ENSBTAG00000019010	EIF2B3	0.9912	POS		ENSBTAG00000000313	NUDT13	ENSBTAG00000047786	LRRC10B	0.99114	POS
ENSBTAG00000006282	POU2AF1	ENSBTAG00000014705	HES4	0.99163	POS		ENSBTAG00000000313	NUDT13	ENSBTAG00000052788	SAXO3	0.99059	POS
ENSBTAG00000006291	CYLD	ENSBTAG00000010106	CCND3	0.99486	POS		ENSBTAG00000000313	NUDT13	ENSBTAG00000057295	ENSBTAG00000057295	0.99329	POS
ENSBTAG00000006354	HP	ENSBTAG00000006505	S100A9	0.99407	POS		ENSBTAG00000000313	NUDT13	ENSBTAG00000063166	UBXN10	0.99319	POS
ENSBTAG00000006354	HP	ENSBTAG00000012638	S100A12	0.99331	POS		ENSBTAG00000000313	NUDT13	ENSBTAG00000069905	TCTE1	0.99767	POS
ENSBTAG00000006354	HP	ENSBTAG00000020676	MMP9	0.99071	POS		ENSBTAG00000000320	UBAP1	ENSBTAG00000051512	ENSBTAG00000051512	0.99264	POS
ENSBTAG00000006354	HP	ENSBTAG00000062798	ENSBTAG00000062798	0.99417	POS		ENSBTAG00000000320	UBAP1	ENSBTAG00000056302	ENSBTAG00000056302	0.99119	POS
ENSBTAG00000006377	MYO1G	ENSBTAG00000038650	MS4A7	0.99452	POS		ENSBTAG00000000320	UBAP1	ENSBTAG00000062532	ENSBTAG00000062532	0.99685	POS
ENSBTAG00000006387	TSNAXIP1	ENSBTAG00000010881	AKAP14	0.99424	POS		ENSBTAG00000000322	CD2AP	ENSBTAG00000007036	SLC17A7	-0.99253	NEG
ENSBTAG00000006387	TSNAXIP1	ENSBTAG00000011861	CFAP161	0.99412	POS		ENSBTAG00000000322	CD2AP	ENSBTAG00000009257	CERKL	0.99025	POS
ENSBTAG00000006387	TSNAXIP1	ENSBTAG00000019726	ANKEF1	0.99328	POS		ENSBTAG00000000322	CD2AP	ENSBTAG00000015773	LRGUK	0.9971	POS
ENSBTAG00000006387	TSNAXIP1	ENSBTAG00000038154	HSH2D	-0.99623	NEG		ENSBTAG00000000322	CD2AP	ENSBTAG00000018519	GAS2L2	0.99102	POS
ENSBTAG00000006387	TSNAXIP1	ENSBTAG00000055143	WDR93	0.9929	POS		ENSBTAG00000000322	CD2AP	ENSBTAG00000019287	FAM81B	0.9901	POS
ENSBTAG00000006404	CENPT	ENSBTAG00000046235	SRSF12	0.99164	POS		ENSBTAG00000000322	CD2AP	ENSBTAG00000020929	ARMC3	0.99122	POS
ENSBTAG00000006463	DLST	ENSBTAG00000019024	JAZF1	-0.99054	NEG		ENSBTAG00000000322	CD2AP	ENSBTAG00000027312	ECT2L	0.99083	POS
ENSBTAG00000006466	CD53	ENSBTAG00000017824	IRF8	0.99595	POS		ENSBTAG00000000322	CD2AP	ENSBTAG00000033291	SPAG6	0.99902	POS
ENSBTAG00000006479	CAPN7	ENSBTAG00000064462	ENSBTAG00000064462	0.99403	POS		ENSBTAG00000000322	CD2AP	ENSBTAG00000047786	LRRC10B	0.99103	POS
ENSBTAG00000006494	CLDN16	ENSBTAG00000045604	TTC9	0.99139	POS		ENSBTAG00000000328	TPPP2	ENSBTAG00000021216	HECW1	0.99075	POS
ENSBTAG00000006504	TCHP	ENSBTAG00000048608	5_8S_rRNA	-0.99014	NEG		ENSBTAG00000000329	MEGF10	ENSBTAG00000001150	KCNE1	0.99975	POS
ENSBTAG00000006505	S100A9	ENSBTAG00000012638	S100A12	0.99691	POS		ENSBTAG00000000329	MEGF10	ENSBTAG00000001775	RINL	0.99706	POS
ENSBTAG00000006505	S100A9	ENSBTAG00000020676	MMP9	0.99043	POS		ENSBTAG00000000329	MEGF10	ENSBTAG00000002976	CD177	0.9946	POS
ENSBTAG00000006505	S100A9	ENSBTAG00000026369	ENC1	0.99071	POS		ENSBTAG00000000329	MEGF10	ENSBTAG00000004754	DSCAM	0.99687	POS
ENSBTAG00000006505	S100A9	ENSBTAG00000062798	ENSBTAG00000062798	0.99665	POS		ENSBTAG00000000329	MEGF10	ENSBTAG00000004796	GRP	0.99511	POS
ENSBTAG00000006507	ADAMTS3	ENSBTAG00000013764	OPTC	0.99207	POS		ENSBTAG00000000329	MEGF10	ENSBTAG00000006539	SIRPB2	0.99258	POS
ENSBTAG00000006507	ADAMTS3	ENSBTAG00000018146	VAT1L	0.99137	POS		ENSBTAG00000000329	MEGF10	ENSBTAG00000006934	CYP11A1	0.99667	POS
ENSBTAG00000006507	ADAMTS3	ENSBTAG00000048565	BASP1	0.99021	POS		ENSBTAG00000000329	MEGF10	ENSBTAG00000012475	ALOX12B	0.99131	POS
ENSBTAG00000006507	ADAMTS3	ENSBTAG00000051245	SOX4	0.99069	POS		ENSBTAG00000000329	MEGF10	ENSBTAG00000038878	AOX4	0.99211	POS
ENSBTAG00000006507	ADAMTS3	ENSBTAG00000069707	ENSBTAG00000069707	0.99058	POS		ENSBTAG00000000329	MEGF10	ENSBTAG00000053813	SPATS1	0.99279	POS
ENSBTAG00000006561	RASGEF1B	ENSBTAG00000009904	SPIC	-0.99089	NEG		ENSBTAG00000000329	MEGF10	ENSBTAG00000059497	ENSBTAG00000059497	0.99281	POS
ENSBTAG00000006578	SPEF1	ENSBTAG00000007916	FOXJ1	0.99126	POS		ENSBTAG00000000330	ALDH16A1	ENSBTAG00000020250	SLC28A1	0.99399	POS
ENSBTAG00000006578	SPEF1	ENSBTAG00000012499	RPGRIP1L	0.99503	POS		ENSBTAG00000000330	ALDH16A1	ENSBTAG00000020688	ARHGEF15	0.99217	POS
ENSBTAG00000006578	SPEF1	ENSBTAG00000012735	CFAP157	0.99234	POS		ENSBTAG00000000330	ALDH16A1	ENSBTAG00000046552	GGACT	0.9901	POS
ENSBTAG00000006578	SPEF1	ENSBTAG00000016854	AK7	0.99021	POS		ENSBTAG00000000330	ALDH16A1	ENSBTAG00000051177	ENSBTAG00000051177	0.99035	POS
ENSBTAG00000006578	SPEF1	ENSBTAG00000020965	ZMYND10	0.9908	POS		ENSBTAG00000000330	ALDH16A1	ENSBTAG00000068374	ENSBTAG00000068374	0.99834	POS
ENSBTAG00000006578	SPEF1	ENSBTAG00000032862	DYDC2	0.99731	POS		ENSBTAG00000000333	ARHGAP20	ENSBTAG00000000667	APOL3	0.99183	POS
ENSBTAG00000006606	RFLNB	ENSBTAG00000007602	ITGA8	0.99324	POS		ENSBTAG00000000336	ENSBTAG00000000336	ENSBTAG00000001830	LRRC46	0.99254	POS
ENSBTAG00000006606	RFLNB	ENSBTAG00000045994	ADRA2C	0.99325	POS		ENSBTAG00000000336	ENSBTAG00000000336	ENSBTAG00000002583	DNALI1	0.99947	POS
ENSBTAG00000006670	ERGIC3	ENSBTAG00000040206	ZNF770	-0.99456	NEG		ENSBTAG00000000336	ENSBTAG00000000336	ENSBTAG00000005168	CROCC2	0.99315	POS
ENSBTAG00000006721	POLR1F	ENSBTAG00000010605	VAX2	-0.99015	NEG		ENSBTAG00000000336	ENSBTAG00000000336	ENSBTAG00000005231	CFAP74	0.99238	POS
ENSBTAG00000006762	SH3RF2	ENSBTAG00000058110	ENSBTAG00000058110	0.99591	POS		ENSBTAG00000000336	ENSBTAG00000000336	ENSBTAG00000005630	VWA7	0.99841	POS
ENSBTAG00000006775	SLC12A7	ENSBTAG00000021427	HOXB3	0.99074	POS		ENSBTAG00000000336	ENSBTAG00000000336	ENSBTAG00000007916	FOXJ1	0.99401	POS
ENSBTAG00000006779	LDHD	ENSBTAG00000010338	FBXO36	0.99327	POS		ENSBTAG00000000336	ENSBTAG00000000336	ENSBTAG00000012735	CFAP157	0.99398	POS
ENSBTAG00000006835	MCAM	ENSBTAG00000062532	ENSBTAG00000062532	0.99134	POS		ENSBTAG00000000336	ENSBTAG00000000336	ENSBTAG00000012794	PAH	0.99707	POS
ENSBTAG00000006836	FBXO33	ENSBTAG00000024984	FSBP	0.99552	POS		ENSBTAG00000000336	ENSBTAG00000000336	ENSBTAG00000013698	ODAD4	0.99301	POS
ENSBTAG00000006898	EPRS1	ENSBTAG00000012460	ELF5	0.99197	POS		ENSBTAG00000000336	ENSBTAG00000000336	ENSBTAG00000013736	PROM1	0.99044	POS
ENSBTAG00000006928	OAT	ENSBTAG00000057143	ENSBTAG00000057143	-0.995	NEG		ENSBTAG00000000336	ENSBTAG00000000336	ENSBTAG00000014546	CLEC7A	0.99089	POS
ENSBTAG00000006938	PPM1F	ENSBTAG00000069620	ENSBTAG00000069620	0.99053	POS		ENSBTAG00000000336	ENSBTAG00000000336	ENSBTAG00000014830	SAXO4	0.99118	POS
ENSBTAG00000006947	ROPN1	ENSBTAG00000012850	NME9	0.99032	POS		ENSBTAG00000000336	ENSBTAG00000000336	ENSBTAG00000015569	ENKUR	0.99502	POS
ENSBTAG00000006947	ROPN1	ENSBTAG00000053355	EFCAB10	0.99607	POS		ENSBTAG00000000336	ENSBTAG00000000336	ENSBTAG00000017769	RIBC1	0.99539	POS
ENSBTAG00000006957	SLC2A8	ENSBTAG00000056287	ENSBTAG00000056287	-0.99026	NEG		ENSBTAG00000000336	ENSBTAG00000000336	ENSBTAG00000017810	EFHC1	0.99584	POS
ENSBTAG00000006963	RPL12	ENSBTAG00000068527	ENSBTAG00000068527	-0.99116	NEG		ENSBTAG00000000336	ENSBTAG00000000336	ENSBTAG00000019002	SLC2A12	0.99281	POS
ENSBTAG00000006973	PHF21B	ENSBTAG00000056316	DIRAS1	0.99055	POS		ENSBTAG00000000336	ENSBTAG00000000336	ENSBTAG00000020350	DUSP2	0.99374	POS
ENSBTAG00000007002	IDUA	ENSBTAG00000058594	ENSBTAG00000058594	-0.9925	NEG		ENSBTAG00000000336	ENSBTAG00000000336	ENSBTAG00000020471	SAMD15	0.99103	POS
ENSBTAG00000007013	TOM1L1	ENSBTAG00000050696	KLHDC3	0.9925	POS		ENSBTAG00000000336	ENSBTAG00000000336	ENSBTAG00000020965	ZMYND10	0.99415	POS
ENSBTAG00000007107	TMEM143	ENSBTAG00000055591	ENSBTAG00000055591	0.99053	POS		ENSBTAG00000000336	ENSBTAG00000000336	ENSBTAG00000027197	KIF6	0.99798	POS
ENSBTAG00000007122	ZFP2	ENSBTAG00000069377	ENSBTAG00000069377	0.99339	POS		ENSBTAG00000000336	ENSBTAG00000000336	ENSBTAG00000032862	DYDC2	0.99578	POS
ENSBTAG00000007136	ADAM22	ENSBTAG00000020074	NKPD1	-0.994	NEG		ENSBTAG00000000336	ENSBTAG00000000336	ENSBTAG00000034192	KIAA2012	0.99149	POS
ENSBTAG00000007144	KRT83	ENSBTAG00000009877	MCMBP	0.99165	POS		ENSBTAG00000000336	ENSBTAG00000000336	ENSBTAG00000040226	C11H2orf81	0.99514	POS
ENSBTAG00000007170	SLC38A7	ENSBTAG00000021427	HOXB3	0.99344	POS		ENSBTAG00000000336	ENSBTAG00000000336	ENSBTAG00000048445	ENSBTAG00000048445	0.99274	POS
ENSBTAG00000007173	PDGFRA	ENSBTAG00000031998	CXCL16	-0.99156	NEG		ENSBTAG00000000336	ENSBTAG00000000336	ENSBTAG00000056416	ENSBTAG00000056416	0.99366	POS
ENSBTAG00000007237	BUB1B	ENSBTAG00000045994	ADRA2C	0.99143	POS		ENSBTAG00000000343	ZNHIT1	ENSBTAG00000048608	5_8S_rRNA	0.99773	POS
ENSBTAG00000007243	CFAP58	ENSBTAG00000057958	ENSBTAG00000057958	0.99005	POS		ENSBTAG00000000356	CCDC137	ENSBTAG00000005504	TP53INP2	-0.99817	NEG
ENSBTAG00000007253	TSPAN33	ENSBTAG00000032024	KATNA1	0.99773	POS		ENSBTAG00000000356	CCDC137	ENSBTAG00000009877	MCMBP	-0.99019	NEG
ENSBTAG00000007303	RAD21	ENSBTAG00000051883	ENSBTAG00000051883	0.99338	POS		ENSBTAG00000000356	CCDC137	ENSBTAG00000023367	ENSBTAG00000023367	-0.99767	NEG
ENSBTAG00000007305	VPS41	ENSBTAG00000012446	MTHFSD	0.99201	POS		ENSBTAG00000000357	PRAG1	ENSBTAG00000000517	ANKRD29	0.99231	POS
ENSBTAG00000007307	SELE	ENSBTAG00000020713	BACH2	0.99463	POS		ENSBTAG00000000357	PRAG1	ENSBTAG00000001775	RINL	0.99114	POS
ENSBTAG00000007338	TYROBP	ENSBTAG00000012456	HEPACAM2	-0.99371	NEG		ENSBTAG00000000357	PRAG1	ENSBTAG00000002976	CD177	0.99417	POS
ENSBTAG00000007421	CDH5	ENSBTAG00000064678	ENSBTAG00000064678	-0.99426	NEG		ENSBTAG00000000357	PRAG1	ENSBTAG00000005306	TRH	0.99122	POS
ENSBTAG00000007437	TEKT1	ENSBTAG00000011487	PLEKHS1	0.99014	POS		ENSBTAG00000000357	PRAG1	ENSBTAG00000009703	MYH7	0.99031	POS
ENSBTAG00000007437	TEKT1	ENSBTAG00000026751	CFAP65	0.99038	POS		ENSBTAG00000000357	PRAG1	ENSBTAG00000017277	RAB36	0.99393	POS
ENSBTAG00000007580	ZSWIM2	ENSBTAG00000009673	NHEDC1	0.99145	POS		ENSBTAG00000000357	PRAG1	ENSBTAG00000019881	ENSBTAG00000019881	0.99793	POS
ENSBTAG00000007584	INPP1	ENSBTAG00000057143	ENSBTAG00000057143	-0.99768	NEG		ENSBTAG00000000357	PRAG1	ENSBTAG00000021284	RSPH1	0.99477	POS
ENSBTAG00000007588	ERLIN1	ENSBTAG00000044123	HAND2	-0.99586	NEG		ENSBTAG00000000357	PRAG1	ENSBTAG00000038650	MS4A7	0.99275	POS
ENSBTAG00000007602	ITGA8	ENSBTAG00000008026	OXT	0.99108	POS		ENSBTAG00000000357	PRAG1	ENSBTAG00000049365	C4orf51	0.99664	POS
ENSBTAG00000007602	ITGA8	ENSBTAG00000008216	RRM2	0.99015	POS		ENSBTAG00000000357	PRAG1	ENSBTAG00000053813	SPATS1	0.99257	POS
ENSBTAG00000007602	ITGA8	ENSBTAG00000008758	KIF20A	0.99049	POS		ENSBTAG00000000357	PRAG1	ENSBTAG00000055585	ENSBTAG00000055585	0.99055	POS
ENSBTAG00000007602	ITGA8	ENSBTAG00000009035	CENPE	0.99211	POS		ENSBTAG00000000357	PRAG1	ENSBTAG00000059497	ENSBTAG00000059497	0.99369	POS
ENSBTAG00000007602	ITGA8	ENSBTAG00000009383	KIF11	0.99181	POS		ENSBTAG00000000357	PRAG1	ENSBTAG00000062516	ENSBTAG00000062516	0.99828	POS
ENSBTAG00000007602	ITGA8	ENSBTAG00000009812	CXCL5	0.99262	POS		ENSBTAG00000000357	PRAG1	ENSBTAG00000066956	ENSBTAG00000066956	0.99591	POS
ENSBTAG00000007602	ITGA8	ENSBTAG00000009983	KIF23	0.99092	POS		ENSBTAG00000000357	PRAG1	ENSBTAG00000067083	ENSBTAG00000067083	0.99358	POS
ENSBTAG00000007602	ITGA8	ENSBTAG00000010082	COL15A1	0.99033	POS		ENSBTAG00000000365	TDP2	ENSBTAG00000004269	SGK1	-0.99035	NEG
ENSBTAG00000007602	ITGA8	ENSBTAG00000010109	CDK1	0.99245	POS		ENSBTAG00000000365	TDP2	ENSBTAG00000044037	DACH2	-0.99152	NEG
ENSBTAG00000007602	ITGA8	ENSBTAG00000010774	NUSAP1	0.99196	POS		ENSBTAG00000000369	EPS8	ENSBTAG00000002751	VSTM5	0.99322	POS
ENSBTAG00000007602	ITGA8	ENSBTAG00000011616	MPO	0.99405	POS		ENSBTAG00000000369	EPS8	ENSBTAG00000005546	HOXB7	-0.99367	NEG
ENSBTAG00000007602	ITGA8	ENSBTAG00000013009	AURKA	0.99007	POS		ENSBTAG00000000369	EPS8	ENSBTAG00000006927	ABCF1	-0.99346	NEG
ENSBTAG00000007602	ITGA8	ENSBTAG00000013124	LRTM1	0.99441	POS		ENSBTAG00000000369	EPS8	ENSBTAG00000009991	CANT1	-0.99263	NEG
ENSBTAG00000007602	ITGA8	ENSBTAG00000015369	MLLT11	0.9941	POS		ENSBTAG00000000369	EPS8	ENSBTAG00000010036	POLR3D	-0.99666	NEG
ENSBTAG00000007602	ITGA8	ENSBTAG00000015402	GREB1	0.99628	POS		ENSBTAG00000000369	EPS8	ENSBTAG00000010681	NR1H3	0.99788	POS
ENSBTAG00000007602	ITGA8	ENSBTAG00000016165	KRT7	0.9942	POS		ENSBTAG00000000369	EPS8	ENSBTAG00000010948	CLIC2	-0.99255	NEG
ENSBTAG00000007602	ITGA8	ENSBTAG00000016726	KIF15	0.99002	POS		ENSBTAG00000000369	EPS8	ENSBTAG00000011463	MID1IP1	-0.9926	NEG
ENSBTAG00000007602	ITGA8	ENSBTAG00000017886	CABP7	0.99267	POS		ENSBTAG00000000369	EPS8	ENSBTAG00000012638	S100A12	-0.99113	NEG
ENSBTAG00000007602	ITGA8	ENSBTAG00000018703	OSTN	0.99527	POS		ENSBTAG00000000369	EPS8	ENSBTAG00000012984	ENSBTAG00000012984	-0.99746	NEG
ENSBTAG00000007602	ITGA8	ENSBTAG00000018775	TPX2	0.99882	POS		ENSBTAG00000000369	EPS8	ENSBTAG00000015087	KLHL35	-0.99235	NEG
ENSBTAG00000007602	ITGA8	ENSBTAG00000019262	TOP2A	0.99056	POS		ENSBTAG00000000369	EPS8	ENSBTAG00000015482	ANKRD13C	0.9904	POS
ENSBTAG00000007602	ITGA8	ENSBTAG00000019278	KNTC1	0.99334	POS		ENSBTAG00000000369	EPS8	ENSBTAG00000015575	TACR1	-0.99887	NEG
ENSBTAG00000007602	ITGA8	ENSBTAG00000019496	CDKN3	0.99425	POS		ENSBTAG00000000369	EPS8	ENSBTAG00000017557	QRSL1	-0.99221	NEG
ENSBTAG00000007602	ITGA8	ENSBTAG00000019772	OXTR	0.99655	POS		ENSBTAG00000000369	EPS8	ENSBTAG00000018940	CRACR2A	-0.99291	NEG
ENSBTAG00000007602	ITGA8	ENSBTAG00000021326	CCL20	0.99294	POS		ENSBTAG00000000369	EPS8	ENSBTAG00000019445	SPMIP4	NaN	POS
ENSBTAG00000007602	ITGA8	ENSBTAG00000021787	PAQR7	0.99175	POS		ENSBTAG00000000369	EPS8	ENSBTAG00000020244	EFNA1	0.99033	POS
ENSBTAG00000007602	ITGA8	ENSBTAG00000022471	TTPA	0.99739	POS		ENSBTAG00000000369	EPS8	ENSBTAG00000021096	RTEL1	0.99304	POS
ENSBTAG00000007602	ITGA8	ENSBTAG00000023814	ECT2	0.99045	POS		ENSBTAG00000000369	EPS8	ENSBTAG00000021795	HNF1A	-0.9954	NEG
ENSBTAG00000007602	ITGA8	ENSBTAG00000023938	CENPA	0.99256	POS		ENSBTAG00000000369	EPS8	ENSBTAG00000032092	CDH11	0.99191	POS
ENSBTAG00000007602	ITGA8	ENSBTAG00000024726	HJURP	0.99459	POS		ENSBTAG00000000369	EPS8	ENSBTAG00000039059	GP1BB	0.99226	POS
ENSBTAG00000007602	ITGA8	ENSBTAG00000026971	CDCA5	0.99128	POS		ENSBTAG00000000369	EPS8	ENSBTAG00000046283	ENSBTAG00000046283	0.99368	POS
ENSBTAG00000007602	ITGA8	ENSBTAG00000033657	SLC35F1	0.99024	POS		ENSBTAG00000000369	EPS8	ENSBTAG00000046990	GON7	-0.99353	NEG
ENSBTAG00000007602	ITGA8	ENSBTAG00000035171	SERPINB12	0.9905	POS		ENSBTAG00000000369	EPS8	ENSBTAG00000048096	ENSBTAG00000048096	-0.99747	NEG
ENSBTAG00000007602	ITGA8	ENSBTAG00000043553	GPX3	0.99401	POS		ENSBTAG00000000369	EPS8	ENSBTAG00000049612	ENSBTAG00000049612	-0.99352	NEG
ENSBTAG00000007602	ITGA8	ENSBTAG00000045994	ADRA2C	0.99387	POS		ENSBTAG00000000369	EPS8	ENSBTAG00000053502	ENSBTAG00000053502	-0.99235	NEG
ENSBTAG00000007602	ITGA8	ENSBTAG00000046375	ENSBTAG00000046375	0.99111	POS		ENSBTAG00000000369	EPS8	ENSBTAG00000054450	ENSBTAG00000054450	0.99272	POS
ENSBTAG00000007602	ITGA8	ENSBTAG00000053398	KNL1	0.99295	POS		ENSBTAG00000000369	EPS8	ENSBTAG00000055584	ENSBTAG00000055584	0.9923	POS
ENSBTAG00000007602	ITGA8	ENSBTAG00000054974	GRM8	0.99237	POS		ENSBTAG00000000369	EPS8	ENSBTAG00000055973	ENSBTAG00000055973	-0.99409	NEG
ENSBTAG00000007602	ITGA8	ENSBTAG00000057248	ENSBTAG00000057248	0.99044	POS		ENSBTAG00000000369	EPS8	ENSBTAG00000056767	ENSBTAG00000056767	0.9981	POS
ENSBTAG00000007602	ITGA8	ENSBTAG00000061571	ENSBTAG00000061571	0.99417	POS		ENSBTAG00000000369	EPS8	ENSBTAG00000057877	ENSBTAG00000057877	0.99431	POS
ENSBTAG00000007614	BBS4	ENSBTAG00000048445	ENSBTAG00000048445	0.99113	POS		ENSBTAG00000000369	EPS8	ENSBTAG00000060365	ENSBTAG00000060365	0.99586	POS
ENSBTAG00000007654	CHST7	ENSBTAG00000045994	ADRA2C	0.99613	POS		ENSBTAG00000000369	EPS8	ENSBTAG00000062336	ENSBTAG00000062336	0.99682	POS
ENSBTAG00000007661	MYO1F	ENSBTAG00000017824	IRF8	0.9948	POS		ENSBTAG00000000369	EPS8	ENSBTAG00000062364	ENSBTAG00000062364	0.99772	POS
ENSBTAG00000007687	GDF6	ENSBTAG00000012500	RARA	0.99507	POS		ENSBTAG00000000369	EPS8	ENSBTAG00000063117	ENSBTAG00000063117	0.99757	POS
ENSBTAG00000007730	ZFX	ENSBTAG00000013444	ETV2	-0.99838	NEG		ENSBTAG00000000369	EPS8	ENSBTAG00000064146	ENSBTAG00000064146	0.99272	POS
ENSBTAG00000007818	POFUT2	ENSBTAG00000014211	FOXP4	-0.991	NEG		ENSBTAG00000000369	EPS8	ENSBTAG00000064624	ENSBTAG00000064624	NaN	POS
ENSBTAG00000007844	CETN2	ENSBTAG00000012735	CFAP157	0.9901	POS		ENSBTAG00000000369	EPS8	ENSBTAG00000068604	ENSBTAG00000068604	0.9959	POS
ENSBTAG00000007847	EED	ENSBTAG00000012407	FOXA2	0.99328	POS		ENSBTAG00000000369	EPS8	ENSBTAG00000069371	ENSBTAG00000069371	NaN	POS
ENSBTAG00000007847	EED	ENSBTAG00000013116	PLCB4	0.99212	POS		ENSBTAG00000000369	EPS8	ENSBTAG00000069500	ENSBTAG00000069500	0.99151	POS
ENSBTAG00000007884	SREBF1	ENSBTAG00000063817	ENSBTAG00000063817	0.99016	POS		ENSBTAG00000000369	EPS8	ENSBTAG00000069892	ENSBTAG00000069892	0.99151	POS
ENSBTAG00000007916	FOXJ1	ENSBTAG00000012499	RPGRIP1L	0.99388	POS		ENSBTAG00000000382	MED27	ENSBTAG00000002025	AMIGO2	-0.99166	NEG
ENSBTAG00000007916	FOXJ1	ENSBTAG00000013698	ODAD4	0.99149	POS		ENSBTAG00000000394	BACE2	ENSBTAG00000014762	ISG20	0.9942	POS
ENSBTAG00000007916	FOXJ1	ENSBTAG00000014830	SAXO4	0.99469	POS		ENSBTAG00000000395	ADAMTS20	ENSBTAG00000003705	FAM83G	-0.99355	NEG
ENSBTAG00000007916	FOXJ1	ENSBTAG00000015856	CFAP126	0.99384	POS		ENSBTAG00000000395	ADAMTS20	ENSBTAG00000004817	ENSBTAG00000004817	0.99391	POS
ENSBTAG00000007916	FOXJ1	ENSBTAG00000018487	CFAP45	0.99079	POS		ENSBTAG00000000395	ADAMTS20	ENSBTAG00000005214	LCTL	0.99067	POS
ENSBTAG00000007916	FOXJ1	ENSBTAG00000020559	STMND1	0.99492	POS		ENSBTAG00000000395	ADAMTS20	ENSBTAG00000005288	GFRA3	0.99836	POS
ENSBTAG00000007916	FOXJ1	ENSBTAG00000020965	ZMYND10	0.9943	POS		ENSBTAG00000000395	ADAMTS20	ENSBTAG00000007061	PPP2R5B	0.99852	POS
ENSBTAG00000007916	FOXJ1	ENSBTAG00000032509	CIMIP2B	0.99296	POS		ENSBTAG00000000395	ADAMTS20	ENSBTAG00000007520	MAPRE2	0.99462	POS
ENSBTAG00000007923	LAMTOR3	ENSBTAG00000009877	MCMBP	0.99154	POS		ENSBTAG00000000395	ADAMTS20	ENSBTAG00000009338	LRRC7	0.99546	POS
ENSBTAG00000007932	HCK	ENSBTAG00000017824	IRF8	0.99036	POS		ENSBTAG00000000395	ADAMTS20	ENSBTAG00000011034	ANGPT2	-0.99317	NEG
ENSBTAG00000008006	RASGRP3	ENSBTAG00000065859	APOA1	0.99782	POS		ENSBTAG00000000395	ADAMTS20	ENSBTAG00000011975	SERPINB1	-0.99604	NEG
ENSBTAG00000008026	OXT	ENSBTAG00000045994	ADRA2C	0.99455	POS		ENSBTAG00000000395	ADAMTS20	ENSBTAG00000014262	BZW2	0.99566	POS
ENSBTAG00000008053	WDFY2	ENSBTAG00000013992	ACYP1	0.9967	POS		ENSBTAG00000000395	ADAMTS20	ENSBTAG00000014956	JSRP1	0.99356	POS
ENSBTAG00000008057	PARVG	ENSBTAG00000020929	ARMC3	-0.9921	NEG		ENSBTAG00000000395	ADAMTS20	ENSBTAG00000014960	SCHIP1	0.99201	POS
ENSBTAG00000008079	NRBP2	ENSBTAG00000027425	CCDC190	0.99513	POS		ENSBTAG00000000395	ADAMTS20	ENSBTAG00000015366	SFRP4	0.99655	POS
ENSBTAG00000008092	RAB37	ENSBTAG00000008223	NLRC4	0.99286	POS		ENSBTAG00000000395	ADAMTS20	ENSBTAG00000015607	ERMP1	-0.99129	NEG
ENSBTAG00000008100	GOLGA7B	ENSBTAG00000053248	bta-mir-2285bs	-0.99196	NEG		ENSBTAG00000000395	ADAMTS20	ENSBTAG00000016190	ZNF394	0.99225	POS
ENSBTAG00000008105	RBM38	ENSBTAG00000019250	BTK	-0.99225	NEG		ENSBTAG00000000395	ADAMTS20	ENSBTAG00000017475	ENSBTAG00000017475	0.99227	POS
ENSBTAG00000008165	ITGA2B	ENSBTAG00000057575	ENSBTAG00000057575	0.99258	POS		ENSBTAG00000000395	ADAMTS20	ENSBTAG00000019146	OSBP2	0.99369	POS
ENSBTAG00000008259	ACOD1	ENSBTAG00000023635	CLEC6A	0.99186	POS		ENSBTAG00000000395	ADAMTS20	ENSBTAG00000019445	SPMIP4	NaN	POS
ENSBTAG00000008269	RNF149	ENSBTAG00000010106	CCND3	0.99074	POS		ENSBTAG00000000395	ADAMTS20	ENSBTAG00000019869	DGCR8	0.99237	POS
ENSBTAG00000008272	EBF3	ENSBTAG00000035615	UPF3B	0.99091	POS		ENSBTAG00000000395	ADAMTS20	ENSBTAG00000020046	CLMP	0.9906	POS
ENSBTAG00000008278	TMEM187	ENSBTAG00000050696	KLHDC3	0.9982	POS		ENSBTAG00000000395	ADAMTS20	ENSBTAG00000020190	KREMEN2	0.99449	POS
ENSBTAG00000008278	TMEM187	ENSBTAG00000060625	GJC1	-0.99323	NEG		ENSBTAG00000000395	ADAMTS20	ENSBTAG00000021754	DUSP12	-0.99344	NEG
ENSBTAG00000008280	HNF4G	ENSBTAG00000011876	MORC3	0.99046	POS		ENSBTAG00000000395	ADAMTS20	ENSBTAG00000030505	ENSBTAG00000030505	0.99496	POS
ENSBTAG00000008280	HNF4G	ENSBTAG00000021675	PJA2	0.99095	POS		ENSBTAG00000000395	ADAMTS20	ENSBTAG00000045633	AGTR1	0.99028	POS
ENSBTAG00000008280	HNF4G	ENSBTAG00000021769	CUL3	0.99082	POS		ENSBTAG00000000395	ADAMTS20	ENSBTAG00000047217	MED16	0.99806	POS
ENSBTAG00000008280	HNF4G	ENSBTAG00000044044	CLOCK	0.99589	POS		ENSBTAG00000000395	ADAMTS20	ENSBTAG00000048862	TBX1	0.99426	POS
ENSBTAG00000008280	HNF4G	ENSBTAG00000045617	MTERF1	0.99274	POS		ENSBTAG00000000395	ADAMTS20	ENSBTAG00000049400	LY6L	0.99478	POS
ENSBTAG00000008280	HNF4G	ENSBTAG00000059404	ENSBTAG00000059404	-0.99045	NEG		ENSBTAG00000000395	ADAMTS20	ENSBTAG00000052810	ENSBTAG00000052810	0.99487	POS
ENSBTAG00000008300	FN1	ENSBTAG00000008409	MYC	0.99381	POS		ENSBTAG00000000395	ADAMTS20	ENSBTAG00000055937	ENSBTAG00000055937	0.99283	POS
ENSBTAG00000008332	ENPEP	ENSBTAG00000068803	ENSBTAG00000068803	-0.99606	NEG		ENSBTAG00000000395	ADAMTS20	ENSBTAG00000056287	ENSBTAG00000056287	-0.99685	NEG
ENSBTAG00000008333	ETV4	ENSBTAG00000012500	RARA	0.99327	POS		ENSBTAG00000000395	ADAMTS20	ENSBTAG00000061001	ENSBTAG00000061001	0.99722	POS
ENSBTAG00000008352	ART4	ENSBTAG00000057692	ENSBTAG00000057692	-0.99071	NEG		ENSBTAG00000000395	ADAMTS20	ENSBTAG00000061507	CDH19	0.99269	POS
ENSBTAG00000008376	MYORG	ENSBTAG00000020929	ARMC3	0.9921	POS		ENSBTAG00000000395	ADAMTS20	ENSBTAG00000063988	ENSBTAG00000063988	0.99491	POS
ENSBTAG00000008409	MYC	ENSBTAG00000012443	DIAPH3	0.99046	POS		ENSBTAG00000000395	ADAMTS20	ENSBTAG00000064624	ENSBTAG00000064624	NaN	POS
ENSBTAG00000008409	MYC	ENSBTAG00000014295	CAPZA1	0.9945	POS		ENSBTAG00000000395	ADAMTS20	ENSBTAG00000066386	ENSBTAG00000066386	0.99347	POS
ENSBTAG00000008409	MYC	ENSBTAG00000021192	NOP53	0.99072	POS		ENSBTAG00000000395	ADAMTS20	ENSBTAG00000066815	ENSBTAG00000066815	0.99242	POS
ENSBTAG00000008467	HENMT1	ENSBTAG00000019177	BIN1	0.99173	POS		ENSBTAG00000000395	ADAMTS20	ENSBTAG00000068146	ENSBTAG00000068146	0.99819	POS
ENSBTAG00000008491	ENSBTAG00000008491	ENSBTAG00000063623	ENSBTAG00000063623	-0.9953	NEG		ENSBTAG00000000395	ADAMTS20	ENSBTAG00000069293	ENSBTAG00000069293	0.99284	POS
ENSBTAG00000008507	SPHK1	ENSBTAG00000009661	RNASEH2A	0.99389	POS		ENSBTAG00000000395	ADAMTS20	ENSBTAG00000069371	ENSBTAG00000069371	NaN	POS
ENSBTAG00000008507	SPHK1	ENSBTAG00000018189	CSTB	0.99157	POS		ENSBTAG00000000395	ADAMTS20	ENSBTAG00000069707	ENSBTAG00000069707	0.99489	POS
ENSBTAG00000008626	KCNN1	ENSBTAG00000018028	TTLL10	-0.99678	NEG		ENSBTAG00000000396	PIM1	ENSBTAG00000006694	CXCL14	0.99087	POS
ENSBTAG00000008626	KCNN1	ENSBTAG00000024723	CHCHD3	0.99195	POS		ENSBTAG00000000401	TTC24	ENSBTAG00000003595	FAM216B	-0.9916	NEG
ENSBTAG00000008656	KBTBD6	ENSBTAG00000010106	CCND3	0.99157	POS		ENSBTAG00000000401	TTC24	ENSBTAG00000005937	TTLL9	-0.99444	NEG
ENSBTAG00000008674	FAM136A	ENSBTAG00000012116	HNF4A	-0.99373	NEG		ENSBTAG00000000401	TTC24	ENSBTAG00000007036	SLC17A7	0.99019	POS
ENSBTAG00000008705	CABLES1	ENSBTAG00000060146	ENSBTAG00000060146	0.99315	POS		ENSBTAG00000000401	TTC24	ENSBTAG00000011487	PLEKHS1	-0.99283	NEG
ENSBTAG00000008710	KCNH1	ENSBTAG00000017446	E2F8	0.99365	POS		ENSBTAG00000000401	TTC24	ENSBTAG00000015773	LRGUK	-0.99331	NEG
ENSBTAG00000008711	BOK	ENSBTAG00000015163	TM4SF1	-0.99607	NEG		ENSBTAG00000000401	TTC24	ENSBTAG00000033291	SPAG6	-0.99407	NEG
ENSBTAG00000008733	MAGED1	ENSBTAG00000021272	ABCG1	-0.99255	NEG		ENSBTAG00000000401	TTC24	ENSBTAG00000034338	HOATZ	-0.99201	NEG
ENSBTAG00000008752	NME5	ENSBTAG00000011861	CFAP161	0.99301	POS		ENSBTAG00000000401	TTC24	ENSBTAG00000048335	ENSBTAG00000048335	-0.99351	NEG
ENSBTAG00000008752	NME5	ENSBTAG00000038154	HSH2D	-0.99186	NEG		ENSBTAG00000000406	GPATCH4	ENSBTAG00000000736	LRP8	-0.99507	NEG
ENSBTAG00000008758	KIF20A	ENSBTAG00000045994	ADRA2C	0.99501	POS		ENSBTAG00000000406	GPATCH4	ENSBTAG00000007602	ITGA8	-0.99909	NEG
ENSBTAG00000008789	HMG20B	ENSBTAG00000060625	GJC1	0.99546	POS		ENSBTAG00000000406	GPATCH4	ENSBTAG00000014438	SS18L1	-0.99691	NEG
ENSBTAG00000008816	TRIM2	ENSBTAG00000038361	SERPINA11	0.99132	POS		ENSBTAG00000000413	NRTN	ENSBTAG00000012413	FGF12	-0.99178	NEG
ENSBTAG00000008832	CCL1	ENSBTAG00000061119	ENSBTAG00000061119	0.9918	POS		ENSBTAG00000000413	NRTN	ENSBTAG00000046235	SRSF12	-0.99029	NEG
ENSBTAG00000008869	GPC2	ENSBTAG00000060503	ENSBTAG00000060503	-0.99304	NEG		ENSBTAG00000000413	NRTN	ENSBTAG00000063782	ENSBTAG00000063782	0.99374	POS
ENSBTAG00000008895	BPGM	ENSBTAG00000011642	RBM27	0.99348	POS		ENSBTAG00000000418	TOX3	ENSBTAG00000014762	ISG20	0.99446	POS
ENSBTAG00000008934	ESPL1	ENSBTAG00000045994	ADRA2C	0.99522	POS		ENSBTAG00000000418	TOX3	ENSBTAG00000051891	ENSBTAG00000051891	0.9924	POS
ENSBTAG00000008937	CELF2	ENSBTAG00000017469	CCDC88A	0.99294	POS		ENSBTAG00000000423	RBM4B	ENSBTAG00000007823	TG	0.99805	POS
ENSBTAG00000008950	TRMT9B	ENSBTAG00000015569	ENKUR	0.9905	POS		ENSBTAG00000000429	DGCR2	ENSBTAG00000059564	ENSBTAG00000059564	0.99118	POS
ENSBTAG00000009080	ITGB6	ENSBTAG00000015575	TACR1	0.99442	POS		ENSBTAG00000000434	CRYAB	ENSBTAG00000005244	RASL11A	0.99549	POS
ENSBTAG00000009086	LOXL1	ENSBTAG00000060625	GJC1	0.99316	POS		ENSBTAG00000000434	CRYAB	ENSBTAG00000005999	FSD1	0.99055	POS
ENSBTAG00000009117	THNSL1	ENSBTAG00000051891	ENSBTAG00000051891	-0.99458	NEG		ENSBTAG00000000434	CRYAB	ENSBTAG00000008492	ZMYM3	0.99756	POS
ENSBTAG00000009218	ANLN	ENSBTAG00000017446	E2F8	0.99207	POS		ENSBTAG00000000434	CRYAB	ENSBTAG00000012263	ASAP3	0.99911	POS
ENSBTAG00000009218	ANLN	ENSBTAG00000045994	ADRA2C	0.99112	POS		ENSBTAG00000000434	CRYAB	ENSBTAG00000012702	ZDHHC16	0.99146	POS
ENSBTAG00000009242	ZNF638	ENSBTAG00000067775	ENSBTAG00000067775	0.99034	POS		ENSBTAG00000000434	CRYAB	ENSBTAG00000013813	KLHL17	0.9901	POS
ENSBTAG00000009258	NEK11	ENSBTAG00000049465	STPG2	0.99247	POS		ENSBTAG00000000434	CRYAB	ENSBTAG00000013956	BCL2L13	0.99889	POS
ENSBTAG00000009279	TNKS2	ENSBTAG00000051883	ENSBTAG00000051883	0.99375	POS		ENSBTAG00000000434	CRYAB	ENSBTAG00000014861	SLC20A2	0.99668	POS
ENSBTAG00000009291	CFAP61	ENSBTAG00000019563	C5H22orf23	0.99054	POS		ENSBTAG00000000434	CRYAB	ENSBTAG00000015485	C9H6orf118	-0.99574	NEG
ENSBTAG00000009341	CCDC146	ENSBTAG00000011203	RP1	0.99051	POS		ENSBTAG00000000434	CRYAB	ENSBTAG00000019445	SPMIP4	NaN	POS
ENSBTAG00000009341	CCDC146	ENSBTAG00000046990	GON7	0.99406	POS		ENSBTAG00000000434	CRYAB	ENSBTAG00000019704	HLTF	-0.99118	NEG
ENSBTAG00000009455	IL12RB2	ENSBTAG00000023885	ZNF79	-0.99237	NEG		ENSBTAG00000000434	CRYAB	ENSBTAG00000020115	UBE2O	0.99383	POS
ENSBTAG00000009459	MTCL1	ENSBTAG00000021872	RASGRP1	0.99516	POS		ENSBTAG00000000434	CRYAB	ENSBTAG00000020426	TFAP2B	0.99676	POS
ENSBTAG00000009482	AFF4	ENSBTAG00000058110	ENSBTAG00000058110	0.99504	POS		ENSBTAG00000000434	CRYAB	ENSBTAG00000021036	MARCHF2	0.99835	POS
ENSBTAG00000009507	PHETA2	ENSBTAG00000012500	RARA	0.99814	POS		ENSBTAG00000000434	CRYAB	ENSBTAG00000021303	RSAD1	0.9903	POS
ENSBTAG00000009543	ESYT1	ENSBTAG00000014158	CCNT2	-0.99193	NEG		ENSBTAG00000000434	CRYAB	ENSBTAG00000023453	ACTMAP	0.9987	POS
ENSBTAG00000009543	ESYT1	ENSBTAG00000014759	WBP11	-0.99217	NEG		ENSBTAG00000000434	CRYAB	ENSBTAG00000033032	FAM50A	0.99686	POS
ENSBTAG00000009543	ESYT1	ENSBTAG00000015913	MFHAS1	-0.99037	NEG		ENSBTAG00000000434	CRYAB	ENSBTAG00000033429	FAM229B	-0.99053	NEG
ENSBTAG00000009581	UBXN11	ENSBTAG00000010923	RAB9A	-0.9904	NEG		ENSBTAG00000000434	CRYAB	ENSBTAG00000033806	ENSBTAG00000033806	0.9937	POS
ENSBTAG00000009607	LARGE2	ENSBTAG00000057821	ENSBTAG00000057821	-0.99128	NEG		ENSBTAG00000000434	CRYAB	ENSBTAG00000037726	PLCD1	0.99317	POS
ENSBTAG00000009634	HOXC5	ENSBTAG00000033398	HKDC1	0.9913	POS		ENSBTAG00000000434	CRYAB	ENSBTAG00000045868	ENSBTAG00000045868	0.99458	POS
ENSBTAG00000009649	DRC1	ENSBTAG00000014409	MAP3K19	0.99632	POS		ENSBTAG00000000434	CRYAB	ENSBTAG00000047302	ENSBTAG00000047302	0.9937	POS
ENSBTAG00000009649	DRC1	ENSBTAG00000016732	DNAI2	0.99625	POS		ENSBTAG00000000434	CRYAB	ENSBTAG00000051586	ECE2	-0.99039	NEG
ENSBTAG00000009649	DRC1	ENSBTAG00000016926	CIMIP1	0.99114	POS		ENSBTAG00000000434	CRYAB	ENSBTAG00000054324	TRABD2B	-0.99388	NEG
ENSBTAG00000009679	PLEKHG1	ENSBTAG00000033166	SLC15A2	0.99029	POS		ENSBTAG00000000434	CRYAB	ENSBTAG00000055848	ENSBTAG00000055848	0.99453	POS
ENSBTAG00000009803	SNCB	ENSBTAG00000058812	ENSBTAG00000058812	-0.99196	NEG		ENSBTAG00000000434	CRYAB	ENSBTAG00000056131	ENSBTAG00000056131	0.99135	POS
ENSBTAG00000009830	PLEKHB1	ENSBTAG00000053923	EXOSC6	-0.99679	NEG		ENSBTAG00000000434	CRYAB	ENSBTAG00000056350	ENSBTAG00000056350	0.99638	POS
ENSBTAG00000009833	DTHD1	ENSBTAG00000011056	IDS	0.99163	POS		ENSBTAG00000000434	CRYAB	ENSBTAG00000061431	ENSBTAG00000061431	0.9937	POS
ENSBTAG00000009877	MCMBP	ENSBTAG00000014318	SLC33A1	0.99485	POS		ENSBTAG00000000434	CRYAB	ENSBTAG00000063158	ENSBTAG00000063158	-0.99305	NEG
ENSBTAG00000009877	MCMBP	ENSBTAG00000015681	RGR	0.99046	POS		ENSBTAG00000000434	CRYAB	ENSBTAG00000063238	ENSBTAG00000063238	0.99112	POS
ENSBTAG00000009877	MCMBP	ENSBTAG00000015926	ABLIM2	0.99193	POS		ENSBTAG00000000434	CRYAB	ENSBTAG00000064281	ENSBTAG00000064281	0.9937	POS
ENSBTAG00000009877	MCMBP	ENSBTAG00000018986	ACSL4	0.99446	POS		ENSBTAG00000000434	CRYAB	ENSBTAG00000064624	ENSBTAG00000064624	NaN	POS
ENSBTAG00000009902	AKR1B1	ENSBTAG00000013488	PPP1R14D	0.9957	POS		ENSBTAG00000000434	CRYAB	ENSBTAG00000065099	ENSBTAG00000065099	0.99503	POS
ENSBTAG00000009904	SPIC	ENSBTAG00000045881	bta-mir-1260b	0.99074	POS		ENSBTAG00000000434	CRYAB	ENSBTAG00000066093	ENSBTAG00000066093	0.99599	POS
ENSBTAG00000009908	RPS3A	ENSBTAG00000033166	SLC15A2	-0.994	NEG		ENSBTAG00000000434	CRYAB	ENSBTAG00000068120	ENSBTAG00000068120	0.9973	POS
ENSBTAG00000009918	GSE1	ENSBTAG00000013416	MGC133636	-0.99108	NEG		ENSBTAG00000000434	CRYAB	ENSBTAG00000069371	ENSBTAG00000069371	NaN	POS
ENSBTAG00000009938	XCL1	ENSBTAG00000068779	ENSBTAG00000068779	0.9927	POS		ENSBTAG00000000437	FFAR4	ENSBTAG00000016343	KCNIP2	0.99152	POS
ENSBTAG00000009956	CENPM	ENSBTAG00000057821	ENSBTAG00000057821	0.99676	POS		ENSBTAG00000000445	PDE6C	ENSBTAG00000012446	MTHFSD	0.9979	POS
ENSBTAG00000009979	HOXB2	ENSBTAG00000010659	CUX1	-0.99265	NEG		ENSBTAG00000000445	PDE6C	ENSBTAG00000020374	THSD1	0.99114	POS
ENSBTAG00000009979	HOXB2	ENSBTAG00000016057	CSRP1	-0.99766	NEG		ENSBTAG00000000445	PDE6C	ENSBTAG00000057084	ENSBTAG00000057084	0.99113	POS
ENSBTAG00000009979	HOXB2	ENSBTAG00000019081	COL7A1	-0.99106	NEG		ENSBTAG00000000445	PDE6C	ENSBTAG00000061231	ENSBTAG00000061231	0.99002	POS
ENSBTAG00000009979	HOXB2	ENSBTAG00000046548	ST6GALNAC4	-0.99364	NEG		ENSBTAG00000000455	CREBZF	ENSBTAG00000002025	AMIGO2	0.99136	POS
ENSBTAG00000009979	HOXB2	ENSBTAG00000049730	TCEAL1	-0.99154	NEG		ENSBTAG00000000457	CCDC89	ENSBTAG00000003802	TEKT3	0.99064	POS
ENSBTAG00000009979	HOXB2	ENSBTAG00000063083	ENSBTAG00000063083	0.99094	POS		ENSBTAG00000000457	CCDC89	ENSBTAG00000004296	MORN5	0.99603	POS
ENSBTAG00000009979	HOXB2	ENSBTAG00000065945	ENSBTAG00000065945	0.99136	POS		ENSBTAG00000000457	CCDC89	ENSBTAG00000004693	CCDC60	0.99422	POS
ENSBTAG00000009988	SMARCB1	ENSBTAG00000013992	ACYP1	-0.99604	NEG		ENSBTAG00000000457	CCDC89	ENSBTAG00000006069	CAPS	0.99469	POS
ENSBTAG00000010082	COL15A1	ENSBTAG00000045994	ADRA2C	0.99733	POS		ENSBTAG00000000457	CCDC89	ENSBTAG00000006387	TSNAXIP1	0.99416	POS
ENSBTAG00000010106	CCND3	ENSBTAG00000017439	MIEF1	0.99284	POS		ENSBTAG00000000457	CCDC89	ENSBTAG00000008693	CLXN	0.99162	POS
ENSBTAG00000010106	CCND3	ENSBTAG00000020855	PTPN4	0.99294	POS		ENSBTAG00000000457	CCDC89	ENSBTAG00000013488	PPP1R14D	0.99775	POS
ENSBTAG00000010106	CCND3	ENSBTAG00000039711	ZFP62	0.99327	POS		ENSBTAG00000000457	CCDC89	ENSBTAG00000020264	CCDC181	0.99647	POS
ENSBTAG00000010109	CDK1	ENSBTAG00000045994	ADRA2C	0.99008	POS		ENSBTAG00000000457	CCDC89	ENSBTAG00000021327	DAW1	0.99631	POS
ENSBTAG00000010145	SLC12A1	ENSBTAG00000057165	ENSBTAG00000057165	0.99055	POS		ENSBTAG00000000457	CCDC89	ENSBTAG00000024042	MORN2	0.99637	POS
ENSBTAG00000010169	SUCO	ENSBTAG00000013488	PPP1R14D	0.99286	POS		ENSBTAG00000000457	CCDC89	ENSBTAG00000030337	MYCBP	0.99926	POS
ENSBTAG00000010278	STPG1	ENSBTAG00000011916	USP8	0.99357	POS		ENSBTAG00000000457	CCDC89	ENSBTAG00000057073	ENSBTAG00000057073	0.99197	POS
ENSBTAG00000010278	STPG1	ENSBTAG00000027205	PGBD5	0.99281	POS		ENSBTAG00000000457	CCDC89	ENSBTAG00000057778	RNF186	0.99037	POS
ENSBTAG00000010318	FDX2	ENSBTAG00000063267	ENSBTAG00000063267	0.99019	POS		ENSBTAG00000000457	CCDC89	ENSBTAG00000065487	GNGT2	0.99829	POS
ENSBTAG00000010321	TTC1	ENSBTAG00000057540	ENSBTAG00000057540	0.99413	POS		ENSBTAG00000000457	CCDC89	ENSBTAG00000066713	ENSBTAG00000066713	0.99594	POS
ENSBTAG00000010338	FBXO36	ENSBTAG00000019846	ALKBH2	0.99666	POS		ENSBTAG00000000459	POMGNT2	ENSBTAG00000012147	ARRDC1	-0.99458	NEG
ENSBTAG00000010381	PRMT9	ENSBTAG00000051077	ENSBTAG00000051077	-0.9959	NEG		ENSBTAG00000000459	POMGNT2	ENSBTAG00000031625	HRH3	-0.9991	NEG
ENSBTAG00000010411	ADAMTS8	ENSBTAG00000046597	GPRIN2	0.9902	POS		ENSBTAG00000000470	IBSP	ENSBTAG00000002355	ENSBTAG00000002355	0.99619	POS
ENSBTAG00000010451	PA2G4	ENSBTAG00000012434	ENOX1	0.99178	POS		ENSBTAG00000000470	IBSP	ENSBTAG00000059107	ENSBTAG00000059107	0.99203	POS
ENSBTAG00000010457	NUAK1	ENSBTAG00000011935	RASSF6	0.99724	POS		ENSBTAG00000000470	IBSP	ENSBTAG00000065686	ENSBTAG00000065686	0.99261	POS
ENSBTAG00000010504	TBRG4	ENSBTAG00000016343	KCNIP2	-0.99281	NEG		ENSBTAG00000000470	IBSP	ENSBTAG00000068817	ENSBTAG00000068817	0.99045	POS
ENSBTAG00000010548	DNAAF11	ENSBTAG00000016192	MDH1B	0.99413	POS		ENSBTAG00000000472	ZNF570	ENSBTAG00000050633	PLA2G2F	-0.99586	NEG
ENSBTAG00000010548	DNAAF11	ENSBTAG00000047794	DNAH1	0.99439	POS		ENSBTAG00000000476	THPO	ENSBTAG00000000782	KDR	-0.99724	NEG
ENSBTAG00000010548	DNAAF11	ENSBTAG00000049566	DNAH6	0.99295	POS		ENSBTAG00000000476	THPO	ENSBTAG00000001093	KLHL23	0.99453	POS
ENSBTAG00000010548	DNAAF11	ENSBTAG00000052788	SAXO3	0.99085	POS		ENSBTAG00000000476	THPO	ENSBTAG00000002350	PIK3R2	0.99059	POS
ENSBTAG00000010578	IL17B	ENSBTAG00000012725	C10H14orf93	-0.9906	NEG		ENSBTAG00000000476	THPO	ENSBTAG00000008074	C1QTNF6	0.99768	POS
ENSBTAG00000010578	IL17B	ENSBTAG00000057234	C20orf204	-0.99174	NEG		ENSBTAG00000000476	THPO	ENSBTAG00000008755	MARCHF7	-0.99353	NEG
ENSBTAG00000010635	RAB3A	ENSBTAG00000020361	SLC35F3	-0.99107	NEG		ENSBTAG00000000476	THPO	ENSBTAG00000011252	RAD50	-0.99533	NEG
ENSBTAG00000010693	LMO7	ENSBTAG00000020748	FAM76B	0.99212	POS		ENSBTAG00000000476	THPO	ENSBTAG00000011389	TMEM104	0.99458	POS
ENSBTAG00000010693	LMO7	ENSBTAG00000062162	CAV2	0.99306	POS		ENSBTAG00000000476	THPO	ENSBTAG00000012026	ENSBTAG00000012026	-0.9925	NEG
ENSBTAG00000010721	MCM3	ENSBTAG00000052904	MEX3B	0.99203	POS		ENSBTAG00000000476	THPO	ENSBTAG00000019445	SPMIP4	NaN	POS
ENSBTAG00000010758	SMIM5	ENSBTAG00000021714	TEKT2	0.99111	POS		ENSBTAG00000000476	THPO	ENSBTAG00000021778	SELENON	0.99102	POS
ENSBTAG00000010774	NUSAP1	ENSBTAG00000045994	ADRA2C	0.9949	POS		ENSBTAG00000000476	THPO	ENSBTAG00000026963	NCALD	0.9915	POS
ENSBTAG00000010788	PPM1E	ENSBTAG00000059665	ENSBTAG00000059665	-0.99557	NEG		ENSBTAG00000000476	THPO	ENSBTAG00000032588	TMEM150C	-0.99693	NEG
ENSBTAG00000010881	AKAP14	ENSBTAG00000011273	LRRC23	0.99198	POS		ENSBTAG00000000476	THPO	ENSBTAG00000040147	SYNDIG1	0.99546	POS
ENSBTAG00000010881	AKAP14	ENSBTAG00000011861	CFAP161	0.99377	POS		ENSBTAG00000000476	THPO	ENSBTAG00000051677	ENSBTAG00000051677	0.99191	POS
ENSBTAG00000010881	AKAP14	ENSBTAG00000012735	CFAP157	0.99069	POS		ENSBTAG00000000476	THPO	ENSBTAG00000056670	ENSBTAG00000056670	0.99068	POS
ENSBTAG00000010881	AKAP14	ENSBTAG00000018487	CFAP45	0.99176	POS		ENSBTAG00000000476	THPO	ENSBTAG00000058194	ENSBTAG00000058194	0.9966	POS
ENSBTAG00000010881	AKAP14	ENSBTAG00000019726	ANKEF1	0.99142	POS		ENSBTAG00000000476	THPO	ENSBTAG00000064624	ENSBTAG00000064624	NaN	POS
ENSBTAG00000010881	AKAP14	ENSBTAG00000055143	WDR93	0.99593	POS		ENSBTAG00000000476	THPO	ENSBTAG00000068588	ENSBTAG00000068588	0.99225	POS
ENSBTAG00000010881	AKAP14	ENSBTAG00000069905	TCTE1	0.99239	POS		ENSBTAG00000000476	THPO	ENSBTAG00000069371	ENSBTAG00000069371	NaN	POS
ENSBTAG00000010963	IL16	ENSBTAG00000012500	RARA	0.99325	POS		ENSBTAG00000000477	TLR5	ENSBTAG00000019948	AFAP1L1	0.99387	POS
ENSBTAG00000011075	PLPBP	ENSBTAG00000021427	HOXB3	0.99301	POS		ENSBTAG00000000477	TLR5	ENSBTAG00000055140	CLEC2B	0.99346	POS
ENSBTAG00000011097	DYNLT5	ENSBTAG00000015432	TMEM231	0.9977	POS		ENSBTAG00000000489	WDR54	ENSBTAG00000000517	ANKRD29	0.9968	POS
ENSBTAG00000011100	CTSC	ENSBTAG00000014546	CLEC7A	0.99521	POS		ENSBTAG00000000489	WDR54	ENSBTAG00000001775	RINL	0.99564	POS
ENSBTAG00000011112	KCNK5	ENSBTAG00000012094	SCAMP3	0.99031	POS		ENSBTAG00000000489	WDR54	ENSBTAG00000002151	ASB15	0.99212	POS
ENSBTAG00000011155	PUM2	ENSBTAG00000057547	ENSBTAG00000057547	0.99255	POS		ENSBTAG00000000489	WDR54	ENSBTAG00000002976	CD177	0.99242	POS
ENSBTAG00000011203	RP1	ENSBTAG00000031388	DNAAF4	0.99232	POS		ENSBTAG00000000489	WDR54	ENSBTAG00000005168	CROCC2	0.99529	POS
ENSBTAG00000011203	RP1	ENSBTAG00000039055	ANKRD65	0.99179	POS		ENSBTAG00000000489	WDR54	ENSBTAG00000005306	TRH	0.9975	POS
ENSBTAG00000011234	FOXO3	ENSBTAG00000051883	ENSBTAG00000051883	0.99255	POS		ENSBTAG00000000489	WDR54	ENSBTAG00000006539	SIRPB2	0.99294	POS
ENSBTAG00000011236	STX11	ENSBTAG00000052904	MEX3B	0.99566	POS		ENSBTAG00000000489	WDR54	ENSBTAG00000007916	FOXJ1	0.99112	POS
ENSBTAG00000011239	SEC11A	ENSBTAG00000014053	MAK	-0.9936	NEG		ENSBTAG00000000489	WDR54	ENSBTAG00000009703	MYH7	0.99849	POS
ENSBTAG00000011239	SEC11A	ENSBTAG00000026467	CIMAP1B	-0.99019	NEG		ENSBTAG00000000489	WDR54	ENSBTAG00000010278	STPG1	0.99414	POS
ENSBTAG00000011239	SEC11A	ENSBTAG00000047786	LRRC10B	-0.99477	NEG		ENSBTAG00000000489	WDR54	ENSBTAG00000011924	CFAP73	0.99215	POS
ENSBTAG00000011266	ZBTB16	ENSBTAG00000012984	ENSBTAG00000012984	0.99023	POS		ENSBTAG00000000489	WDR54	ENSBTAG00000012688	CAPSL	0.99287	POS
ENSBTAG00000011266	ZBTB16	ENSBTAG00000013187	DLG5	-0.99652	NEG		ENSBTAG00000000489	WDR54	ENSBTAG00000013698	ODAD4	0.99008	POS
ENSBTAG00000011273	LRRC23	ENSBTAG00000011861	CFAP161	0.99596	POS		ENSBTAG00000000489	WDR54	ENSBTAG00000013736	PROM1	0.99061	POS
ENSBTAG00000011273	LRRC23	ENSBTAG00000012735	CFAP157	0.99324	POS		ENSBTAG00000000489	WDR54	ENSBTAG00000014546	CLEC7A	0.99318	POS
ENSBTAG00000011273	LRRC23	ENSBTAG00000012850	NME9	0.99629	POS		ENSBTAG00000000489	WDR54	ENSBTAG00000014818	MYLK3	0.99419	POS
ENSBTAG00000011273	LRRC23	ENSBTAG00000015825	CCDC65	0.99126	POS		ENSBTAG00000000489	WDR54	ENSBTAG00000017277	RAB36	0.99711	POS
ENSBTAG00000011273	LRRC23	ENSBTAG00000017661	RFX2	0.99043	POS		ENSBTAG00000000489	WDR54	ENSBTAG00000017769	RIBC1	0.99279	POS
ENSBTAG00000011273	LRRC23	ENSBTAG00000018487	CFAP45	0.99202	POS		ENSBTAG00000000489	WDR54	ENSBTAG00000019002	SLC2A12	0.9908	POS
ENSBTAG00000011273	LRRC23	ENSBTAG00000020965	ZMYND10	0.99171	POS		ENSBTAG00000000489	WDR54	ENSBTAG00000019881	ENSBTAG00000019881	0.99727	POS
ENSBTAG00000011273	LRRC23	ENSBTAG00000055143	WDR93	0.99468	POS		ENSBTAG00000000489	WDR54	ENSBTAG00000020554	AIF1	0.99118	POS
ENSBTAG00000011339	TAF8	ENSBTAG00000044123	HAND2	-0.99261	NEG		ENSBTAG00000000489	WDR54	ENSBTAG00000021284	RSPH1	0.99774	POS
ENSBTAG00000011363	EVI5	ENSBTAG00000048319	ENSBTAG00000048319	0.99318	POS		ENSBTAG00000000489	WDR54	ENSBTAG00000021365	CDHR3	0.99192	POS
ENSBTAG00000011402	ENSBTAG00000011402	ENSBTAG00000055481	ENSBTAG00000055481	0.99026	POS		ENSBTAG00000000489	WDR54	ENSBTAG00000038650	MS4A7	0.9938	POS
ENSBTAG00000011437	SIK1	ENSBTAG00000046447	ENSBTAG00000046447	0.99325	POS		ENSBTAG00000000489	WDR54	ENSBTAG00000047395	APOBEC4	0.99485	POS
ENSBTAG00000011495	DIP2A	ENSBTAG00000015717	HEY1	0.99796	POS		ENSBTAG00000000489	WDR54	ENSBTAG00000049365	C4orf51	0.99278	POS
ENSBTAG00000011505	RABEP1	ENSBTAG00000033166	SLC15A2	0.99108	POS		ENSBTAG00000000489	WDR54	ENSBTAG00000053023	LRRC74B	0.99383	POS
ENSBTAG00000011625	LYPLA2	ENSBTAG00000044037	DACH2	-0.99367	NEG		ENSBTAG00000000489	WDR54	ENSBTAG00000053813	SPATS1	0.99528	POS
ENSBTAG00000011635	CENPN	ENSBTAG00000045994	ADRA2C	0.99128	POS		ENSBTAG00000000489	WDR54	ENSBTAG00000055319	ENSBTAG00000055319	0.99677	POS
ENSBTAG00000011658	PTPN18	ENSBTAG00000019697	NPAS2	-0.99399	NEG		ENSBTAG00000000489	WDR54	ENSBTAG00000055585	ENSBTAG00000055585	0.99809	POS
ENSBTAG00000011822	ARMH1	ENSBTAG00000055692	ENSBTAG00000055692	0.99127	POS		ENSBTAG00000000489	WDR54	ENSBTAG00000059497	ENSBTAG00000059497	0.99636	POS
ENSBTAG00000011846	EEF1G	ENSBTAG00000012500	RARA	0.99213	POS		ENSBTAG00000000489	WDR54	ENSBTAG00000062516	ENSBTAG00000062516	0.99881	POS
ENSBTAG00000011861	CFAP161	ENSBTAG00000012735	CFAP157	0.99118	POS		ENSBTAG00000000489	WDR54	ENSBTAG00000063044	ENSBTAG00000063044	0.99568	POS
ENSBTAG00000011861	CFAP161	ENSBTAG00000012850	NME9	0.99557	POS		ENSBTAG00000000489	WDR54	ENSBTAG00000066956	ENSBTAG00000066956	0.99783	POS
ENSBTAG00000011861	CFAP161	ENSBTAG00000018487	CFAP45	0.99147	POS		ENSBTAG00000000489	WDR54	ENSBTAG00000067083	ENSBTAG00000067083	0.99232	POS
ENSBTAG00000011861	CFAP161	ENSBTAG00000069905	TCTE1	0.99287	POS		ENSBTAG00000000489	WDR54	ENSBTAG00000068318	TMEM139	0.99468	POS
ENSBTAG00000011890	RSPH4A	ENSBTAG00000012850	NME9	0.99151	POS		ENSBTAG00000000492	ASNSD1	ENSBTAG00000030792	ENSBTAG00000030792	-0.99405	NEG
ENSBTAG00000011890	RSPH4A	ENSBTAG00000050250	ENSBTAG00000050250	0.9963	POS		ENSBTAG00000000497	AKR1A1	ENSBTAG00000009459	MTCL1	-0.99573	NEG
ENSBTAG00000011893	HDHD2	ENSBTAG00000055458	ENSBTAG00000055458	0.99073	POS		ENSBTAG00000000497	AKR1A1	ENSBTAG00000033166	SLC15A2	0.99531	POS
ENSBTAG00000011935	RASSF6	ENSBTAG00000012600	GTF3A	0.99757	POS		ENSBTAG00000000497	AKR1A1	ENSBTAG00000062307	S100A8	0.99194	POS
ENSBTAG00000011935	RASSF6	ENSBTAG00000014807	DPP8	0.99098	POS		ENSBTAG00000000497	AKR1A1	ENSBTAG00000067495	H1-0	0.99619	POS
ENSBTAG00000011935	RASSF6	ENSBTAG00000065015	ENSBTAG00000065015	0.99382	POS		ENSBTAG00000000501	KLHL13	ENSBTAG00000009105	ACSBG2	0.99097	POS
ENSBTAG00000011964	DIS3L2	ENSBTAG00000013488	PPP1R14D	0.99596	POS		ENSBTAG00000000501	KLHL13	ENSBTAG00000010548	DNAAF11	0.99044	POS
ENSBTAG00000011964	DIS3L2	ENSBTAG00000017592	GPAT3	-0.99146	NEG		ENSBTAG00000000505	KYAT3	ENSBTAG00000020540	TMEM198	0.99097	POS
ENSBTAG00000012023	ENSBTAG00000012023	ENSBTAG00000059086	ENSBTAG00000059086	0.99083	POS		ENSBTAG00000000507	NR4A1	ENSBTAG00000000793	LAMC2	0.99033	POS
ENSBTAG00000012046	JUNB	ENSBTAG00000026246	MOSPD3	0.99487	POS		ENSBTAG00000000507	NR4A1	ENSBTAG00000000838	CCDC88C	0.99239	POS
ENSBTAG00000012074	MYB	ENSBTAG00000031084	CDRT4	0.99531	POS		ENSBTAG00000000507	NR4A1	ENSBTAG00000010548	DNAAF11	0.99609	POS
ENSBTAG00000012103	MAP2K4	ENSBTAG00000025385	ENSBTAG00000025385	-0.99077	NEG		ENSBTAG00000000507	NR4A1	ENSBTAG00000011106	PACRG	0.99003	POS
ENSBTAG00000012116	HNF4A	ENSBTAG00000013147	NEFH	-0.99176	NEG		ENSBTAG00000000507	NR4A1	ENSBTAG00000012185	CLEC4E	0.9966	POS
ENSBTAG00000012137	NTN1	ENSBTAG00000017592	GPAT3	0.99087	POS		ENSBTAG00000000507	NR4A1	ENSBTAG00000018200	IL15	0.9947	POS
ENSBTAG00000012158	CFAP107	ENSBTAG00000020264	CCDC181	0.99747	POS		ENSBTAG00000000507	NR4A1	ENSBTAG00000020924	FBXW9	0.9915	POS
ENSBTAG00000012158	CFAP107	ENSBTAG00000050250	ENSBTAG00000050250	0.99173	POS		ENSBTAG00000000507	NR4A1	ENSBTAG00000031388	DNAAF4	0.99583	POS
ENSBTAG00000012247	MXRA8	ENSBTAG00000017592	GPAT3	0.99067	POS		ENSBTAG00000000507	NR4A1	ENSBTAG00000048358	ZNF892	0.9989	POS
ENSBTAG00000012249	PRR15L	ENSBTAG00000014225	SLC5A9	0.99391	POS		ENSBTAG00000000507	NR4A1	ENSBTAG00000055034	CFAP90	0.99174	POS
ENSBTAG00000012249	PRR15L	ENSBTAG00000019952	ARMC8	0.99269	POS		ENSBTAG00000000507	NR4A1	ENSBTAG00000057084	ENSBTAG00000057084	0.99503	POS
ENSBTAG00000012275	ENDOU	ENSBTAG00000034005	ZNF35	0.99018	POS		ENSBTAG00000000507	NR4A1	ENSBTAG00000063623	ENSBTAG00000063623	0.99082	POS
ENSBTAG00000012387	PAM	ENSBTAG00000047810	CCDC96	-0.99262	NEG		ENSBTAG00000000507	NR4A1	ENSBTAG00000064977	ENSBTAG00000064977	0.99582	POS
ENSBTAG00000012407	FOXA2	ENSBTAG00000012454	SLC35A3	0.99543	POS		ENSBTAG00000000507	NR4A1	ENSBTAG00000067104	ENSBTAG00000067104	0.99126	POS
ENSBTAG00000012407	FOXA2	ENSBTAG00000019375	SCARF2	-0.99229	NEG		ENSBTAG00000000507	NR4A1	ENSBTAG00000067775	ENSBTAG00000067775	0.99283	POS
ENSBTAG00000012407	FOXA2	ENSBTAG00000045931	MAGT1	0.99253	POS		ENSBTAG00000000507	NR4A1	ENSBTAG00000068043	ENSBTAG00000068043	0.99493	POS
ENSBTAG00000012407	FOXA2	ENSBTAG00000056120	ENSBTAG00000056120	0.99358	POS		ENSBTAG00000000507	NR4A1	ENSBTAG00000068311	ENSBTAG00000068311	0.99692	POS
ENSBTAG00000012407	FOXA2	ENSBTAG00000064562	ENSBTAG00000064562	0.99151	POS		ENSBTAG00000000507	NR4A1	ENSBTAG00000068724	ENSBTAG00000068724	0.99541	POS
ENSBTAG00000012407	FOXA2	ENSBTAG00000065945	ENSBTAG00000065945	0.9956	POS		ENSBTAG00000000507	NR4A1	ENSBTAG00000069077	ENSBTAG00000069077	0.99587	POS
ENSBTAG00000012434	ENOX1	ENSBTAG00000013099	ALDOC	0.99055	POS		ENSBTAG00000000507	NR4A1	ENSBTAG00000069352	ENSBTAG00000069352	0.99509	POS
ENSBTAG00000012451	BOLA-DMB	ENSBTAG00000019796	FCMR	0.99284	POS		ENSBTAG00000000517	ANKRD29	ENSBTAG00000001161	SINHCAF	0.99569	POS
ENSBTAG00000012460	ELF5	ENSBTAG00000012723	HAUS4	-0.99282	NEG		ENSBTAG00000000517	ANKRD29	ENSBTAG00000001785	TGM3	0.99067	POS
ENSBTAG00000012460	ELF5	ENSBTAG00000049406	ENSBTAG00000049406	0.99043	POS		ENSBTAG00000000517	ANKRD29	ENSBTAG00000001788	PDPN	0.9938	POS
ENSBTAG00000012482	CDCP1	ENSBTAG00000021427	HOXB3	0.99007	POS		ENSBTAG00000000517	ANKRD29	ENSBTAG00000001830	LRRC46	0.99187	POS
ENSBTAG00000012499	RPGRIP1L	ENSBTAG00000016854	AK7	0.99398	POS		ENSBTAG00000000517	ANKRD29	ENSBTAG00000003059	CFAP298	0.99605	POS
ENSBTAG00000012499	RPGRIP1L	ENSBTAG00000020965	ZMYND10	0.99051	POS		ENSBTAG00000000517	ANKRD29	ENSBTAG00000004468	BARX1	0.99155	POS
ENSBTAG00000012500	RARA	ENSBTAG00000014354	FXYD6	0.99118	POS		ENSBTAG00000000517	ANKRD29	ENSBTAG00000004558	C10H15orf48	0.99697	POS
ENSBTAG00000012500	RARA	ENSBTAG00000018175	HEXD	-0.99508	NEG		ENSBTAG00000000517	ANKRD29	ENSBTAG00000005168	CROCC2	0.99417	POS
ENSBTAG00000012500	RARA	ENSBTAG00000019184	TRAPPC2L	-0.99015	NEG		ENSBTAG00000000517	ANKRD29	ENSBTAG00000005306	TRH	0.99964	POS
ENSBTAG00000012500	RARA	ENSBTAG00000020699	TSPAN11	0.99006	POS		ENSBTAG00000000517	ANKRD29	ENSBTAG00000005812	TP73	0.99299	POS
ENSBTAG00000012500	RARA	ENSBTAG00000025752	P3H4	0.99443	POS		ENSBTAG00000000517	ANKRD29	ENSBTAG00000006128	DYNLT4	0.99152	POS
ENSBTAG00000012500	RARA	ENSBTAG00000026327	RPL8	0.99135	POS		ENSBTAG00000000517	ANKRD29	ENSBTAG00000006539	SIRPB2	0.99025	POS
ENSBTAG00000012500	RARA	ENSBTAG00000031967	AMPH	0.9912	POS		ENSBTAG00000000517	ANKRD29	ENSBTAG00000006595	DNAAF8	0.9922	POS
ENSBTAG00000012500	RARA	ENSBTAG00000049766	DUSP28	-0.99288	NEG		ENSBTAG00000000517	ANKRD29	ENSBTAG00000006821	PECR	-0.99778	NEG
ENSBTAG00000012500	RARA	ENSBTAG00000050066	C15H11orf87	0.99523	POS		ENSBTAG00000000517	ANKRD29	ENSBTAG00000007338	TYROBP	0.99143	POS
ENSBTAG00000012500	RARA	ENSBTAG00000058029	NMB	0.993	POS		ENSBTAG00000000517	ANKRD29	ENSBTAG00000007884	SREBF1	-0.99249	NEG
ENSBTAG00000012500	RARA	ENSBTAG00000061586	ENSBTAG00000061586	0.99242	POS		ENSBTAG00000000517	ANKRD29	ENSBTAG00000007916	FOXJ1	0.99465	POS
ENSBTAG00000012508	OSGIN1	ENSBTAG00000057143	ENSBTAG00000057143	0.99526	POS		ENSBTAG00000000517	ANKRD29	ENSBTAG00000007932	HCK	0.99028	POS
ENSBTAG00000012581	TIMMDC1	ENSBTAG00000058846	ENSBTAG00000058846	-0.99273	NEG		ENSBTAG00000000517	ANKRD29	ENSBTAG00000008409	MYC	0.99046	POS
ENSBTAG00000012606	ZNF541	ENSBTAG00000054731	ENSBTAG00000054731	-0.99336	NEG		ENSBTAG00000000517	ANKRD29	ENSBTAG00000008553	B4GALNT3	0.99524	POS
ENSBTAG00000012638	S100A12	ENSBTAG00000013537	FER1L6	0.99247	POS		ENSBTAG00000000517	ANKRD29	ENSBTAG00000009105	ACSBG2	0.99205	POS
ENSBTAG00000012638	S100A12	ENSBTAG00000062798	ENSBTAG00000062798	0.99729	POS		ENSBTAG00000000517	ANKRD29	ENSBTAG00000009443	GCNT3	0.99126	POS
ENSBTAG00000012664	NDST2	ENSBTAG00000064462	ENSBTAG00000064462	0.99006	POS		ENSBTAG00000000517	ANKRD29	ENSBTAG00000009547	ZDHHC4	-0.99656	NEG
ENSBTAG00000012683	SRRM2	ENSBTAG00000020361	SLC35F3	0.991	POS		ENSBTAG00000000517	ANKRD29	ENSBTAG00000009703	MYH7	0.99441	POS
ENSBTAG00000012688	CAPSL	ENSBTAG00000026751	CFAP65	0.99267	POS		ENSBTAG00000000517	ANKRD29	ENSBTAG00000009844	CCN1	0.99582	POS
ENSBTAG00000012688	CAPSL	ENSBTAG00000054356	CFAP221	0.9945	POS		ENSBTAG00000000517	ANKRD29	ENSBTAG00000009979	HOXB2	0.99616	POS
ENSBTAG00000012710	GHRH	ENSBTAG00000036343	ENSBTAG00000036343	0.99369	POS		ENSBTAG00000000517	ANKRD29	ENSBTAG00000010094	FANCD2OS	0.99863	POS
ENSBTAG00000012735	CFAP157	ENSBTAG00000015825	CCDC65	0.99019	POS		ENSBTAG00000000517	ANKRD29	ENSBTAG00000010278	STPG1	0.99747	POS
ENSBTAG00000012735	CFAP157	ENSBTAG00000017752	DYNLRB2	0.99316	POS		ENSBTAG00000000517	ANKRD29	ENSBTAG00000010620	ATP6V1B1	0.99384	POS
ENSBTAG00000012735	CFAP157	ENSBTAG00000020965	ZMYND10	0.99139	POS		ENSBTAG00000000517	ANKRD29	ENSBTAG00000010812	P2RX4	0.9932	POS
ENSBTAG00000012735	CFAP157	ENSBTAG00000047009	ANKRD66	0.99018	POS		ENSBTAG00000000517	ANKRD29	ENSBTAG00000010952	ENSBTAG00000010952	0.99737	POS
ENSBTAG00000012735	CFAP157	ENSBTAG00000055143	WDR93	0.99381	POS		ENSBTAG00000000517	ANKRD29	ENSBTAG00000011063	CTSO	0.99707	POS
ENSBTAG00000012794	PAH	ENSBTAG00000055678	ENSBTAG00000055678	-0.9909	NEG		ENSBTAG00000000517	ANKRD29	ENSBTAG00000011435	NPEPPS	-0.9974	NEG
ENSBTAG00000012794	PAH	ENSBTAG00000063702	ENSBTAG00000063702	0.99634	POS		ENSBTAG00000000517	ANKRD29	ENSBTAG00000011601	ST3GAL5	0.99394	POS
ENSBTAG00000012805	TSPAN13	ENSBTAG00000017592	GPAT3	-0.99257	NEG		ENSBTAG00000000517	ANKRD29	ENSBTAG00000011616	MPO	0.99186	POS
ENSBTAG00000012851	SLC5A1	ENSBTAG00000020898	CHST12	-0.99523	NEG		ENSBTAG00000000517	ANKRD29	ENSBTAG00000012688	CAPSL	0.99674	POS
ENSBTAG00000012863	GDPD2	ENSBTAG00000036343	ENSBTAG00000036343	0.99532	POS		ENSBTAG00000000517	ANKRD29	ENSBTAG00000013163	ADAM33	0.99176	POS
ENSBTAG00000012884	MPTX1	ENSBTAG00000065174	TMEM30B	0.99264	POS		ENSBTAG00000000517	ANKRD29	ENSBTAG00000013301	GGT7	0.99192	POS
ENSBTAG00000012884	MPTX1	ENSBTAG00000067467	ENSBTAG00000067467	0.99098	POS		ENSBTAG00000000517	ANKRD29	ENSBTAG00000013698	ODAD4	0.99144	POS
ENSBTAG00000012945	PDE6A	ENSBTAG00000049365	C4orf51	0.99602	POS		ENSBTAG00000000517	ANKRD29	ENSBTAG00000013736	PROM1	0.99588	POS
ENSBTAG00000012982	PPCS	ENSBTAG00000069447	ENSBTAG00000069447	0.99018	POS		ENSBTAG00000000517	ANKRD29	ENSBTAG00000013880	WWC1	0.99133	POS
ENSBTAG00000013009	AURKA	ENSBTAG00000045994	ADRA2C	0.99609	POS		ENSBTAG00000000517	ANKRD29	ENSBTAG00000014141	SPATA4	0.99911	POS
ENSBTAG00000013015	CCDC13	ENSBTAG00000018487	CFAP45	0.99652	POS		ENSBTAG00000000517	ANKRD29	ENSBTAG00000014153	PKNOX1	-0.99568	NEG
ENSBTAG00000013015	CCDC13	ENSBTAG00000019563	C5H22orf23	0.99302	POS		ENSBTAG00000000517	ANKRD29	ENSBTAG00000014211	FOXP4	0.99006	POS
ENSBTAG00000013015	CCDC13	ENSBTAG00000022917	FANK1	0.99731	POS		ENSBTAG00000000517	ANKRD29	ENSBTAG00000014546	CLEC7A	0.99628	POS
ENSBTAG00000013015	CCDC13	ENSBTAG00000031018	ENSBTAG00000031018	0.99149	POS		ENSBTAG00000000517	ANKRD29	ENSBTAG00000014733	NOP2	0.99368	POS
ENSBTAG00000013015	CCDC13	ENSBTAG00000069905	TCTE1	0.99746	POS		ENSBTAG00000000517	ANKRD29	ENSBTAG00000014830	SAXO4	0.99179	POS
ENSBTAG00000013018	AMPD2	ENSBTAG00000046235	SRSF12	0.99188	POS		ENSBTAG00000000517	ANKRD29	ENSBTAG00000017273	LRRC25	0.9943	POS
ENSBTAG00000013078	DNAH11	ENSBTAG00000022509	DNAH9	0.99456	POS		ENSBTAG00000000517	ANKRD29	ENSBTAG00000017277	RAB36	0.99942	POS
ENSBTAG00000013078	DNAH11	ENSBTAG00000043207	ENSBTAG00000043207	0.99303	POS		ENSBTAG00000000517	ANKRD29	ENSBTAG00000017281	OPLAH	-0.99417	NEG
ENSBTAG00000013100	SPAG5	ENSBTAG00000045994	ADRA2C	0.99002	POS		ENSBTAG00000000517	ANKRD29	ENSBTAG00000017769	RIBC1	0.99236	POS
ENSBTAG00000013116	PLCB4	ENSBTAG00000015140	RUNDC1	0.99246	POS		ENSBTAG00000000517	ANKRD29	ENSBTAG00000017810	EFHC1	0.99053	POS
ENSBTAG00000013116	PLCB4	ENSBTAG00000019194	SHLD2	0.99024	POS		ENSBTAG00000000517	ANKRD29	ENSBTAG00000017943	GALNT6	0.99238	POS
ENSBTAG00000013116	PLCB4	ENSBTAG00000021996	GATAD1	0.99018	POS		ENSBTAG00000000517	ANKRD29	ENSBTAG00000018460	ADAMTS16	-0.99291	NEG
ENSBTAG00000013116	PLCB4	ENSBTAG00000039599	HOXB4	0.99209	POS		ENSBTAG00000000517	ANKRD29	ENSBTAG00000019002	SLC2A12	0.99526	POS
ENSBTAG00000013116	PLCB4	ENSBTAG00000045931	MAGT1	0.99232	POS		ENSBTAG00000000517	ANKRD29	ENSBTAG00000019445	SPMIP4	NaN	POS
ENSBTAG00000013124	LRTM1	ENSBTAG00000045994	ADRA2C	0.99485	POS		ENSBTAG00000000517	ANKRD29	ENSBTAG00000019633	SHROOM3	0.99191	POS
ENSBTAG00000013141	ACTRT3	ENSBTAG00000061533	ENSBTAG00000061533	0.99351	POS		ENSBTAG00000000517	ANKRD29	ENSBTAG00000019864	MAPK15	0.99031	POS
ENSBTAG00000013145	DDHD2	ENSBTAG00000021272	ABCG1	0.99044	POS		ENSBTAG00000000517	ANKRD29	ENSBTAG00000019881	ENSBTAG00000019881	0.99797	POS
ENSBTAG00000013250	PCSK1N	ENSBTAG00000018928	QARS1	0.99215	POS		ENSBTAG00000000517	ANKRD29	ENSBTAG00000020471	SAMD15	0.99017	POS
ENSBTAG00000013266	PMFBP1	ENSBTAG00000046047	ENSBTAG00000046047	0.99125	POS		ENSBTAG00000000517	ANKRD29	ENSBTAG00000020554	AIF1	0.99796	POS
ENSBTAG00000013278	MAGIX	ENSBTAG00000013488	PPP1R14D	0.9964	POS		ENSBTAG00000000517	ANKRD29	ENSBTAG00000020965	ZMYND10	0.99058	POS
ENSBTAG00000013288	SUGP2	ENSBTAG00000060409	SOWAHA	0.99124	POS		ENSBTAG00000000517	ANKRD29	ENSBTAG00000021284	RSPH1	0.99057	POS
ENSBTAG00000013291	ARMC6	ENSBTAG00000047810	CCDC96	-0.99271	NEG		ENSBTAG00000000517	ANKRD29	ENSBTAG00000021365	CDHR3	0.99551	POS
ENSBTAG00000013371	RUBCNL	ENSBTAG00000058110	ENSBTAG00000058110	0.99002	POS		ENSBTAG00000000517	ANKRD29	ENSBTAG00000022917	FANK1	0.99558	POS
ENSBTAG00000013393	GEMIN4	ENSBTAG00000014438	SS18L1	0.9924	POS		ENSBTAG00000000517	ANKRD29	ENSBTAG00000023393	AIRE	0.99832	POS
ENSBTAG00000013407	PLXNB1	ENSBTAG00000056311	ENSBTAG00000056311	0.99207	POS		ENSBTAG00000000517	ANKRD29	ENSBTAG00000024942	RPRML	0.9947	POS
ENSBTAG00000013416	MGC133636	ENSBTAG00000015582	HMOX1	0.99538	POS		ENSBTAG00000000517	ANKRD29	ENSBTAG00000025554	LRRC73	0.99606	POS
ENSBTAG00000013416	MGC133636	ENSBTAG00000068216	ENSBTAG00000068216	-0.99465	NEG		ENSBTAG00000000517	ANKRD29	ENSBTAG00000026637	ENSBTAG00000026637	0.99467	POS
ENSBTAG00000013444	ETV2	ENSBTAG00000021023	ZMYM4	-0.99111	NEG		ENSBTAG00000000517	ANKRD29	ENSBTAG00000026813	AQP5	0.99169	POS
ENSBTAG00000013488	PPP1R14D	ENSBTAG00000014197	SLC38A4	-0.99084	NEG		ENSBTAG00000000517	ANKRD29	ENSBTAG00000030333	AOC3	0.99807	POS
ENSBTAG00000013488	PPP1R14D	ENSBTAG00000018847	HARS1	0.99292	POS		ENSBTAG00000000517	ANKRD29	ENSBTAG00000032509	CIMIP2B	0.99749	POS
ENSBTAG00000013488	PPP1R14D	ENSBTAG00000022632	TCTA	0.99245	POS		ENSBTAG00000000517	ANKRD29	ENSBTAG00000033422	HHATL	0.99362	POS
ENSBTAG00000013488	PPP1R14D	ENSBTAG00000050051	ENSBTAG00000050051	0.99033	POS		ENSBTAG00000000517	ANKRD29	ENSBTAG00000034519	SMIM29	-0.9919	NEG
ENSBTAG00000013488	PPP1R14D	ENSBTAG00000051373	ENSBTAG00000051373	0.99407	POS		ENSBTAG00000000517	ANKRD29	ENSBTAG00000038062	FUT4	0.99333	POS
ENSBTAG00000013488	PPP1R14D	ENSBTAG00000051913	UST	0.99882	POS		ENSBTAG00000000517	ANKRD29	ENSBTAG00000039223	WDR38	0.99498	POS
ENSBTAG00000013488	PPP1R14D	ENSBTAG00000054162	HOXB8	0.99195	POS		ENSBTAG00000000517	ANKRD29	ENSBTAG00000040496	KCNB2	0.99433	POS
ENSBTAG00000013488	PPP1R14D	ENSBTAG00000054656	PAIP2B	0.99012	POS		ENSBTAG00000000517	ANKRD29	ENSBTAG00000045500	SGSM2	0.99767	POS
ENSBTAG00000013488	PPP1R14D	ENSBTAG00000055208	ENSBTAG00000055208	0.9924	POS		ENSBTAG00000000517	ANKRD29	ENSBTAG00000047009	ANKRD66	0.99288	POS
ENSBTAG00000013488	PPP1R14D	ENSBTAG00000064517	ENSBTAG00000064517	0.99533	POS		ENSBTAG00000000517	ANKRD29	ENSBTAG00000047590	SNORA63	0.99653	POS
ENSBTAG00000013505	IQCA1	ENSBTAG00000035776	CFAP299	0.99009	POS		ENSBTAG00000000517	ANKRD29	ENSBTAG00000048992	ENSBTAG00000048992	0.99023	POS
ENSBTAG00000013563	TSG101	ENSBTAG00000014611	SORL1	0.99535	POS		ENSBTAG00000000517	ANKRD29	ENSBTAG00000049822	DNAL4	0.99478	POS
ENSBTAG00000013698	ODAD4	ENSBTAG00000032509	CIMIP2B	0.99546	POS		ENSBTAG00000000517	ANKRD29	ENSBTAG00000050281	ZNF23	0.99481	POS
ENSBTAG00000013698	ODAD4	ENSBTAG00000047395	APOBEC4	0.99291	POS		ENSBTAG00000000517	ANKRD29	ENSBTAG00000051164	WDR35	0.99468	POS
ENSBTAG00000013698	ODAD4	ENSBTAG00000063122	SAXO2	0.99045	POS		ENSBTAG00000000517	ANKRD29	ENSBTAG00000051913	UST	-0.99019	NEG
ENSBTAG00000013715	BRINP2	ENSBTAG00000061778	ENSBTAG00000061778	0.99666	POS		ENSBTAG00000000517	ANKRD29	ENSBTAG00000053023	LRRC74B	0.99079	POS
ENSBTAG00000013736	PROM1	ENSBTAG00000013856	SSBP2	0.99346	POS		ENSBTAG00000000517	ANKRD29	ENSBTAG00000053355	EFCAB10	0.99637	POS
ENSBTAG00000013736	PROM1	ENSBTAG00000044190	TMEM67	0.99714	POS		ENSBTAG00000000517	ANKRD29	ENSBTAG00000053885	FAM47E	0.99774	POS
ENSBTAG00000013737	MROH8	ENSBTAG00000054572	PEG3	0.99607	POS		ENSBTAG00000000517	ANKRD29	ENSBTAG00000054580	ENSBTAG00000054580	0.99505	POS
ENSBTAG00000013769	NECTIN3	ENSBTAG00000057143	ENSBTAG00000057143	-0.99407	NEG		ENSBTAG00000000517	ANKRD29	ENSBTAG00000055143	WDR93	0.99054	POS
ENSBTAG00000013778	DNAI3	ENSBTAG00000018519	GAS2L2	0.99097	POS		ENSBTAG00000000517	ANKRD29	ENSBTAG00000055319	ENSBTAG00000055319	0.99878	POS
ENSBTAG00000013782	DNAJB2	ENSBTAG00000040282	NOG	0.99247	POS		ENSBTAG00000000517	ANKRD29	ENSBTAG00000055585	ENSBTAG00000055585	0.99221	POS
ENSBTAG00000013916	HERC2	ENSBTAG00000058086	ERMAP	-0.99062	NEG		ENSBTAG00000000517	ANKRD29	ENSBTAG00000057620	ENSBTAG00000057620	0.99005	POS
ENSBTAG00000013917	SRCAP	ENSBTAG00000058086	ERMAP	-0.99606	NEG		ENSBTAG00000000517	ANKRD29	ENSBTAG00000058129	ENSBTAG00000058129	0.99443	POS
ENSBTAG00000013973	SERPIND1	ENSBTAG00000040151	GCH1	-0.99275	NEG		ENSBTAG00000000517	ANKRD29	ENSBTAG00000060003	ENSBTAG00000060003	0.9923	POS
ENSBTAG00000013990	WNT6	ENSBTAG00000045994	ADRA2C	0.99517	POS		ENSBTAG00000000517	ANKRD29	ENSBTAG00000060940	ENSBTAG00000060940	0.99283	POS
ENSBTAG00000013992	ACYP1	ENSBTAG00000014731	GAPDH	-0.99108	NEG		ENSBTAG00000000517	ANKRD29	ENSBTAG00000061776	ENSBTAG00000061776	0.99863	POS
ENSBTAG00000013992	ACYP1	ENSBTAG00000018255	ACTN1	-0.99197	NEG		ENSBTAG00000000517	ANKRD29	ENSBTAG00000062222	ENSBTAG00000062222	0.99181	POS
ENSBTAG00000013992	ACYP1	ENSBTAG00000063134	ENSBTAG00000063134	-0.99009	NEG		ENSBTAG00000000517	ANKRD29	ENSBTAG00000062317	ENSBTAG00000062317	0.99084	POS
ENSBTAG00000014005	PPIP5K1	ENSBTAG00000014103	SH3GL2	-0.99634	NEG		ENSBTAG00000000517	ANKRD29	ENSBTAG00000062516	ENSBTAG00000062516	0.99407	POS
ENSBTAG00000014053	MAK	ENSBTAG00000026467	CIMAP1B	0.99154	POS		ENSBTAG00000000517	ANKRD29	ENSBTAG00000063044	ENSBTAG00000063044	0.99766	POS
ENSBTAG00000014074	SNX13	ENSBTAG00000067163	ENSBTAG00000067163	0.99232	POS		ENSBTAG00000000517	ANKRD29	ENSBTAG00000064624	ENSBTAG00000064624	NaN	POS
ENSBTAG00000014118	GNPTG	ENSBTAG00000055123	FAM180B	-0.9976	NEG		ENSBTAG00000000517	ANKRD29	ENSBTAG00000068318	TMEM139	0.99836	POS
ENSBTAG00000014127	PTGS2	ENSBTAG00000040088	SLC9B2	0.99622	POS		ENSBTAG00000000517	ANKRD29	ENSBTAG00000069252	CTXND1	0.99538	POS
ENSBTAG00000014144	CCDC113	ENSBTAG00000019134	NEK5	0.99267	POS		ENSBTAG00000000517	ANKRD29	ENSBTAG00000069371	ENSBTAG00000069371	NaN	POS
ENSBTAG00000014144	CCDC113	ENSBTAG00000022509	DNAH9	0.99397	POS		ENSBTAG00000000517	ANKRD29	ENSBTAG00000069422	ENSBTAG00000069422	0.99685	POS
ENSBTAG00000014144	CCDC113	ENSBTAG00000033291	SPAG6	0.99147	POS		ENSBTAG00000000517	ANKRD29	ENSBTAG00000069611	ENSBTAG00000069611	0.995	POS
ENSBTAG00000014144	CCDC113	ENSBTAG00000035776	CFAP299	0.99322	POS		ENSBTAG00000000517	ANKRD29	ENSBTAG00000069835	ENSBTAG00000069835	0.99458	POS
ENSBTAG00000014162	ACKR2	ENSBTAG00000065978	ENSBTAG00000065978	0.99702	POS		ENSBTAG00000000524	CSTB	ENSBTAG00000008507	SPHK1	0.99116	POS
ENSBTAG00000014170	MAP7D3	ENSBTAG00000026004	CNTNAP4	0.99349	POS		ENSBTAG00000000524	CSTB	ENSBTAG00000009543	ESYT1	0.99165	POS
ENSBTAG00000014211	FOXP4	ENSBTAG00000018046	B3GNT2	0.99173	POS		ENSBTAG00000000524	CSTB	ENSBTAG00000013131	FAM110D	-0.99096	NEG
ENSBTAG00000014211	FOXP4	ENSBTAG00000046746	COASY	0.99277	POS		ENSBTAG00000000524	CSTB	ENSBTAG00000020953	ENSBTAG00000020953	0.99917	POS
ENSBTAG00000014211	FOXP4	ENSBTAG00000069621	ENSBTAG00000069621	-0.99195	NEG		ENSBTAG00000000524	CSTB	ENSBTAG00000050176	ENSBTAG00000050176	0.99163	POS
ENSBTAG00000014217	HHEX	ENSBTAG00000015885	PPFIA4	0.99197	POS		ENSBTAG00000000528	MANBAL	ENSBTAG00000003244	CFAP92	0.99477	POS
ENSBTAG00000014217	HHEX	ENSBTAG00000051621	SLX4IP	0.99521	POS		ENSBTAG00000000529	BTBD9	ENSBTAG00000001903	C11H2orf50	0.99106	POS
ENSBTAG00000014221	CPLANE2	ENSBTAG00000015593	KIAA0753	0.99031	POS		ENSBTAG00000000529	BTBD9	ENSBTAG00000002470	CCDC78	0.99282	POS
ENSBTAG00000014221	CPLANE2	ENSBTAG00000019414	CLK4	0.99344	POS		ENSBTAG00000000529	BTBD9	ENSBTAG00000007243	CFAP58	0.9938	POS
ENSBTAG00000014221	CPLANE2	ENSBTAG00000066899	ENSBTAG00000066899	0.9932	POS		ENSBTAG00000000529	BTBD9	ENSBTAG00000007437	TEKT1	0.99777	POS
ENSBTAG00000014265	SREBF2	ENSBTAG00000020344	SLC44A3	0.99277	POS		ENSBTAG00000000529	BTBD9	ENSBTAG00000009258	NEK11	0.99686	POS
ENSBTAG00000014265	SREBF2	ENSBTAG00000039794	CSNK1B	0.99079	POS		ENSBTAG00000000529	BTBD9	ENSBTAG00000009341	CCDC146	0.99316	POS
ENSBTAG00000014265	SREBF2	ENSBTAG00000056168	ENSBTAG00000056168	0.9912	POS		ENSBTAG00000000529	BTBD9	ENSBTAG00000009649	DRC1	0.99533	POS
ENSBTAG00000014409	MAP3K19	ENSBTAG00000016732	DNAI2	0.99278	POS		ENSBTAG00000000529	BTBD9	ENSBTAG00000012735	CFAP157	0.99195	POS
ENSBTAG00000014409	MAP3K19	ENSBTAG00000022509	DNAH9	0.99002	POS		ENSBTAG00000000529	BTBD9	ENSBTAG00000012850	NME9	0.99259	POS
ENSBTAG00000014409	MAP3K19	ENSBTAG00000033291	SPAG6	0.99149	POS		ENSBTAG00000000529	BTBD9	ENSBTAG00000015378	CCDC180	0.99601	POS
ENSBTAG00000014409	MAP3K19	ENSBTAG00000049566	DNAH6	0.9916	POS		ENSBTAG00000000529	BTBD9	ENSBTAG00000016732	DNAI2	0.9953	POS
ENSBTAG00000014438	SS18L1	ENSBTAG00000058469	ENSBTAG00000058469	0.99388	POS		ENSBTAG00000000529	BTBD9	ENSBTAG00000016854	AK7	0.99918	POS
ENSBTAG00000014449	ENSBTAG00000014449	ENSBTAG00000050942	ENSBTAG00000050942	0.99391	POS		ENSBTAG00000000529	BTBD9	ENSBTAG00000018519	GAS2L2	0.99033	POS
ENSBTAG00000014469	NBEAL1	ENSBTAG00000057295	ENSBTAG00000057295	0.99475	POS		ENSBTAG00000000529	BTBD9	ENSBTAG00000019134	NEK5	0.99377	POS
ENSBTAG00000014523	DIRAS2	ENSBTAG00000021974	SMUG1	0.99081	POS		ENSBTAG00000000529	BTBD9	ENSBTAG00000020649	CIITA	0.99562	POS
ENSBTAG00000014546	CLEC7A	ENSBTAG00000016225	COLEC11	-0.99004	NEG		ENSBTAG00000000529	BTBD9	ENSBTAG00000023529	SPEF2	0.99069	POS
ENSBTAG00000014546	CLEC7A	ENSBTAG00000016830	DAXX	0.9915	POS		ENSBTAG00000000529	BTBD9	ENSBTAG00000026696	DCDC2B	0.99781	POS
ENSBTAG00000014546	CLEC7A	ENSBTAG00000037687	ADGRF2	0.99085	POS		ENSBTAG00000000529	BTBD9	ENSBTAG00000027205	PGBD5	0.99514	POS
ENSBTAG00000014567	MYLK	ENSBTAG00000050696	KLHDC3	-0.9902	NEG		ENSBTAG00000000529	BTBD9	ENSBTAG00000035710	ZBBX	0.99664	POS
ENSBTAG00000014567	MYLK	ENSBTAG00000060625	GJC1	0.9928	POS		ENSBTAG00000000529	BTBD9	ENSBTAG00000040282	NOG	0.99352	POS
ENSBTAG00000014693	TMEM88	ENSBTAG00000021497	CDH23	0.99763	POS		ENSBTAG00000000529	BTBD9	ENSBTAG00000052073	SPATA17	0.99699	POS
ENSBTAG00000014713	RARRES1	ENSBTAG00000045994	ADRA2C	0.9966	POS		ENSBTAG00000000529	BTBD9	ENSBTAG00000052788	SAXO3	0.99243	POS
ENSBTAG00000014721	MUC4	ENSBTAG00000045994	ADRA2C	0.99063	POS		ENSBTAG00000000529	BTBD9	ENSBTAG00000062269	B3GALT5	0.99838	POS
ENSBTAG00000014722	TSTD2	ENSBTAG00000018495	NKX6-3	-0.99331	NEG		ENSBTAG00000000529	BTBD9	ENSBTAG00000063166	UBXN10	0.99589	POS
ENSBTAG00000014830	SAXO4	ENSBTAG00000015856	CFAP126	0.99451	POS		ENSBTAG00000000529	BTBD9	ENSBTAG00000069009	ENSBTAG00000069009	0.99314	POS
ENSBTAG00000014830	SAXO4	ENSBTAG00000020559	STMND1	0.99245	POS		ENSBTAG00000000536	ZNF395	ENSBTAG00000021216	HECW1	0.99616	POS
ENSBTAG00000014830	SAXO4	ENSBTAG00000020965	ZMYND10	0.99103	POS		ENSBTAG00000000536	ZNF395	ENSBTAG00000064823	ENSBTAG00000064823	0.99276	POS
ENSBTAG00000014830	SAXO4	ENSBTAG00000026501	CYP2D43	0.99732	POS		ENSBTAG00000000540	RNF112	ENSBTAG00000022169	PREX2	-0.99425	NEG
ENSBTAG00000014830	SAXO4	ENSBTAG00000030973	TUBA1D	0.99407	POS		ENSBTAG00000000540	RNF112	ENSBTAG00000049566	DNAH6	-0.99595	NEG
ENSBTAG00000014932	ARSL	ENSBTAG00000030337	MYCBP	-0.99134	NEG		ENSBTAG00000000540	RNF112	ENSBTAG00000055017	SCIMP	-0.99005	NEG
ENSBTAG00000014971	SEC61G	ENSBTAG00000017508	CYSLTR2	-0.99236	NEG		ENSBTAG00000000548	KLHDC10	ENSBTAG00000006161	MET	0.99487	POS
ENSBTAG00000015076	LATS1	ENSBTAG00000069252	CTXND1	0.9919	POS		ENSBTAG00000000548	KLHDC10	ENSBTAG00000015163	TM4SF1	0.99151	POS
ENSBTAG00000015081	PAXX	ENSBTAG00000015163	TM4SF1	-0.99165	NEG		ENSBTAG00000000548	KLHDC10	ENSBTAG00000035776	CFAP299	0.99669	POS
ENSBTAG00000015104	CCDC28B	ENSBTAG00000052904	MEX3B	0.99301	POS		ENSBTAG00000000548	KLHDC10	ENSBTAG00000040014	ENSBTAG00000040014	0.99119	POS
ENSBTAG00000015118	PNPLA1	ENSBTAG00000021430	UPK3B	0.99379	POS		ENSBTAG00000000548	KLHDC10	ENSBTAG00000056316	DIRAS1	0.99747	POS
ENSBTAG00000015163	TM4SF1	ENSBTAG00000057381	ENSBTAG00000057381	-0.99412	NEG		ENSBTAG00000000560	ENSBTAG00000000560	ENSBTAG00000005495	ENSBTAG00000005495	0.99138	POS
ENSBTAG00000015238	DSC3	ENSBTAG00000021913	MMD2	0.99684	POS		ENSBTAG00000000560	ENSBTAG00000000560	ENSBTAG00000051461	SERTM1	0.99616	POS
ENSBTAG00000015238	DSC3	ENSBTAG00000069555	ENSBTAG00000069555	0.99694	POS		ENSBTAG00000000561	OCLN	ENSBTAG00000062532	ENSBTAG00000062532	0.9955	POS
ENSBTAG00000015251	ENSBTAG00000015251	ENSBTAG00000052983	ARMCX4	0.99137	POS		ENSBTAG00000000562	TOMM20	ENSBTAG00000003498	FAT2	0.99498	POS
ENSBTAG00000015267	SGSH	ENSBTAG00000032051	SULT1C4	-0.99423	NEG		ENSBTAG00000000562	TOMM20	ENSBTAG00000048173	SMIM10	0.99111	POS
ENSBTAG00000015307	FBN2	ENSBTAG00000052904	MEX3B	0.99095	POS		ENSBTAG00000000562	TOMM20	ENSBTAG00000061094	ENSBTAG00000061094	0.99221	POS
ENSBTAG00000015309	CFAP300	ENSBTAG00000051084	ENSBTAG00000051084	-0.99031	NEG		ENSBTAG00000000568	CCDC154	ENSBTAG00000001303	HSPB8	0.99818	POS
ENSBTAG00000015338	DSCC1	ENSBTAG00000050696	KLHDC3	-0.99053	NEG		ENSBTAG00000000568	CCDC154	ENSBTAG00000021714	TEKT2	0.99076	POS
ENSBTAG00000015338	DSCC1	ENSBTAG00000060625	GJC1	0.99905	POS		ENSBTAG00000000568	CCDC154	ENSBTAG00000030973	TUBA1D	0.99689	POS
ENSBTAG00000015362	BMP7	ENSBTAG00000058846	ENSBTAG00000058846	0.99591	POS		ENSBTAG00000000568	CCDC154	ENSBTAG00000035018	ZCCHC12	0.99275	POS
ENSBTAG00000015369	MLLT11	ENSBTAG00000045994	ADRA2C	0.99679	POS		ENSBTAG00000000568	CCDC154	ENSBTAG00000055591	ENSBTAG00000055591	0.99679	POS
ENSBTAG00000015378	CCDC180	ENSBTAG00000017823	CFAP52	0.9937	POS		ENSBTAG00000000568	CCDC154	ENSBTAG00000068803	ENSBTAG00000068803	0.99074	POS
ENSBTAG00000015378	CCDC180	ENSBTAG00000043207	ENSBTAG00000043207	0.99189	POS		ENSBTAG00000000569	HES1	ENSBTAG00000038878	AOX4	0.99619	POS
ENSBTAG00000015378	CCDC180	ENSBTAG00000047395	APOBEC4	0.99748	POS		ENSBTAG00000000569	HES1	ENSBTAG00000047029	ENSBTAG00000047029	0.99965	POS
ENSBTAG00000015378	CCDC180	ENSBTAG00000063122	SAXO2	0.99113	POS		ENSBTAG00000000569	HES1	ENSBTAG00000066429	ENSBTAG00000066429	0.99834	POS
ENSBTAG00000015416	PEBP4	ENSBTAG00000017402	OSBPL2	0.99193	POS		ENSBTAG00000000571	ARHGAP27	ENSBTAG00000011112	KCNK5	0.99406	POS
ENSBTAG00000015520	SLC11A1	ENSBTAG00000050696	KLHDC3	-0.9912	NEG		ENSBTAG00000000575	TNC	ENSBTAG00000001204	JCAD	-0.99336	NEG
ENSBTAG00000015527	MYO1D	ENSBTAG00000061284	ENSBTAG00000061284	-0.99856	NEG		ENSBTAG00000000580	LY6G6F	ENSBTAG00000069159	ENSBTAG00000069159	0.9921	POS
ENSBTAG00000015547	SLC26A3	ENSBTAG00000052571	ENSBTAG00000052571	0.99553	POS		ENSBTAG00000000582	LY6G6E	ENSBTAG00000003405	TP53I3	-0.99005	NEG
ENSBTAG00000015554	TMF1	ENSBTAG00000057295	ENSBTAG00000057295	0.99394	POS		ENSBTAG00000000582	LY6G6E	ENSBTAG00000011713	ENSBTAG00000011713	-0.99026	NEG
ENSBTAG00000015569	ENKUR	ENSBTAG00000046990	GON7	0.99149	POS		ENSBTAG00000000582	LY6G6E	ENSBTAG00000014162	ACKR2	-0.99262	NEG
ENSBTAG00000015582	HMOX1	ENSBTAG00000020350	DUSP2	0.99399	POS		ENSBTAG00000000582	LY6G6E	ENSBTAG00000025385	ENSBTAG00000025385	-0.99431	NEG
ENSBTAG00000015584	BMI1	ENSBTAG00000057547	ENSBTAG00000057547	0.99397	POS		ENSBTAG00000000582	LY6G6E	ENSBTAG00000047510	SMIM6	-0.99329	NEG
ENSBTAG00000015716	ERO1A	ENSBTAG00000025101	ASGR2	0.99416	POS		ENSBTAG00000000586	CPLANE1	ENSBTAG00000020676	MMP9	-0.99695	NEG
ENSBTAG00000015716	ERO1A	ENSBTAG00000030584	SLC35A4	0.99562	POS		ENSBTAG00000000586	CPLANE1	ENSBTAG00000061839	ENSBTAG00000061839	-0.99194	NEG
ENSBTAG00000015717	HEY1	ENSBTAG00000067464	ENSBTAG00000067464	0.99045	POS		ENSBTAG00000000586	CPLANE1	ENSBTAG00000068817	ENSBTAG00000068817	-0.99091	NEG
ENSBTAG00000015739	MRC2	ENSBTAG00000064753	ENSBTAG00000064753	-0.99863	NEG		ENSBTAG00000000593	ST8SIA1	ENSBTAG00000007239	TNFAIP6	-0.99428	NEG
ENSBTAG00000015773	LRGUK	ENSBTAG00000023523	GKAP1	0.99161	POS		ENSBTAG00000000593	ST8SIA1	ENSBTAG00000039091	CSRNP3	0.99689	POS
ENSBTAG00000015792	CFAP54	ENSBTAG00000019244	P2RX6	0.99691	POS		ENSBTAG00000000593	ST8SIA1	ENSBTAG00000047417	CYLC1	0.99337	POS
ENSBTAG00000015794	NES	ENSBTAG00000052904	MEX3B	0.99392	POS		ENSBTAG00000000593	ST8SIA1	ENSBTAG00000060503	ENSBTAG00000060503	0.99483	POS
ENSBTAG00000015834	ARHGEF4	ENSBTAG00000057699	NANOS1	-0.99616	NEG		ENSBTAG00000000603	JAM2	ENSBTAG00000013250	PCSK1N	-0.99064	NEG
ENSBTAG00000015856	CFAP126	ENSBTAG00000020559	STMND1	0.99339	POS		ENSBTAG00000000603	JAM2	ENSBTAG00000014530	NTNG1	-0.99538	NEG
ENSBTAG00000015856	CFAP126	ENSBTAG00000030973	TUBA1D	0.9974	POS		ENSBTAG00000000603	JAM2	ENSBTAG00000044123	HAND2	-0.99078	NEG
ENSBTAG00000015892	NDUFB4	ENSBTAG00000017508	CYSLTR2	-0.99147	NEG		ENSBTAG00000000603	JAM2	ENSBTAG00000055937	ENSBTAG00000055937	-0.99696	NEG
ENSBTAG00000015938	ARAP3	ENSBTAG00000055584	ENSBTAG00000055584	-0.99496	NEG		ENSBTAG00000000616	GPR161	ENSBTAG00000017194	ASPG	-0.99439	NEG
ENSBTAG00000015963	DMAC1	ENSBTAG00000062516	ENSBTAG00000062516	-0.99235	NEG		ENSBTAG00000000616	GPR161	ENSBTAG00000022535	GPR139	-0.99689	NEG
ENSBTAG00000016072	SHC2	ENSBTAG00000057143	ENSBTAG00000057143	-0.99723	NEG		ENSBTAG00000000616	GPR161	ENSBTAG00000061105	ENSBTAG00000061105	-0.99855	NEG
ENSBTAG00000016189	ENSBTAG00000016189	ENSBTAG00000053813	SPATS1	0.99195	POS		ENSBTAG00000000621	CATSPERG	ENSBTAG00000013105	SYT3	0.99009	POS
ENSBTAG00000016192	MDH1B	ENSBTAG00000020929	ARMC3	0.99019	POS		ENSBTAG00000000621	CATSPERG	ENSBTAG00000017158	VSNL1	0.99621	POS
ENSBTAG00000016192	MDH1B	ENSBTAG00000034192	KIAA2012	0.99157	POS		ENSBTAG00000000622	RPS17	ENSBTAG00000001321	IL1B	0.99727	POS
ENSBTAG00000016192	MDH1B	ENSBTAG00000049566	DNAH6	0.99101	POS		ENSBTAG00000000622	RPS17	ENSBTAG00000002394	TMEM44	0.99139	POS
ENSBTAG00000016217	RBM43	ENSBTAG00000023929	FOSL2	0.99095	POS		ENSBTAG00000000622	RPS17	ENSBTAG00000016478	LINGO3	0.99264	POS
ENSBTAG00000016244	VWA3A	ENSBTAG00000019563	C5H22orf23	0.99417	POS		ENSBTAG00000000622	RPS17	ENSBTAG00000031018	ENSBTAG00000031018	0.99203	POS
ENSBTAG00000016247	TACR3	ENSBTAG00000069447	ENSBTAG00000069447	0.99571	POS		ENSBTAG00000000622	RPS17	ENSBTAG00000057821	ENSBTAG00000057821	0.99123	POS
ENSBTAG00000016257	ZNF74	ENSBTAG00000038397	ENSBTAG00000038397	0.99267	POS		ENSBTAG00000000622	RPS17	ENSBTAG00000058846	ENSBTAG00000058846	0.99396	POS
ENSBTAG00000016269	ME2	ENSBTAG00000051891	ENSBTAG00000051891	-0.99142	NEG		ENSBTAG00000000622	RPS17	ENSBTAG00000060985	ENSBTAG00000060985	0.99345	POS
ENSBTAG00000016272	TEX11	ENSBTAG00000059665	ENSBTAG00000059665	-0.99045	NEG		ENSBTAG00000000622	RPS17	ENSBTAG00000068636	ENSBTAG00000068636	0.99123	POS
ENSBTAG00000016327	SLC28A2	ENSBTAG00000068779	ENSBTAG00000068779	0.99146	POS		ENSBTAG00000000630	LSM14A	ENSBTAG00000006377	MYO1G	-0.99595	NEG
ENSBTAG00000016465	DHCR7	ENSBTAG00000054731	ENSBTAG00000054731	0.9947	POS		ENSBTAG00000000641	SKAP1	ENSBTAG00000001150	KCNE1	0.998	POS
ENSBTAG00000016486	SORBS2	ENSBTAG00000055458	ENSBTAG00000055458	0.9907	POS		ENSBTAG00000000641	SKAP1	ENSBTAG00000001775	RINL	0.99467	POS
ENSBTAG00000016507	SERHL2	ENSBTAG00000069343	ENSBTAG00000069343	0.99092	POS		ENSBTAG00000000641	SKAP1	ENSBTAG00000002976	CD177	0.99709	POS
ENSBTAG00000016562	SEC63	ENSBTAG00000067775	ENSBTAG00000067775	0.99077	POS		ENSBTAG00000000641	SKAP1	ENSBTAG00000004754	DSCAM	0.99049	POS
ENSBTAG00000016619	MIS18A	ENSBTAG00000045994	ADRA2C	0.9935	POS		ENSBTAG00000000641	SKAP1	ENSBTAG00000004796	GRP	0.99062	POS
ENSBTAG00000016650	TIGAR	ENSBTAG00000019697	NPAS2	-0.99103	NEG		ENSBTAG00000000641	SKAP1	ENSBTAG00000006934	CYP11A1	0.9925	POS
ENSBTAG00000016675	ANAPC7	ENSBTAG00000060048	ENSBTAG00000060048	-0.99391	NEG		ENSBTAG00000000641	SKAP1	ENSBTAG00000038878	AOX4	0.99557	POS
ENSBTAG00000016694	KIAA0319L	ENSBTAG00000021216	HECW1	0.99061	POS		ENSBTAG00000000641	SKAP1	ENSBTAG00000053813	SPATS1	0.99228	POS
ENSBTAG00000016732	DNAI2	ENSBTAG00000016854	AK7	0.99209	POS		ENSBTAG00000000641	SKAP1	ENSBTAG00000059497	ENSBTAG00000059497	0.99213	POS
ENSBTAG00000016732	DNAI2	ENSBTAG00000016926	CIMIP1	0.9926	POS		ENSBTAG00000000642	INTS1	ENSBTAG00000030941	ENSBTAG00000030941	-0.99007	NEG
ENSBTAG00000016819	FABP3	ENSBTAG00000045994	ADRA2C	0.99567	POS		ENSBTAG00000000646	ANAPC4	ENSBTAG00000059086	ENSBTAG00000059086	-0.99095	NEG
ENSBTAG00000016854	AK7	ENSBTAG00000026751	CFAP65	0.99138	POS		ENSBTAG00000000647	SELENOO	ENSBTAG00000001414	KCTD12	-0.99321	NEG
ENSBTAG00000016854	AK7	ENSBTAG00000051215	AGBL2	0.99121	POS		ENSBTAG00000000647	SELENOO	ENSBTAG00000009576	PACSIN3	0.99522	POS
ENSBTAG00000016879	DENND11	ENSBTAG00000055893	ENSBTAG00000055893	0.99121	POS		ENSBTAG00000000653	PPP1R16B	ENSBTAG00000001424	MSH6	0.99612	POS
ENSBTAG00000016926	CIMIP1	ENSBTAG00000026751	CFAP65	0.99324	POS		ENSBTAG00000000653	PPP1R16B	ENSBTAG00000004432	CHRDL1	-0.99391	NEG
ENSBTAG00000017009	CMC2	ENSBTAG00000044121	NUBPL	-0.99426	NEG		ENSBTAG00000000653	PPP1R16B	ENSBTAG00000006126	GTF3C1	-0.99231	NEG
ENSBTAG00000017031	ERICH3	ENSBTAG00000023529	SPEF2	0.99021	POS		ENSBTAG00000000653	PPP1R16B	ENSBTAG00000009657	MTMR1	0.99352	POS
ENSBTAG00000017031	ERICH3	ENSBTAG00000027900	LRRIQ1	0.99073	POS		ENSBTAG00000000653	PPP1R16B	ENSBTAG00000011458	CPXM1	-0.99086	NEG
ENSBTAG00000017095	DENND4A	ENSBTAG00000017469	CCDC88A	0.99541	POS		ENSBTAG00000000653	PPP1R16B	ENSBTAG00000011662	SOX18	0.99763	POS
ENSBTAG00000017113	ANKRD33	ENSBTAG00000021427	HOXB3	-0.99573	NEG		ENSBTAG00000000653	PPP1R16B	ENSBTAG00000011986	PLSCR4	-0.99833	NEG
ENSBTAG00000017123	ZNF354B	ENSBTAG00000057902	ENSBTAG00000057902	0.99383	POS		ENSBTAG00000000653	PPP1R16B	ENSBTAG00000015463	TTI2	0.99886	POS
ENSBTAG00000017129	CLCC1	ENSBTAG00000018287	SLC25A48	0.99256	POS		ENSBTAG00000000653	PPP1R16B	ENSBTAG00000019445	SPMIP4	NaN	POS
ENSBTAG00000017158	VSNL1	ENSBTAG00000051386	AP3S1	-0.99022	NEG		ENSBTAG00000000653	PPP1R16B	ENSBTAG00000021577	ZFYVE16	0.99473	POS
ENSBTAG00000017194	ASPG	ENSBTAG00000018235	SLC45A2	0.99021	POS		ENSBTAG00000000653	PPP1R16B	ENSBTAG00000021883	AP3M1	-0.99125	NEG
ENSBTAG00000017244	PRPF18	ENSBTAG00000057547	ENSBTAG00000057547	0.99673	POS		ENSBTAG00000000653	PPP1R16B	ENSBTAG00000032591	CTHRC1	-0.9915	NEG
ENSBTAG00000017349	PCDHGC3	ENSBTAG00000021272	ABCG1	-0.99005	NEG		ENSBTAG00000000653	PPP1R16B	ENSBTAG00000039714	ENSBTAG00000039714	0.99233	POS
ENSBTAG00000017397	ZNF423	ENSBTAG00000063623	ENSBTAG00000063623	0.99201	POS		ENSBTAG00000000653	PPP1R16B	ENSBTAG00000042836	SNORA48	0.99525	POS
ENSBTAG00000017446	E2F8	ENSBTAG00000062168	ENSBTAG00000062168	0.99307	POS		ENSBTAG00000000653	PPP1R16B	ENSBTAG00000056550	ENSBTAG00000056550	-0.99034	NEG
ENSBTAG00000017446	E2F8	ENSBTAG00000067446	ENSBTAG00000067446	0.99186	POS		ENSBTAG00000000653	PPP1R16B	ENSBTAG00000061845	ENSBTAG00000061845	-0.99019	NEG
ENSBTAG00000017469	CCDC88A	ENSBTAG00000018945	AMOTL1	0.99139	POS		ENSBTAG00000000653	PPP1R16B	ENSBTAG00000064624	ENSBTAG00000064624	NaN	POS
ENSBTAG00000017508	CYSLTR2	ENSBTAG00000048262	ACTR5	0.99586	POS		ENSBTAG00000000653	PPP1R16B	ENSBTAG00000069371	ENSBTAG00000069371	NaN	POS
ENSBTAG00000017527	CRYBG1	ENSBTAG00000020127	TKTL1	0.99131	POS		ENSBTAG00000000664	SLC22A15	ENSBTAG00000007239	TNFAIP6	-0.99989	NEG
ENSBTAG00000017592	GPAT3	ENSBTAG00000018847	HARS1	-0.99149	NEG		ENSBTAG00000000667	APOL3	ENSBTAG00000005273	IL1R1	0.9981	POS
ENSBTAG00000017592	GPAT3	ENSBTAG00000020026	C3H1orf43	-0.99326	NEG		ENSBTAG00000000667	APOL3	ENSBTAG00000006924	NXPH1	0.99277	POS
ENSBTAG00000017592	GPAT3	ENSBTAG00000026234	STK3	-0.99471	NEG		ENSBTAG00000000667	APOL3	ENSBTAG00000007181	KIFC3	0.99581	POS
ENSBTAG00000017592	GPAT3	ENSBTAG00000051373	ENSBTAG00000051373	-0.99141	NEG		ENSBTAG00000000667	APOL3	ENSBTAG00000008969	SLC9A8	0.99486	POS
ENSBTAG00000017592	GPAT3	ENSBTAG00000051913	UST	-0.99159	NEG		ENSBTAG00000000667	APOL3	ENSBTAG00000012820	STX3	0.99518	POS
ENSBTAG00000017611	CCSER2	ENSBTAG00000065725	ENSBTAG00000065725	0.99445	POS		ENSBTAG00000000667	APOL3	ENSBTAG00000013663	CMSS1	-0.99445	NEG
ENSBTAG00000017661	RFX2	ENSBTAG00000020924	FBXW9	0.99013	POS		ENSBTAG00000000667	APOL3	ENSBTAG00000014056	CHRNA6	-0.99309	NEG
ENSBTAG00000017661	RFX2	ENSBTAG00000032509	CIMIP2B	0.9937	POS		ENSBTAG00000000667	APOL3	ENSBTAG00000017095	DENND4A	0.9958	POS
ENSBTAG00000017662	EEF2K	ENSBTAG00000032051	SULT1C4	0.99125	POS		ENSBTAG00000000667	APOL3	ENSBTAG00000017118	FAM8A1	0.99257	POS
ENSBTAG00000017713	KTN1	ENSBTAG00000069252	CTXND1	0.99586	POS		ENSBTAG00000000667	APOL3	ENSBTAG00000017837	GABRB1	0.99884	POS
ENSBTAG00000017752	DYNLRB2	ENSBTAG00000019287	FAM81B	0.99591	POS		ENSBTAG00000000667	APOL3	ENSBTAG00000018488	AFF1	0.99751	POS
ENSBTAG00000017794	CCDC153	ENSBTAG00000062334	ENSBTAG00000062334	0.99611	POS		ENSBTAG00000000667	APOL3	ENSBTAG00000019445	SPMIP4	NaN	POS
ENSBTAG00000017823	CFAP52	ENSBTAG00000022509	DNAH9	0.99185	POS		ENSBTAG00000000667	APOL3	ENSBTAG00000019851	PPP2R1A	-0.99908	NEG
ENSBTAG00000017823	CFAP52	ENSBTAG00000030189	EFCAB6	0.99185	POS		ENSBTAG00000000667	APOL3	ENSBTAG00000022837	ENSBTAG00000022837	-0.99528	NEG
ENSBTAG00000017823	CFAP52	ENSBTAG00000033291	SPAG6	0.99054	POS		ENSBTAG00000000667	APOL3	ENSBTAG00000032538	TPRG1	0.99207	POS
ENSBTAG00000017823	CFAP52	ENSBTAG00000049524	CFAP44	0.99179	POS		ENSBTAG00000000667	APOL3	ENSBTAG00000047341	ENSBTAG00000047341	0.99064	POS
ENSBTAG00000017823	CFAP52	ENSBTAG00000051215	AGBL2	0.99279	POS		ENSBTAG00000000667	APOL3	ENSBTAG00000054077	TMEM262	-0.99071	NEG
ENSBTAG00000017824	IRF8	ENSBTAG00000045767	LAT2	0.99452	POS		ENSBTAG00000000667	APOL3	ENSBTAG00000056229	ENSBTAG00000056229	0.99739	POS
ENSBTAG00000017837	GABRB1	ENSBTAG00000061094	ENSBTAG00000061094	0.99434	POS		ENSBTAG00000000667	APOL3	ENSBTAG00000060679	ENSBTAG00000060679	0.99393	POS
ENSBTAG00000017837	GABRB1	ENSBTAG00000061839	ENSBTAG00000061839	0.99558	POS		ENSBTAG00000000667	APOL3	ENSBTAG00000061956	ENSBTAG00000061956	0.99393	POS
ENSBTAG00000017846	F11R	ENSBTAG00000021427	HOXB3	0.99217	POS		ENSBTAG00000000667	APOL3	ENSBTAG00000063592	ENSBTAG00000063592	0.99849	POS
ENSBTAG00000018025	IQCG	ENSBTAG00000058639	ENSBTAG00000058639	-0.99241	NEG		ENSBTAG00000000667	APOL3	ENSBTAG00000064624	ENSBTAG00000064624	NaN	POS
ENSBTAG00000018200	IL15	ENSBTAG00000018616	IPO11	0.99486	POS		ENSBTAG00000000667	APOL3	ENSBTAG00000069371	ENSBTAG00000069371	NaN	POS
ENSBTAG00000018200	IL15	ENSBTAG00000056554	PCDHB14	0.99229	POS		ENSBTAG00000000668	SLC22A5	ENSBTAG00000001392	RDH16	0.9981	POS
ENSBTAG00000018205	PHC1	ENSBTAG00000050696	KLHDC3	-0.99541	NEG		ENSBTAG00000000668	SLC22A5	ENSBTAG00000002702	TSPAN32	0.99733	POS
ENSBTAG00000018234	CDH9	ENSBTAG00000020953	ENSBTAG00000020953	0.99316	POS		ENSBTAG00000000668	SLC22A5	ENSBTAG00000010182	ACR	0.99308	POS
ENSBTAG00000018318	DNAJB5	ENSBTAG00000058846	ENSBTAG00000058846	0.99372	POS		ENSBTAG00000000668	SLC22A5	ENSBTAG00000036343	ENSBTAG00000036343	0.99831	POS
ENSBTAG00000018343	NCR3	ENSBTAG00000038397	ENSBTAG00000038397	0.99024	POS		ENSBTAG00000000668	SLC22A5	ENSBTAG00000061197	ENSBTAG00000061197	0.99101	POS
ENSBTAG00000018362	TMEM109	ENSBTAG00000020540	TMEM198	0.99031	POS		ENSBTAG00000000668	SLC22A5	ENSBTAG00000065954	ENSBTAG00000065954	0.99707	POS
ENSBTAG00000018463	VIM	ENSBTAG00000045994	ADRA2C	0.99294	POS		ENSBTAG00000000675	PGS1	ENSBTAG00000051891	ENSBTAG00000051891	0.99197	POS
ENSBTAG00000018487	CFAP45	ENSBTAG00000020559	STMND1	0.99096	POS		ENSBTAG00000000684	ARHGEF10L	ENSBTAG00000006731	SLC7A5	0.99132	POS
ENSBTAG00000018487	CFAP45	ENSBTAG00000022917	FANK1	0.99039	POS		ENSBTAG00000000684	ARHGEF10L	ENSBTAG00000015296	PTPRB	-0.99607	NEG
ENSBTAG00000018487	CFAP45	ENSBTAG00000032509	CIMIP2B	0.99232	POS		ENSBTAG00000000684	ARHGEF10L	ENSBTAG00000047810	CCDC96	-0.99892	NEG
ENSBTAG00000018487	CFAP45	ENSBTAG00000055143	WDR93	0.99459	POS		ENSBTAG00000000686	NANP	ENSBTAG00000001729	DUSP10	-0.99397	NEG
ENSBTAG00000018487	CFAP45	ENSBTAG00000069905	TCTE1	0.99796	POS		ENSBTAG00000000686	NANP	ENSBTAG00000009830	PLEKHB1	-0.99408	NEG
ENSBTAG00000018493	ERICH5	ENSBTAG00000022007	SAMHD1	-0.99063	NEG		ENSBTAG00000000686	NANP	ENSBTAG00000011106	PACRG	-0.99553	NEG
ENSBTAG00000018495	NKX6-3	ENSBTAG00000052280	NDUFA7	0.99013	POS		ENSBTAG00000000686	NANP	ENSBTAG00000011409	CD72	-0.99151	NEG
ENSBTAG00000018495	NKX6-3	ENSBTAG00000057355	ENSBTAG00000057355	0.99278	POS		ENSBTAG00000000686	NANP	ENSBTAG00000011487	PLEKHS1	-0.99175	NEG
ENSBTAG00000018499	ANXA8L1	ENSBTAG00000032899	ENSBTAG00000032899	0.99229	POS		ENSBTAG00000000686	NANP	ENSBTAG00000016926	CIMIP1	-0.9923	NEG
ENSBTAG00000018499	ANXA8L1	ENSBTAG00000035064	C4H7orf57	0.99685	POS		ENSBTAG00000000686	NANP	ENSBTAG00000018394	SDR42E1	-0.99044	NEG
ENSBTAG00000018499	ANXA8L1	ENSBTAG00000058024	TMIGD3	-0.99052	NEG		ENSBTAG00000000686	NANP	ENSBTAG00000018467	BBOF1	-0.99393	NEG
ENSBTAG00000018508	TMEM108	ENSBTAG00000060534	ENSBTAG00000060534	-0.99353	NEG		ENSBTAG00000000686	NANP	ENSBTAG00000018604	SEMA4G	-0.99554	NEG
ENSBTAG00000018519	GAS2L2	ENSBTAG00000030189	EFCAB6	0.99366	POS		ENSBTAG00000000686	NANP	ENSBTAG00000026501	CYP2D43	-0.99476	NEG
ENSBTAG00000018703	OSTN	ENSBTAG00000045994	ADRA2C	0.99941	POS		ENSBTAG00000000686	NANP	ENSBTAG00000054376	CFAP99	-0.99292	NEG
ENSBTAG00000018710	TTF1	ENSBTAG00000066067	ENSBTAG00000066067	0.99213	POS		ENSBTAG00000000686	NANP	ENSBTAG00000057084	ENSBTAG00000057084	-0.99292	NEG
ENSBTAG00000018723	SLC25A34	ENSBTAG00000021187	ID2	0.9936	POS		ENSBTAG00000000686	NANP	ENSBTAG00000064977	ENSBTAG00000064977	-0.99101	NEG
ENSBTAG00000018749	NUDT16	ENSBTAG00000020373	ENSBTAG00000020373	0.99065	POS		ENSBTAG00000000686	NANP	ENSBTAG00000067104	ENSBTAG00000067104	-0.99978	NEG
ENSBTAG00000018775	TPX2	ENSBTAG00000045994	ADRA2C	0.99495	POS		ENSBTAG00000000686	NANP	ENSBTAG00000067925	ENSBTAG00000067925	-0.99415	NEG
ENSBTAG00000018799	GPSM1	ENSBTAG00000057821	ENSBTAG00000057821	0.99055	POS		ENSBTAG00000000686	NANP	ENSBTAG00000068043	ENSBTAG00000068043	-0.99443	NEG
ENSBTAG00000018862	EIF4E3	ENSBTAG00000046413	GRID2	-0.99184	NEG		ENSBTAG00000000687	POC1B	ENSBTAG00000001830	LRRC46	0.9932	POS
ENSBTAG00000019002	SLC2A12	ENSBTAG00000020121	RWDD2B	0.99467	POS		ENSBTAG00000000687	POC1B	ENSBTAG00000002583	DNALI1	0.99982	POS
ENSBTAG00000019002	SLC2A12	ENSBTAG00000023259	OSBPL1A	0.99153	POS		ENSBTAG00000000687	POC1B	ENSBTAG00000004950	BRB	0.99138	POS
ENSBTAG00000019028	STOX1	ENSBTAG00000019134	NEK5	0.99432	POS		ENSBTAG00000000687	POC1B	ENSBTAG00000005168	CROCC2	0.99039	POS
ENSBTAG00000019028	STOX1	ENSBTAG00000035776	CFAP299	0.9925	POS		ENSBTAG00000000687	POC1B	ENSBTAG00000005630	VWA7	0.99665	POS
ENSBTAG00000019053	MAP9	ENSBTAG00000021903	KIAA0319	0.99192	POS		ENSBTAG00000000687	POC1B	ENSBTAG00000007916	FOXJ1	0.99255	POS
ENSBTAG00000019090	PLEKHH3	ENSBTAG00000020953	ENSBTAG00000020953	0.99006	POS		ENSBTAG00000000687	POC1B	ENSBTAG00000009341	CCDC146	0.99379	POS
ENSBTAG00000019093	AMY2B	ENSBTAG00000066842	ENSBTAG00000066842	-0.99325	NEG		ENSBTAG00000000687	POC1B	ENSBTAG00000009649	DRC1	0.99166	POS
ENSBTAG00000019133	ZNF326	ENSBTAG00000064823	ENSBTAG00000064823	-0.99128	NEG		ENSBTAG00000000687	POC1B	ENSBTAG00000012735	CFAP157	0.99732	POS
ENSBTAG00000019134	NEK5	ENSBTAG00000035776	CFAP299	0.99049	POS		ENSBTAG00000000687	POC1B	ENSBTAG00000012794	PAH	0.99578	POS
ENSBTAG00000019150	PLD3	ENSBTAG00000052904	MEX3B	0.99055	POS		ENSBTAG00000000687	POC1B	ENSBTAG00000013698	ODAD4	0.99287	POS
ENSBTAG00000019152	NYAP2	ENSBTAG00000068817	ENSBTAG00000068817	-0.99016	NEG		ENSBTAG00000000687	POC1B	ENSBTAG00000015569	ENKUR	0.99395	POS
ENSBTAG00000019210	ADCY2	ENSBTAG00000061778	ENSBTAG00000061778	0.99046	POS		ENSBTAG00000000687	POC1B	ENSBTAG00000015825	CCDC65	0.9902	POS
ENSBTAG00000019244	P2RX6	ENSBTAG00000063122	SAXO2	0.99289	POS		ENSBTAG00000000687	POC1B	ENSBTAG00000017769	RIBC1	0.99245	POS
ENSBTAG00000019254	CFAP77	ENSBTAG00000055034	CFAP90	0.9912	POS		ENSBTAG00000000687	POC1B	ENSBTAG00000017810	EFHC1	0.99605	POS
ENSBTAG00000019287	FAM81B	ENSBTAG00000066241	ENSBTAG00000066241	-0.99149	NEG		ENSBTAG00000000687	POC1B	ENSBTAG00000019002	SLC2A12	0.99196	POS
ENSBTAG00000019293	EGR3	ENSBTAG00000021423	LKAAEAR1	0.99403	POS		ENSBTAG00000000687	POC1B	ENSBTAG00000020965	ZMYND10	0.99373	POS
ENSBTAG00000019321	CCDC57	ENSBTAG00000045604	TTC9	0.99121	POS		ENSBTAG00000000687	POC1B	ENSBTAG00000027197	KIF6	0.99967	POS
ENSBTAG00000019331	KATNAL2	ENSBTAG00000038361	SERPINA11	0.99019	POS		ENSBTAG00000000687	POC1B	ENSBTAG00000032862	DYDC2	0.99608	POS
ENSBTAG00000019428	CCR1	ENSBTAG00000058003	CD300E	0.99349	POS		ENSBTAG00000000687	POC1B	ENSBTAG00000034192	KIAA2012	0.99417	POS
ENSBTAG00000019563	C5H22orf23	ENSBTAG00000022917	FANK1	0.99101	POS		ENSBTAG00000000687	POC1B	ENSBTAG00000040226	C11H2orf81	0.99794	POS
ENSBTAG00000019660	TMUB2	ENSBTAG00000060625	GJC1	-0.99107	NEG		ENSBTAG00000000687	POC1B	ENSBTAG00000048445	ENSBTAG00000048445	0.99279	POS
ENSBTAG00000019669	CD163	ENSBTAG00000060409	SOWAHA	-0.99188	NEG		ENSBTAG00000000687	POC1B	ENSBTAG00000056416	ENSBTAG00000056416	0.99016	POS
ENSBTAG00000019692	BCL2L2	ENSBTAG00000035018	ZCCHC12	0.99153	POS		ENSBTAG00000000687	POC1B	ENSBTAG00000062269	B3GALT5	0.99052	POS
ENSBTAG00000019718	RPS15	ENSBTAG00000020350	DUSP2	0.99077	POS		ENSBTAG00000000703	ST6GAL2	ENSBTAG00000007888	EFR3B	-0.99239	NEG
ENSBTAG00000019761	MANBA	ENSBTAG00000039091	CSRNP3	0.99174	POS		ENSBTAG00000000703	ST6GAL2	ENSBTAG00000052904	MEX3B	0.99031	POS
ENSBTAG00000019839	LTBP1	ENSBTAG00000023419	SULT2A1	-0.99099	NEG		ENSBTAG00000000704	GUSB	ENSBTAG00000021430	UPK3B	0.99654	POS
ENSBTAG00000019872	PIK3AP1	ENSBTAG00000031998	CXCL16	0.99481	POS		ENSBTAG00000000707	CCN4	ENSBTAG00000020984	RAPGEF4	-0.99407	NEG
ENSBTAG00000019919	CFAP46	ENSBTAG00000044144	GUCY1A2	0.99023	POS		ENSBTAG00000000707	CCN4	ENSBTAG00000050603	WC1.3	-0.99581	NEG
ENSBTAG00000019954	ABHD2	ENSBTAG00000035018	ZCCHC12	0.99753	POS		ENSBTAG00000000707	CCN4	ENSBTAG00000051956	GUCA1A	-0.99637	NEG
ENSBTAG00000020014	CEP104	ENSBTAG00000057295	ENSBTAG00000057295	0.99392	POS		ENSBTAG00000000711	NDRG1	ENSBTAG00000016478	LINGO3	-0.99516	NEG
ENSBTAG00000020015	DFFB	ENSBTAG00000057737	TEX22	0.9908	POS		ENSBTAG00000000711	NDRG1	ENSBTAG00000031018	ENSBTAG00000031018	-0.99028	NEG
ENSBTAG00000020056	COL12A1	ENSBTAG00000045994	ADRA2C	0.99189	POS		ENSBTAG00000000711	NDRG1	ENSBTAG00000058846	ENSBTAG00000058846	-0.99576	NEG
ENSBTAG00000020096	MS4A2	ENSBTAG00000050628	ENSBTAG00000050628	0.99251	POS		ENSBTAG00000000712	FBXW2	ENSBTAG00000020022	IL13RA2	0.99384	POS
ENSBTAG00000020102	EPHA8	ENSBTAG00000064462	ENSBTAG00000064462	0.99397	POS		ENSBTAG00000000712	FBXW2	ENSBTAG00000054241	ENSBTAG00000054241	0.99233	POS
ENSBTAG00000020119	RNF43	ENSBTAG00000033166	SLC15A2	0.99553	POS		ENSBTAG00000000717	PLPP2	ENSBTAG00000031913	ENSBTAG00000031913	0.99594	POS
ENSBTAG00000020180	TMED5	ENSBTAG00000051883	ENSBTAG00000051883	0.9907	POS		ENSBTAG00000000720	CTSL	ENSBTAG00000005937	TTLL9	-0.99065	NEG
ENSBTAG00000020199	F2R	ENSBTAG00000059107	ENSBTAG00000059107	0.99216	POS		ENSBTAG00000000720	CTSL	ENSBTAG00000010888	VSIR	-0.99208	NEG
ENSBTAG00000020250	SLC28A1	ENSBTAG00000033032	FAM50A	-0.99076	NEG		ENSBTAG00000000720	CTSL	ENSBTAG00000011106	PACRG	-0.99501	NEG
ENSBTAG00000020264	CCDC181	ENSBTAG00000047794	DNAH1	0.9936	POS		ENSBTAG00000000720	CTSL	ENSBTAG00000011487	PLEKHS1	-0.99628	NEG
ENSBTAG00000020264	CCDC181	ENSBTAG00000056023	ENSBTAG00000056023	0.99581	POS		ENSBTAG00000000720	CTSL	ENSBTAG00000016926	CIMIP1	-0.99716	NEG
ENSBTAG00000020273	YOD1	ENSBTAG00000046047	ENSBTAG00000046047	0.99724	POS		ENSBTAG00000000720	CTSL	ENSBTAG00000018394	SDR42E1	-0.99606	NEG
ENSBTAG00000020340	ZNF830	ENSBTAG00000059115	ENSBTAG00000059115	0.99087	POS		ENSBTAG00000000720	CTSL	ENSBTAG00000026501	CYP2D43	-0.99581	NEG
ENSBTAG00000020345	CNN3	ENSBTAG00000050696	KLHDC3	-0.99096	NEG		ENSBTAG00000000720	CTSL	ENSBTAG00000032782	INSC	0.99579	POS
ENSBTAG00000020434	C18H19orf12	ENSBTAG00000052904	MEX3B	0.99633	POS		ENSBTAG00000000720	CTSL	ENSBTAG00000033464	SPA17	-0.99358	NEG
ENSBTAG00000020436	KIF27	ENSBTAG00000033291	SPAG6	0.99597	POS		ENSBTAG00000000720	CTSL	ENSBTAG00000054376	CFAP99	-0.9936	NEG
ENSBTAG00000020436	KIF27	ENSBTAG00000062269	B3GALT5	0.99278	POS		ENSBTAG00000000720	CTSL	ENSBTAG00000054532	ENSBTAG00000054532	-0.99094	NEG
ENSBTAG00000020471	SAMD15	ENSBTAG00000054356	CFAP221	0.99743	POS		ENSBTAG00000000720	CTSL	ENSBTAG00000067104	ENSBTAG00000067104	-0.99549	NEG
ENSBTAG00000020471	SAMD15	ENSBTAG00000068526	PIERCE1	0.9926	POS		ENSBTAG00000000720	CTSL	ENSBTAG00000067925	ENSBTAG00000067925	-0.99351	NEG
ENSBTAG00000020554	AIF1	ENSBTAG00000027051	PTAFR	0.99214	POS		ENSBTAG00000000727	RNF169	ENSBTAG00000055443	ENSBTAG00000055443	-0.99281	NEG
ENSBTAG00000020554	AIF1	ENSBTAG00000061804	ENSBTAG00000061804	0.99433	POS		ENSBTAG00000000736	LRP8	ENSBTAG00000000786	NQO2	-0.99304	NEG
ENSBTAG00000020559	STMND1	ENSBTAG00000020965	ZMYND10	0.99229	POS		ENSBTAG00000000736	LRP8	ENSBTAG00000001762	RFXANK	0.99007	POS
ENSBTAG00000020559	STMND1	ENSBTAG00000026501	CYP2D43	0.99125	POS		ENSBTAG00000000736	LRP8	ENSBTAG00000002646	DYNC1I2	-0.99469	NEG
ENSBTAG00000020559	STMND1	ENSBTAG00000056023	ENSBTAG00000056023	0.99181	POS		ENSBTAG00000000736	LRP8	ENSBTAG00000004791	VPS26C	0.99526	POS
ENSBTAG00000020605	SMTNL2	ENSBTAG00000064753	ENSBTAG00000064753	0.99353	POS		ENSBTAG00000000736	LRP8	ENSBTAG00000005711	NSG1	0.99686	POS
ENSBTAG00000020607	ABCB6	ENSBTAG00000027425	CCDC190	0.99192	POS		ENSBTAG00000000736	LRP8	ENSBTAG00000007453	NELFE	-0.99587	NEG
ENSBTAG00000020616	DGKD	ENSBTAG00000059665	ENSBTAG00000059665	0.99534	POS		ENSBTAG00000000736	LRP8	ENSBTAG00000007512	PLA2G15	0.9939	POS
ENSBTAG00000020644	GPC4	ENSBTAG00000055458	ENSBTAG00000055458	-0.99602	NEG		ENSBTAG00000000736	LRP8	ENSBTAG00000007602	ITGA8	0.99423	POS
ENSBTAG00000020645	GNAI2	ENSBTAG00000058110	ENSBTAG00000058110	-0.99095	NEG		ENSBTAG00000000736	LRP8	ENSBTAG00000010451	PA2G4	-0.99056	NEG
ENSBTAG00000020649	CIITA	ENSBTAG00000064601	ENSBTAG00000064601	0.99509	POS		ENSBTAG00000000736	LRP8	ENSBTAG00000014438	SS18L1	0.99452	POS
ENSBTAG00000020649	CIITA	ENSBTAG00000066694	ENSBTAG00000066694	0.99108	POS		ENSBTAG00000000736	LRP8	ENSBTAG00000014933	TRAK2	0.99503	POS
ENSBTAG00000020704	RAMP3	ENSBTAG00000066429	ENSBTAG00000066429	0.99277	POS		ENSBTAG00000000736	LRP8	ENSBTAG00000016391	ENSBTAG00000016391	0.99592	POS
ENSBTAG00000020837	ARHGEF16	ENSBTAG00000055458	ENSBTAG00000055458	0.99335	POS		ENSBTAG00000000736	LRP8	ENSBTAG00000017165	MATN2	0.99741	POS
ENSBTAG00000020854	BCL6B	ENSBTAG00000069243	ENSBTAG00000069243	0.99334	POS		ENSBTAG00000000736	LRP8	ENSBTAG00000017251	SLC26A8	0.99345	POS
ENSBTAG00000020924	FBXW9	ENSBTAG00000032509	CIMIP2B	0.9924	POS		ENSBTAG00000000736	LRP8	ENSBTAG00000018312	ENSBTAG00000018312	0.99309	POS
ENSBTAG00000020924	FBXW9	ENSBTAG00000057342	PIGP	0.99312	POS		ENSBTAG00000000736	LRP8	ENSBTAG00000019416	KCTD4	0.99345	POS
ENSBTAG00000020929	ARMC3	ENSBTAG00000035064	C4H7orf57	0.99245	POS		ENSBTAG00000000736	LRP8	ENSBTAG00000019445	SPMIP4	NaN	POS
ENSBTAG00000020929	ARMC3	ENSBTAG00000047794	DNAH1	0.99093	POS		ENSBTAG00000000736	LRP8	ENSBTAG00000020809	SLC36A2	-0.99237	NEG
ENSBTAG00000020929	ARMC3	ENSBTAG00000049566	DNAH6	0.99046	POS		ENSBTAG00000000736	LRP8	ENSBTAG00000032084	GPR183	0.99014	POS
ENSBTAG00000020953	ENSBTAG00000020953	ENSBTAG00000021933	ALOX12	0.99028	POS		ENSBTAG00000000736	LRP8	ENSBTAG00000033056	PLD5	0.99457	POS
ENSBTAG00000020953	ENSBTAG00000020953	ENSBTAG00000065024	ENSBTAG00000065024	0.99277	POS		ENSBTAG00000000736	LRP8	ENSBTAG00000037509	ENSBTAG00000037509	0.99243	POS
ENSBTAG00000020953	ENSBTAG00000020953	ENSBTAG00000067262	ENSBTAG00000067262	0.99178	POS		ENSBTAG00000000736	LRP8	ENSBTAG00000040384	POLR2M	0.99207	POS
ENSBTAG00000020965	ZMYND10	ENSBTAG00000026501	CYP2D43	0.99117	POS		ENSBTAG00000000736	LRP8	ENSBTAG00000049696	ENSBTAG00000049696	0.99499	POS
ENSBTAG00000021025	P3H2	ENSBTAG00000065698	ENSBTAG00000065698	-0.99014	NEG		ENSBTAG00000000736	LRP8	ENSBTAG00000050356	ENSBTAG00000050356	0.99442	POS
ENSBTAG00000021068	SUFU	ENSBTAG00000061484	ENSBTAG00000061484	0.99384	POS		ENSBTAG00000000736	LRP8	ENSBTAG00000058532	ENSBTAG00000058532	-0.99901	NEG
ENSBTAG00000021151	MYH10	ENSBTAG00000059665	ENSBTAG00000059665	-0.99121	NEG		ENSBTAG00000000736	LRP8	ENSBTAG00000058691	ENSBTAG00000058691	0.99552	POS
ENSBTAG00000021162	CKAP2	ENSBTAG00000045994	ADRA2C	0.99214	POS		ENSBTAG00000000736	LRP8	ENSBTAG00000059835	ENSBTAG00000059835	0.99165	POS
ENSBTAG00000021164	SLMAP	ENSBTAG00000032051	SULT1C4	0.99241	POS		ENSBTAG00000000736	LRP8	ENSBTAG00000063003	ENSBTAG00000063003	0.99758	POS
ENSBTAG00000021204	TES	ENSBTAG00000052947	ENSBTAG00000052947	-0.99275	NEG		ENSBTAG00000000736	LRP8	ENSBTAG00000064624	ENSBTAG00000064624	NaN	POS
ENSBTAG00000021245	SPRY1	ENSBTAG00000048319	ENSBTAG00000048319	0.99004	POS		ENSBTAG00000000736	LRP8	ENSBTAG00000064753	ENSBTAG00000064753	0.99053	POS
ENSBTAG00000021272	ABCG1	ENSBTAG00000021979	EEF1B2	-0.99706	NEG		ENSBTAG00000000736	LRP8	ENSBTAG00000065679	U6	0.99366	POS
ENSBTAG00000021272	ABCG1	ENSBTAG00000032092	CDH11	-0.99018	NEG		ENSBTAG00000000736	LRP8	ENSBTAG00000066090	ENSBTAG00000066090	0.99242	POS
ENSBTAG00000021327	DAW1	ENSBTAG00000026696	DCDC2B	0.9926	POS		ENSBTAG00000000736	LRP8	ENSBTAG00000069371	ENSBTAG00000069371	NaN	POS
ENSBTAG00000021327	DAW1	ENSBTAG00000053629	ENSBTAG00000053629	0.99642	POS		ENSBTAG00000000745	AQP1	ENSBTAG00000002355	ENSBTAG00000002355	0.99103	POS
ENSBTAG00000021328	SPHKAP	ENSBTAG00000021913	MMD2	0.99513	POS		ENSBTAG00000000745	AQP1	ENSBTAG00000063970	ENSBTAG00000063970	0.99681	POS
ENSBTAG00000021328	SPHKAP	ENSBTAG00000033554	TRAPPC3L	0.99134	POS		ENSBTAG00000000745	AQP1	ENSBTAG00000065686	ENSBTAG00000065686	0.99593	POS
ENSBTAG00000021328	SPHKAP	ENSBTAG00000038267	OR9I2	0.99197	POS		ENSBTAG00000000745	AQP1	ENSBTAG00000068817	ENSBTAG00000068817	0.99309	POS
ENSBTAG00000021328	SPHKAP	ENSBTAG00000063425	ENSBTAG00000063425	0.99421	POS		ENSBTAG00000000749	LMNTD1	ENSBTAG00000001830	LRRC46	0.99127	POS
ENSBTAG00000021427	HOXB3	ENSBTAG00000022622	CISH	0.99374	POS		ENSBTAG00000000749	LMNTD1	ENSBTAG00000002096	FCGR3A	0.99205	POS
ENSBTAG00000021427	HOXB3	ENSBTAG00000030927	ENSBTAG00000030927	0.99047	POS		ENSBTAG00000000749	LMNTD1	ENSBTAG00000002583	DNALI1	0.99374	POS
ENSBTAG00000021427	HOXB3	ENSBTAG00000046129	RAB34	-0.99779	NEG		ENSBTAG00000000749	LMNTD1	ENSBTAG00000005630	VWA7	0.993	POS
ENSBTAG00000021427	HOXB3	ENSBTAG00000069438	ENSBTAG00000069438	0.99211	POS		ENSBTAG00000000749	LMNTD1	ENSBTAG00000006539	SIRPB2	0.99262	POS
ENSBTAG00000021445	ST8SIA4	ENSBTAG00000065275	ENSBTAG00000065275	0.99362	POS		ENSBTAG00000000749	LMNTD1	ENSBTAG00000009258	NEK11	0.99053	POS
ENSBTAG00000021547	CFAP57	ENSBTAG00000035710	ZBBX	0.99106	POS		ENSBTAG00000000749	LMNTD1	ENSBTAG00000010278	STPG1	0.99021	POS
ENSBTAG00000021604	TMEM138	ENSBTAG00000050250	ENSBTAG00000050250	0.99303	POS		ENSBTAG00000000749	LMNTD1	ENSBTAG00000012735	CFAP157	0.99524	POS
ENSBTAG00000021634	PIAS3	ENSBTAG00000026004	CNTNAP4	0.9948	POS		ENSBTAG00000000749	LMNTD1	ENSBTAG00000012794	PAH	0.99388	POS
ENSBTAG00000021660	IKBIP	ENSBTAG00000057143	ENSBTAG00000057143	-0.99294	NEG		ENSBTAG00000000749	LMNTD1	ENSBTAG00000013336	EYA2	0.9935	POS
ENSBTAG00000021673	NDC80	ENSBTAG00000045994	ADRA2C	0.99074	POS		ENSBTAG00000000749	LMNTD1	ENSBTAG00000013698	ODAD4	0.99649	POS
ENSBTAG00000021709	SPI1	ENSBTAG00000047281	C10H15orf62	0.99673	POS		ENSBTAG00000000749	LMNTD1	ENSBTAG00000017810	EFHC1	0.99569	POS
ENSBTAG00000021761	BRAF	ENSBTAG00000054059	MYCL	-0.99143	NEG		ENSBTAG00000000749	LMNTD1	ENSBTAG00000020269	MISP	0.99673	POS
ENSBTAG00000021787	PAQR7	ENSBTAG00000045994	ADRA2C	0.99398	POS		ENSBTAG00000000749	LMNTD1	ENSBTAG00000020649	CIITA	0.99063	POS
ENSBTAG00000021799	RCN3	ENSBTAG00000059665	ENSBTAG00000059665	-0.99234	NEG		ENSBTAG00000000749	LMNTD1	ENSBTAG00000021365	CDHR3	0.99216	POS
ENSBTAG00000021913	MMD2	ENSBTAG00000033554	TRAPPC3L	0.99683	POS		ENSBTAG00000000749	LMNTD1	ENSBTAG00000027197	KIF6	0.9964	POS
ENSBTAG00000021913	MMD2	ENSBTAG00000038267	OR9I2	0.99837	POS		ENSBTAG00000000749	LMNTD1	ENSBTAG00000038735	LHB	0.99225	POS
ENSBTAG00000021913	MMD2	ENSBTAG00000063425	ENSBTAG00000063425	0.99935	POS		ENSBTAG00000000749	LMNTD1	ENSBTAG00000040226	C11H2orf81	0.99578	POS
ENSBTAG00000021913	MMD2	ENSBTAG00000069555	ENSBTAG00000069555	0.99415	POS		ENSBTAG00000000749	LMNTD1	ENSBTAG00000069252	CTXND1	0.99025	POS
ENSBTAG00000021923	DSG2	ENSBTAG00000054024	ENSBTAG00000054024	0.99196	POS		ENSBTAG00000000753	PIAS4	ENSBTAG00000002027	FAM167B	0.99826	POS
ENSBTAG00000021933	ALOX12	ENSBTAG00000069718	ENSBTAG00000069718	0.99044	POS		ENSBTAG00000000753	PIAS4	ENSBTAG00000067192	ENSBTAG00000067192	0.99434	POS
ENSBTAG00000021948	ZMYM6	ENSBTAG00000069252	CTXND1	0.99056	POS		ENSBTAG00000000754	PPP2R5A	ENSBTAG00000005997	ENSBTAG00000005997	0.99414	POS
ENSBTAG00000021955	NPC2	ENSBTAG00000044123	HAND2	0.99054	POS		ENSBTAG00000000754	PPP2R5A	ENSBTAG00000030322	KLHDC7A	0.99125	POS
ENSBTAG00000022007	SAMHD1	ENSBTAG00000046773	MCOLN2	0.99233	POS		ENSBTAG00000000754	PPP2R5A	ENSBTAG00000054024	ENSBTAG00000054024	0.99296	POS
ENSBTAG00000022509	DNAH9	ENSBTAG00000030544	ENSBTAG00000030544	-0.99577	NEG		ENSBTAG00000000754	PPP2R5A	ENSBTAG00000070046	ZNF772	0.99232	POS
ENSBTAG00000022509	DNAH9	ENSBTAG00000033291	SPAG6	0.99689	POS		ENSBTAG00000000758	PACC1	ENSBTAG00000002965	NEURL3	-0.99253	NEG
ENSBTAG00000022509	DNAH9	ENSBTAG00000043207	ENSBTAG00000043207	0.99404	POS		ENSBTAG00000000758	PACC1	ENSBTAG00000008467	HENMT1	0.99216	POS
ENSBTAG00000022509	DNAH9	ENSBTAG00000049524	CFAP44	0.99363	POS		ENSBTAG00000000758	PACC1	ENSBTAG00000015716	ERO1A	0.99121	POS
ENSBTAG00000022509	DNAH9	ENSBTAG00000049566	DNAH6	0.99225	POS		ENSBTAG00000000758	PACC1	ENSBTAG00000046597	GPRIN2	0.994	POS
ENSBTAG00000022509	DNAH9	ENSBTAG00000062269	B3GALT5	0.99301	POS		ENSBTAG00000000758	PACC1	ENSBTAG00000068374	ENSBTAG00000068374	-0.99022	NEG
ENSBTAG00000022893	ENSBTAG00000022893	ENSBTAG00000060146	ENSBTAG00000060146	0.99156	POS		ENSBTAG00000000771	DNAJB6	ENSBTAG00000010548	DNAAF11	0.9941	POS
ENSBTAG00000022917	FANK1	ENSBTAG00000031018	ENSBTAG00000031018	0.99602	POS		ENSBTAG00000000771	DNAJB6	ENSBTAG00000048358	ZNF892	0.99217	POS
ENSBTAG00000022917	FANK1	ENSBTAG00000069905	TCTE1	0.99124	POS		ENSBTAG00000000771	DNAJB6	ENSBTAG00000068724	ENSBTAG00000068724	0.99056	POS
ENSBTAG00000023064	ENSBTAG00000023064	ENSBTAG00000051512	ENSBTAG00000051512	0.99379	POS		ENSBTAG00000000773	TTC9C	ENSBTAG00000004560	CLEC4F	0.99815	POS
ENSBTAG00000023377	SH3BP5	ENSBTAG00000027425	CCDC190	-0.99305	NEG		ENSBTAG00000000778	HSP90AB1	ENSBTAG00000005560	ST18	-0.99777	NEG
ENSBTAG00000023529	SPEF2	ENSBTAG00000036087	ARMC2	0.99239	POS		ENSBTAG00000000778	HSP90AB1	ENSBTAG00000032051	SULT1C4	-0.99299	NEG
ENSBTAG00000023867	RC3H2	ENSBTAG00000066067	ENSBTAG00000066067	0.99362	POS		ENSBTAG00000000778	HSP90AB1	ENSBTAG00000068936	ENSBTAG00000068936	-0.99404	NEG
ENSBTAG00000023938	CENPA	ENSBTAG00000045994	ADRA2C	0.99537	POS		ENSBTAG00000000782	KDR	ENSBTAG00000002341	ETS1	0.99519	POS
ENSBTAG00000024240	ACADM	ENSBTAG00000052956	ENSBTAG00000052956	0.9957	POS		ENSBTAG00000000782	KDR	ENSBTAG00000003777	TIE1	0.99501	POS
ENSBTAG00000024449	CENPF	ENSBTAG00000045994	ADRA2C	0.99288	POS		ENSBTAG00000000782	KDR	ENSBTAG00000003779	ZC4H2	-0.99445	NEG
ENSBTAG00000024542	PIGC	ENSBTAG00000059665	ENSBTAG00000059665	0.9904	POS		ENSBTAG00000000782	KDR	ENSBTAG00000008074	C1QTNF6	-0.99538	NEG
ENSBTAG00000024726	HJURP	ENSBTAG00000045994	ADRA2C	0.995	POS		ENSBTAG00000000782	KDR	ENSBTAG00000008389	HTRA1	-0.99126	NEG
ENSBTAG00000024909	H3-3B	ENSBTAG00000045994	ADRA2C	-0.99338	NEG		ENSBTAG00000000782	KDR	ENSBTAG00000008755	MARCHF7	0.99718	POS
ENSBTAG00000024984	FSBP	ENSBTAG00000054993	SPMIP11	0.99409	POS		ENSBTAG00000000782	KDR	ENSBTAG00000011001	ERG	0.99105	POS
ENSBTAG00000025191	SKP1	ENSBTAG00000040206	ZNF770	0.9904	POS		ENSBTAG00000000782	KDR	ENSBTAG00000011252	RAD50	0.99305	POS
ENSBTAG00000025212	HARS2	ENSBTAG00000055458	ENSBTAG00000055458	0.99555	POS		ENSBTAG00000000782	KDR	ENSBTAG00000011389	TMEM104	-0.99616	NEG
ENSBTAG00000025358	SNX2	ENSBTAG00000067147	ENSBTAG00000067147	-0.99682	NEG		ENSBTAG00000000782	KDR	ENSBTAG00000011818	COL26A1	-0.99292	NEG
ENSBTAG00000025502	CNMD	ENSBTAG00000039091	CSRNP3	0.99156	POS		ENSBTAG00000000782	KDR	ENSBTAG00000012026	ENSBTAG00000012026	0.99375	POS
ENSBTAG00000025652	BEST2	ENSBTAG00000061839	ENSBTAG00000061839	0.99124	POS		ENSBTAG00000000782	KDR	ENSBTAG00000019445	SPMIP4	NaN	POS
ENSBTAG00000026004	CNTNAP4	ENSBTAG00000040078	FLVCR2	-0.99405	NEG		ENSBTAG00000000782	KDR	ENSBTAG00000021778	SELENON	-0.99739	NEG
ENSBTAG00000026199	ACTB	ENSBTAG00000044121	NUBPL	-0.99004	NEG		ENSBTAG00000000782	KDR	ENSBTAG00000032588	TMEM150C	0.99328	POS
ENSBTAG00000026467	CIMAP1B	ENSBTAG00000030189	EFCAB6	0.99246	POS		ENSBTAG00000000782	KDR	ENSBTAG00000040147	SYNDIG1	-0.99536	NEG
ENSBTAG00000026467	CIMAP1B	ENSBTAG00000049524	CFAP44	0.99113	POS		ENSBTAG00000000782	KDR	ENSBTAG00000056670	ENSBTAG00000056670	-0.99464	NEG
ENSBTAG00000026467	CIMAP1B	ENSBTAG00000051215	AGBL2	0.99777	POS		ENSBTAG00000000782	KDR	ENSBTAG00000058194	ENSBTAG00000058194	-0.9991	NEG
ENSBTAG00000026696	DCDC2B	ENSBTAG00000050418	AK9	0.99216	POS		ENSBTAG00000000782	KDR	ENSBTAG00000058231	TAL2	-0.99331	NEG
ENSBTAG00000026751	CFAP65	ENSBTAG00000047395	APOBEC4	0.99051	POS		ENSBTAG00000000782	KDR	ENSBTAG00000062890	ENSBTAG00000062890	0.99156	POS
ENSBTAG00000026751	CFAP65	ENSBTAG00000047786	LRRC10B	0.99194	POS		ENSBTAG00000000782	KDR	ENSBTAG00000064624	ENSBTAG00000064624	NaN	POS
ENSBTAG00000026909	ENSBTAG00000026909	ENSBTAG00000066022	ENSBTAG00000066022	-0.9959	NEG		ENSBTAG00000000782	KDR	ENSBTAG00000068588	ENSBTAG00000068588	-0.99161	NEG
ENSBTAG00000026971	CDCA5	ENSBTAG00000045994	ADRA2C	0.99491	POS		ENSBTAG00000000782	KDR	ENSBTAG00000068852	ENSBTAG00000068852	0.99172	POS
ENSBTAG00000027015	ENSBTAG00000027015	ENSBTAG00000064478	ENSBTAG00000064478	0.99845	POS		ENSBTAG00000000782	KDR	ENSBTAG00000069371	ENSBTAG00000069371	NaN	POS
ENSBTAG00000027064	BTBD11	ENSBTAG00000060625	GJC1	-0.99455	NEG		ENSBTAG00000000782	KDR	ENSBTAG00000069996	ENSBTAG00000069996	-0.99223	NEG
ENSBTAG00000027197	KIF6	ENSBTAG00000064754	ENSBTAG00000064754	-0.99415	NEG		ENSBTAG00000000784	MTERF4	ENSBTAG00000058594	ENSBTAG00000058594	0.99576	POS
ENSBTAG00000027274	ENSBTAG00000027274	ENSBTAG00000070046	ZNF772	-0.99501	NEG		ENSBTAG00000000785	PASK	ENSBTAG00000002096	FCGR3A	0.99185	POS
ENSBTAG00000027900	LRRIQ1	ENSBTAG00000039055	ANKRD65	0.99023	POS		ENSBTAG00000000785	PASK	ENSBTAG00000002470	CCDC78	0.99206	POS
ENSBTAG00000027900	LRRIQ1	ENSBTAG00000043994	GRK6	-0.9916	NEG		ENSBTAG00000000785	PASK	ENSBTAG00000003593	ANKMY1	0.99609	POS
ENSBTAG00000027900	LRRIQ1	ENSBTAG00000049465	STPG2	0.99083	POS		ENSBTAG00000000785	PASK	ENSBTAG00000007243	CFAP58	0.99927	POS
ENSBTAG00000029836	bta-mir-30f	ENSBTAG00000060935	ENSBTAG00000060935	0.99347	POS		ENSBTAG00000000785	PASK	ENSBTAG00000007437	TEKT1	0.99854	POS
ENSBTAG00000030189	EFCAB6	ENSBTAG00000053023	LRRC74B	0.99066	POS		ENSBTAG00000000785	PASK	ENSBTAG00000007580	ZSWIM2	0.99113	POS
ENSBTAG00000030322	KLHDC7A	ENSBTAG00000065179	ENSBTAG00000065179	0.99372	POS		ENSBTAG00000000785	PASK	ENSBTAG00000009258	NEK11	0.99553	POS
ENSBTAG00000030544	ENSBTAG00000030544	ENSBTAG00000033291	SPAG6	-0.99945	NEG		ENSBTAG00000000785	PASK	ENSBTAG00000009649	DRC1	0.99677	POS
ENSBTAG00000030544	ENSBTAG00000030544	ENSBTAG00000035776	CFAP299	-0.99236	NEG		ENSBTAG00000000785	PASK	ENSBTAG00000012735	CFAP157	0.99524	POS
ENSBTAG00000030544	ENSBTAG00000030544	ENSBTAG00000062269	B3GALT5	-0.99613	NEG		ENSBTAG00000000785	PASK	ENSBTAG00000013336	EYA2	0.99333	POS
ENSBTAG00000030622	MANSC4	ENSBTAG00000054093	OR4P45	0.99076	POS		ENSBTAG00000000785	PASK	ENSBTAG00000016732	DNAI2	0.99329	POS
ENSBTAG00000031388	DNAAF4	ENSBTAG00000043994	GRK6	-0.99235	NEG		ENSBTAG00000000785	PASK	ENSBTAG00000016854	AK7	0.99401	POS
ENSBTAG00000031388	DNAAF4	ENSBTAG00000051836	ENSBTAG00000051836	0.99226	POS		ENSBTAG00000000785	PASK	ENSBTAG00000018487	CFAP45	0.99111	POS
ENSBTAG00000031388	DNAAF4	ENSBTAG00000055694	ENSBTAG00000055694	-0.99586	NEG		ENSBTAG00000000785	PASK	ENSBTAG00000019134	NEK5	0.99674	POS
ENSBTAG00000031595	ENSBTAG00000031595	ENSBTAG00000065698	ENSBTAG00000065698	0.99829	POS		ENSBTAG00000000785	PASK	ENSBTAG00000020649	CIITA	0.99959	POS
ENSBTAG00000031598	NIPSNAP2	ENSBTAG00000038756	GLB1L3	-0.99609	NEG		ENSBTAG00000000785	PASK	ENSBTAG00000020924	FBXW9	0.99176	POS
ENSBTAG00000031625	HRH3	ENSBTAG00000032819	MUC20	0.99375	POS		ENSBTAG00000000785	PASK	ENSBTAG00000021903	KIAA0319	0.9948	POS
ENSBTAG00000032051	SULT1C4	ENSBTAG00000056214	ENSBTAG00000056214	0.99109	POS		ENSBTAG00000000785	PASK	ENSBTAG00000026696	DCDC2B	0.99633	POS
ENSBTAG00000032079	SYT9	ENSBTAG00000059665	ENSBTAG00000059665	-0.99232	NEG		ENSBTAG00000000785	PASK	ENSBTAG00000027205	PGBD5	0.99965	POS
ENSBTAG00000032477	HECTD1	ENSBTAG00000051891	ENSBTAG00000051891	-0.99265	NEG		ENSBTAG00000000785	PASK	ENSBTAG00000035710	ZBBX	0.99705	POS
ENSBTAG00000032591	CTHRC1	ENSBTAG00000045994	ADRA2C	0.99164	POS		ENSBTAG00000000785	PASK	ENSBTAG00000038735	LHB	0.99602	POS
ENSBTAG00000032642	GSTA3	ENSBTAG00000068558	ENSBTAG00000068558	0.99979	POS		ENSBTAG00000000785	PASK	ENSBTAG00000040226	C11H2orf81	0.99414	POS
ENSBTAG00000032862	DYDC2	ENSBTAG00000050418	AK9	0.99197	POS		ENSBTAG00000000785	PASK	ENSBTAG00000046590	FAM181A	0.99433	POS
ENSBTAG00000032905	RMDN2	ENSBTAG00000056298	ENSBTAG00000056298	0.99285	POS		ENSBTAG00000000785	PASK	ENSBTAG00000052073	SPATA17	0.99235	POS
ENSBTAG00000033166	SLC15A2	ENSBTAG00000058275	ENSBTAG00000058275	-0.99074	NEG		ENSBTAG00000000785	PASK	ENSBTAG00000058110	ENSBTAG00000058110	0.99498	POS
ENSBTAG00000033289	ENSBTAG00000033289	ENSBTAG00000056316	DIRAS1	0.99479	POS		ENSBTAG00000000785	PASK	ENSBTAG00000062269	B3GALT5	0.9948	POS
ENSBTAG00000033291	SPAG6	ENSBTAG00000035776	CFAP299	0.99146	POS		ENSBTAG00000000785	PASK	ENSBTAG00000069009	ENSBTAG00000069009	0.99877	POS
ENSBTAG00000033291	SPAG6	ENSBTAG00000049524	CFAP44	0.99627	POS		ENSBTAG00000000786	NQO2	ENSBTAG00000014438	SS18L1	-0.99705	NEG
ENSBTAG00000033291	SPAG6	ENSBTAG00000062269	B3GALT5	0.99652	POS		ENSBTAG00000000786	NQO2	ENSBTAG00000066090	ENSBTAG00000066090	-0.99815	NEG
ENSBTAG00000033322	SRP9	ENSBTAG00000064129	C2H2orf88	0.99615	POS		ENSBTAG00000000793	LAMC2	ENSBTAG00000001135	CFAP276	0.99847	POS
ENSBTAG00000033339	ANKLE2	ENSBTAG00000051077	ENSBTAG00000051077	-0.99148	NEG		ENSBTAG00000000793	LAMC2	ENSBTAG00000001731	GLYR1	0.99574	POS
ENSBTAG00000033429	FAM229B	ENSBTAG00000065944	ENSBTAG00000065944	0.99467	POS		ENSBTAG00000000793	LAMC2	ENSBTAG00000001903	C11H2orf50	0.99474	POS
ENSBTAG00000033464	SPA17	ENSBTAG00000059084	ENSBTAG00000059084	0.9923	POS		ENSBTAG00000000793	LAMC2	ENSBTAG00000001959	TFAP2E	0.99613	POS
ENSBTAG00000033486	C17H4orf46	ENSBTAG00000057143	ENSBTAG00000057143	-0.99586	NEG		ENSBTAG00000000793	LAMC2	ENSBTAG00000001969	CCDC39	0.99369	POS
ENSBTAG00000033554	TRAPPC3L	ENSBTAG00000069555	ENSBTAG00000069555	0.99542	POS		ENSBTAG00000000793	LAMC2	ENSBTAG00000002515	TNNI3	0.99805	POS
ENSBTAG00000033657	SLC35F1	ENSBTAG00000045994	ADRA2C	0.99149	POS		ENSBTAG00000000793	LAMC2	ENSBTAG00000002624	PSTPIP2	0.99249	POS
ENSBTAG00000034372	ENSBTAG00000034372	ENSBTAG00000039091	CSRNP3	0.99083	POS		ENSBTAG00000000793	LAMC2	ENSBTAG00000003321	DNAAF6	0.99724	POS
ENSBTAG00000034613	MROH6	ENSBTAG00000051512	ENSBTAG00000051512	0.99401	POS		ENSBTAG00000000793	LAMC2	ENSBTAG00000003393	CCDC157	0.99301	POS
ENSBTAG00000034936	ANKIB1	ENSBTAG00000055458	ENSBTAG00000055458	0.99062	POS		ENSBTAG00000000793	LAMC2	ENSBTAG00000003682	DNAJB13	0.99464	POS
ENSBTAG00000035171	SERPINB12	ENSBTAG00000045994	ADRA2C	0.99092	POS		ENSBTAG00000000793	LAMC2	ENSBTAG00000003944	CATIP	0.99084	POS
ENSBTAG00000035776	CFAP299	ENSBTAG00000047009	ANKRD66	0.99037	POS		ENSBTAG00000000793	LAMC2	ENSBTAG00000004192	LRRC43	0.99898	POS
ENSBTAG00000038267	OR9I2	ENSBTAG00000069555	ENSBTAG00000069555	0.99792	POS		ENSBTAG00000000793	LAMC2	ENSBTAG00000004597	PIM2	0.99227	POS
ENSBTAG00000038548	SLC47A2	ENSBTAG00000070046	ZNF772	-0.99287	NEG		ENSBTAG00000000793	LAMC2	ENSBTAG00000004950	BRB	0.99091	POS
ENSBTAG00000038756	GLB1L3	ENSBTAG00000050449	ENSBTAG00000050449	-0.99863	NEG		ENSBTAG00000000793	LAMC2	ENSBTAG00000005776	ZNF185	0.99297	POS
ENSBTAG00000038889	RILP	ENSBTAG00000061617	ENSBTAG00000061617	0.99213	POS		ENSBTAG00000000793	LAMC2	ENSBTAG00000006174	TMEM212	0.9946	POS
ENSBTAG00000038962	SLC6A11	ENSBTAG00000068558	ENSBTAG00000068558	0.99302	POS		ENSBTAG00000000793	LAMC2	ENSBTAG00000006578	SPEF1	0.99864	POS
ENSBTAG00000039091	CSRNP3	ENSBTAG00000052604	ENSBTAG00000052604	0.99509	POS		ENSBTAG00000000793	LAMC2	ENSBTAG00000007321	SREK1	0.99992	POS
ENSBTAG00000039283	ENSBTAG00000039283	ENSBTAG00000063755	ENSBTAG00000063755	0.99553	POS		ENSBTAG00000000793	LAMC2	ENSBTAG00000007580	ZSWIM2	0.99539	POS
ENSBTAG00000039397	WNT3A	ENSBTAG00000061500	ENSBTAG00000061500	0.99273	POS		ENSBTAG00000000793	LAMC2	ENSBTAG00000010387	MINDY3	0.99115	POS
ENSBTAG00000040060	ARTN	ENSBTAG00000045994	ADRA2C	0.99338	POS		ENSBTAG00000000793	LAMC2	ENSBTAG00000010393	TRNAU1AP	0.99153	POS
ENSBTAG00000040268	UBE2U	ENSBTAG00000062175	PPP1R3G	-0.99447	NEG		ENSBTAG00000000793	LAMC2	ENSBTAG00000010529	FZD6	0.99816	POS
ENSBTAG00000040368	AAGAB	ENSBTAG00000051883	ENSBTAG00000051883	0.99623	POS		ENSBTAG00000000793	LAMC2	ENSBTAG00000011106	PACRG	0.99507	POS
ENSBTAG00000040607	SLA2	ENSBTAG00000058110	ENSBTAG00000058110	-0.99626	NEG		ENSBTAG00000000793	LAMC2	ENSBTAG00000011304	XRN2	0.99243	POS
ENSBTAG00000042471	SNORA25	ENSBTAG00000068606	ENSBTAG00000068606	0.99054	POS		ENSBTAG00000000793	LAMC2	ENSBTAG00000011377	KCNMB2	0.99831	POS
ENSBTAG00000042744	SNORA71	ENSBTAG00000056375	ENSBTAG00000056375	0.99337	POS		ENSBTAG00000000793	LAMC2	ENSBTAG00000011584	CHST2	-0.99205	NEG
ENSBTAG00000043140	SNORD69	ENSBTAG00000048825	ENSBTAG00000048825	0.99632	POS		ENSBTAG00000000793	LAMC2	ENSBTAG00000012185	CLEC4E	0.99717	POS
ENSBTAG00000043207	ENSBTAG00000043207	ENSBTAG00000049566	DNAH6	0.99268	POS		ENSBTAG00000000793	LAMC2	ENSBTAG00000012658	TMA16	0.99247	POS
ENSBTAG00000044037	DACH2	ENSBTAG00000054986	ACAP2	0.99396	POS		ENSBTAG00000000793	LAMC2	ENSBTAG00000013300	KCNMA1	-0.99041	NEG
ENSBTAG00000044044	CLOCK	ENSBTAG00000051883	ENSBTAG00000051883	0.99244	POS		ENSBTAG00000000793	LAMC2	ENSBTAG00000013638	IQCH	0.99426	POS
ENSBTAG00000044055	THSD7B	ENSBTAG00000051734	ENSBTAG00000051734	0.9925	POS		ENSBTAG00000000793	LAMC2	ENSBTAG00000015128	KLK8	-0.99167	NEG
ENSBTAG00000044083	LIMK1	ENSBTAG00000060409	SOWAHA	-0.99072	NEG		ENSBTAG00000000793	LAMC2	ENSBTAG00000015198	DZIP1L	0.9975	POS
ENSBTAG00000044117	ANKRD45	ENSBTAG00000069009	ENSBTAG00000069009	0.99199	POS		ENSBTAG00000000793	LAMC2	ENSBTAG00000015825	CCDC65	0.99391	POS
ENSBTAG00000044121	NUBPL	ENSBTAG00000050061	INCENP	-0.99063	NEG		ENSBTAG00000000793	LAMC2	ENSBTAG00000016844	ADGB	0.99001	POS
ENSBTAG00000045067	SNORD124	ENSBTAG00000047029	ENSBTAG00000047029	-0.99131	NEG		ENSBTAG00000000793	LAMC2	ENSBTAG00000017823	CFAP52	0.99725	POS
ENSBTAG00000045617	MTERF1	ENSBTAG00000051883	ENSBTAG00000051883	0.99198	POS		ENSBTAG00000000793	LAMC2	ENSBTAG00000018200	IL15	0.99595	POS
ENSBTAG00000045904	PIM3	ENSBTAG00000057143	ENSBTAG00000057143	0.99271	POS		ENSBTAG00000000793	LAMC2	ENSBTAG00000018487	CFAP45	0.99788	POS
ENSBTAG00000045989	CDC42EP5	ENSBTAG00000058812	ENSBTAG00000058812	-0.99057	NEG		ENSBTAG00000000793	LAMC2	ENSBTAG00000018656	HP1BP3	0.99376	POS
ENSBTAG00000045994	ADRA2C	ENSBTAG00000047594	CCNO	0.99195	POS		ENSBTAG00000000793	LAMC2	ENSBTAG00000019134	NEK5	0.99087	POS
ENSBTAG00000045994	ADRA2C	ENSBTAG00000053398	KNL1	0.99434	POS		ENSBTAG00000000793	LAMC2	ENSBTAG00000019445	SPMIP4	NaN	POS
ENSBTAG00000045994	ADRA2C	ENSBTAG00000054628	PMEPA1	0.99274	POS		ENSBTAG00000000793	LAMC2	ENSBTAG00000019563	C5H22orf23	0.99464	POS
ENSBTAG00000045994	ADRA2C	ENSBTAG00000054974	GRM8	0.99465	POS		ENSBTAG00000000793	LAMC2	ENSBTAG00000019821	DHX9	0.99717	POS
ENSBTAG00000045994	ADRA2C	ENSBTAG00000057025	ENSBTAG00000057025	0.99256	POS		ENSBTAG00000000793	LAMC2	ENSBTAG00000020048	MAPK10	0.99418	POS
ENSBTAG00000045994	ADRA2C	ENSBTAG00000057248	ENSBTAG00000057248	0.99493	POS		ENSBTAG00000000793	LAMC2	ENSBTAG00000020559	STMND1	0.99667	POS
ENSBTAG00000045994	ADRA2C	ENSBTAG00000061571	ENSBTAG00000061571	0.99314	POS		ENSBTAG00000000793	LAMC2	ENSBTAG00000020924	FBXW9	0.99151	POS
ENSBTAG00000046047	ENSBTAG00000046047	ENSBTAG00000063664	SUPT4H1	0.99128	POS		ENSBTAG00000000793	LAMC2	ENSBTAG00000020927	HSD17B8	-0.99424	NEG
ENSBTAG00000046399	SHISA9	ENSBTAG00000051891	ENSBTAG00000051891	0.99356	POS		ENSBTAG00000000793	LAMC2	ENSBTAG00000020929	ARMC3	0.99336	POS
ENSBTAG00000046407	NYX	ENSBTAG00000057143	ENSBTAG00000057143	-0.99219	NEG		ENSBTAG00000000793	LAMC2	ENSBTAG00000021903	KIAA0319	0.99612	POS
ENSBTAG00000046408	FAM124A	ENSBTAG00000056416	ENSBTAG00000056416	0.99085	POS		ENSBTAG00000000793	LAMC2	ENSBTAG00000025597	GRIN3B	0.99228	POS
ENSBTAG00000047059	TIMM17A	ENSBTAG00000056316	DIRAS1	0.99291	POS		ENSBTAG00000000793	LAMC2	ENSBTAG00000026501	CYP2D43	0.99439	POS
ENSBTAG00000047166	SH2D7	ENSBTAG00000068558	ENSBTAG00000068558	0.99156	POS		ENSBTAG00000000793	LAMC2	ENSBTAG00000031388	DNAAF4	0.99117	POS
ENSBTAG00000047338	DCBLD1	ENSBTAG00000063623	ENSBTAG00000063623	-0.99099	NEG		ENSBTAG00000000793	LAMC2	ENSBTAG00000031575	VAV3	0.99157	POS
ENSBTAG00000047395	APOBEC4	ENSBTAG00000047786	LRRC10B	0.9918	POS		ENSBTAG00000000793	LAMC2	ENSBTAG00000034753	CCDC122	0.99367	POS
ENSBTAG00000047417	CYLC1	ENSBTAG00000068142	ENSBTAG00000068142	0.99426	POS		ENSBTAG00000000793	LAMC2	ENSBTAG00000035858	MCC	0.99555	POS
ENSBTAG00000047904	ENSBTAG00000047904	ENSBTAG00000055593	ENSBTAG00000055593	0.99086	POS		ENSBTAG00000000793	LAMC2	ENSBTAG00000035915	ABCA16	0.99516	POS
ENSBTAG00000047990	ENSBTAG00000047990	ENSBTAG00000068558	ENSBTAG00000068558	0.9956	POS		ENSBTAG00000000793	LAMC2	ENSBTAG00000038074	GJC3	-0.99617	NEG
ENSBTAG00000048335	ENSBTAG00000048335	ENSBTAG00000051780	RNASE12	0.99387	POS		ENSBTAG00000000793	LAMC2	ENSBTAG00000046590	FAM181A	0.99639	POS
ENSBTAG00000048423	ENSBTAG00000048423	ENSBTAG00000062152	ENSBTAG00000062152	-0.99012	NEG		ENSBTAG00000000793	LAMC2	ENSBTAG00000048358	ZNF892	0.99255	POS
ENSBTAG00000048445	ENSBTAG00000048445	ENSBTAG00000064948	ENSBTAG00000064948	-0.99029	NEG		ENSBTAG00000000793	LAMC2	ENSBTAG00000050055	VTI1A	0.9902	POS
ENSBTAG00000048526	L3MBTL1	ENSBTAG00000056713	ENSBTAG00000056713	0.99044	POS		ENSBTAG00000000793	LAMC2	ENSBTAG00000050418	AK9	0.99247	POS
ENSBTAG00000048526	L3MBTL1	ENSBTAG00000057864	ENSBTAG00000057864	0.99178	POS		ENSBTAG00000000793	LAMC2	ENSBTAG00000054356	CFAP221	0.99329	POS
ENSBTAG00000048798	BLTP1	ENSBTAG00000051891	ENSBTAG00000051891	-0.99127	NEG		ENSBTAG00000000793	LAMC2	ENSBTAG00000055034	CFAP90	0.99957	POS
ENSBTAG00000048935	ENSBTAG00000048935	ENSBTAG00000057165	ENSBTAG00000057165	0.99042	POS		ENSBTAG00000000793	LAMC2	ENSBTAG00000056212	ENSBTAG00000056212	0.99516	POS
ENSBTAG00000049566	DNAH6	ENSBTAG00000051958	CYB5D1	0.99263	POS		ENSBTAG00000000793	LAMC2	ENSBTAG00000057342	PIGP	0.99641	POS
ENSBTAG00000049730	TCEAL1	ENSBTAG00000050696	KLHDC3	-0.99319	NEG		ENSBTAG00000000793	LAMC2	ENSBTAG00000058648	ENSBTAG00000058648	0.99381	POS
ENSBTAG00000050233	PRRG1	ENSBTAG00000055458	ENSBTAG00000055458	0.99248	POS		ENSBTAG00000000793	LAMC2	ENSBTAG00000060018	ENSBTAG00000060018	0.99175	POS
ENSBTAG00000050696	KLHDC3	ENSBTAG00000061237	ENSBTAG00000061237	-0.993	NEG		ENSBTAG00000000793	LAMC2	ENSBTAG00000064624	ENSBTAG00000064624	NaN	POS
ENSBTAG00000050712	EHD1	ENSBTAG00000058110	ENSBTAG00000058110	-0.99424	NEG		ENSBTAG00000000793	LAMC2	ENSBTAG00000064977	ENSBTAG00000064977	0.99499	POS
ENSBTAG00000050919	ENSBTAG00000050919	ENSBTAG00000053813	SPATS1	0.99305	POS		ENSBTAG00000000793	LAMC2	ENSBTAG00000065961	ENSBTAG00000065961	-0.99399	NEG
ENSBTAG00000052788	SAXO3	ENSBTAG00000063122	SAXO2	0.99248	POS		ENSBTAG00000000793	LAMC2	ENSBTAG00000067980	ABHD13	0.99651	POS
ENSBTAG00000052904	MEX3B	ENSBTAG00000055257	RAP2B	0.99124	POS		ENSBTAG00000000793	LAMC2	ENSBTAG00000068290	ENSBTAG00000068290	0.99966	POS
ENSBTAG00000052904	MEX3B	ENSBTAG00000057744	SPIN4	0.99465	POS		ENSBTAG00000000793	LAMC2	ENSBTAG00000068311	ENSBTAG00000068311	0.99522	POS
ENSBTAG00000052904	MEX3B	ENSBTAG00000062751	TMEM154	0.99036	POS		ENSBTAG00000000793	LAMC2	ENSBTAG00000068724	ENSBTAG00000068724	0.99026	POS
ENSBTAG00000052947	ENSBTAG00000052947	ENSBTAG00000068126	ENSBTAG00000068126	-0.99188	NEG		ENSBTAG00000000793	LAMC2	ENSBTAG00000069352	ENSBTAG00000069352	0.99336	POS
ENSBTAG00000054090	ENSBTAG00000054090	ENSBTAG00000059799	ENSBTAG00000059799	0.99461	POS		ENSBTAG00000000793	LAMC2	ENSBTAG00000069371	ENSBTAG00000069371	NaN	POS
ENSBTAG00000054093	OR4P45	ENSBTAG00000068364	ENSBTAG00000068364	-0.99502	NEG		ENSBTAG00000000793	LAMC2	ENSBTAG00000069793	ENSBTAG00000069793	-0.99827	NEG
ENSBTAG00000054421	ENSBTAG00000054421	ENSBTAG00000062101	ENSBTAG00000062101	0.9953	POS		ENSBTAG00000000795	NMNAT2	ENSBTAG00000024980	VIT	-0.9941	NEG
ENSBTAG00000055143	WDR93	ENSBTAG00000069905	TCTE1	0.99578	POS		ENSBTAG00000000802	LYVE1	ENSBTAG00000061079	ENSBTAG00000061079	0.99393	POS
ENSBTAG00000055290	ENSBTAG00000055290	ENSBTAG00000069589	TUG1	0.99039	POS		ENSBTAG00000000811	DDX49	ENSBTAG00000017194	ASPG	0.99359	POS
ENSBTAG00000055608	ENSBTAG00000055608	ENSBTAG00000062273	ENSBTAG00000062273	0.99207	POS		ENSBTAG00000000811	DDX49	ENSBTAG00000040512	PCP4L1	0.99557	POS
ENSBTAG00000055779	ENSBTAG00000055779	ENSBTAG00000069555	ENSBTAG00000069555	0.99154	POS		ENSBTAG00000000811	DDX49	ENSBTAG00000042526	SNORD28	0.99154	POS
ENSBTAG00000056174	ENSBTAG00000056174	ENSBTAG00000057821	ENSBTAG00000057821	-0.99173	NEG		ENSBTAG00000000811	DDX49	ENSBTAG00000060146	ENSBTAG00000060146	0.99263	POS
ENSBTAG00000056316	DIRAS1	ENSBTAG00000070105	ENSBTAG00000070105	0.99113	POS		ENSBTAG00000000812	CD300A	ENSBTAG00000001150	KCNE1	0.99214	POS
ENSBTAG00000057084	ENSBTAG00000057084	ENSBTAG00000058188	MDGA2	0.99181	POS		ENSBTAG00000000812	CD300A	ENSBTAG00000038878	AOX4	0.99521	POS
ENSBTAG00000057285	ENSBTAG00000057285	ENSBTAG00000066138	ENSBTAG00000066138	0.99609	POS		ENSBTAG00000000812	CD300A	ENSBTAG00000066429	ENSBTAG00000066429	0.99332	POS
ENSBTAG00000057295	ENSBTAG00000057295	ENSBTAG00000062868	ENSBTAG00000062868	0.99412	POS		ENSBTAG00000000813	HOMER3	ENSBTAG00000002470	CCDC78	-0.99668	NEG
ENSBTAG00000057632	COPRS	ENSBTAG00000059665	ENSBTAG00000059665	-0.99199	NEG		ENSBTAG00000000813	HOMER3	ENSBTAG00000008259	ACOD1	-0.9904	NEG
ENSBTAG00000057763	ENSBTAG00000057763	ENSBTAG00000059664	ENSBTAG00000059664	0.99184	POS		ENSBTAG00000000813	HOMER3	ENSBTAG00000012774	RAB7B	-0.99543	NEG
ENSBTAG00000057810	ENSBTAG00000057810	ENSBTAG00000064840	ENSBTAG00000064840	0.99786	POS		ENSBTAG00000000813	HOMER3	ENSBTAG00000015378	CCDC180	-0.9925	NEG
ENSBTAG00000057821	ENSBTAG00000057821	ENSBTAG00000061154	ENSBTAG00000061154	-0.99218	NEG		ENSBTAG00000000813	HOMER3	ENSBTAG00000015416	PEBP4	-0.9951	NEG
ENSBTAG00000058003	CD300E	ENSBTAG00000065574	ENSBTAG00000065574	0.99485	POS		ENSBTAG00000000813	HOMER3	ENSBTAG00000016732	DNAI2	-0.99052	NEG
ENSBTAG00000058519	ENSBTAG00000058519	ENSBTAG00000066022	ENSBTAG00000066022	0.9907	POS		ENSBTAG00000000813	HOMER3	ENSBTAG00000052788	SAXO3	-0.9971	NEG
ENSBTAG00000059034	ENSBTAG00000059034	ENSBTAG00000063244	ENSBTAG00000063244	-0.99235	NEG		ENSBTAG00000000813	HOMER3	ENSBTAG00000058110	ENSBTAG00000058110	-0.99478	NEG
ENSBTAG00000059665	ENSBTAG00000059665	ENSBTAG00000062265	ENSBTAG00000062265	0.99032	POS		ENSBTAG00000000813	HOMER3	ENSBTAG00000061197	ENSBTAG00000061197	-0.99453	NEG
ENSBTAG00000060048	ENSBTAG00000060048	ENSBTAG00000064275	ENSBTAG00000064275	0.99691	POS		ENSBTAG00000000813	HOMER3	ENSBTAG00000069009	ENSBTAG00000069009	-0.99252	NEG
ENSBTAG00000060503	ENSBTAG00000060503	ENSBTAG00000062204	ENSBTAG00000062204	0.9907	POS		ENSBTAG00000000813	HOMER3	ENSBTAG00000069139	ENSBTAG00000069139	-0.99158	NEG
ENSBTAG00000060625	GJC1	ENSBTAG00000067103	PCBD1	-0.99096	NEG		ENSBTAG00000000816	PRDM1	ENSBTAG00000021068	SUFU	0.9911	POS
ENSBTAG00000060871	ENSBTAG00000060871	ENSBTAG00000070046	ZNF772	0.99132	POS		ENSBTAG00000000819	RFX3	ENSBTAG00000055017	SCIMP	0.99224	POS
ENSBTAG00000061094	ENSBTAG00000061094	ENSBTAG00000061839	ENSBTAG00000061839	0.99405	POS		ENSBTAG00000000821	GPR137C	ENSBTAG00000001150	KCNE1	0.9994	POS
ENSBTAG00000061105	ENSBTAG00000061105	ENSBTAG00000064531	ENSBTAG00000064531	-0.99192	NEG		ENSBTAG00000000821	GPR137C	ENSBTAG00000001775	RINL	0.99612	POS
ENSBTAG00000063003	ENSBTAG00000063003	ENSBTAG00000069139	ENSBTAG00000069139	0.99098	POS		ENSBTAG00000000821	GPR137C	ENSBTAG00000002151	ASB15	0.99458	POS
ENSBTAG00000063070	ENSBTAG00000063070	ENSBTAG00000064129	C2H2orf88	0.99009	POS		ENSBTAG00000000821	GPR137C	ENSBTAG00000002976	CD177	0.99442	POS
ENSBTAG00000063107	ENSBTAG00000063107	ENSBTAG00000068558	ENSBTAG00000068558	0.99632	POS		ENSBTAG00000000821	GPR137C	ENSBTAG00000004754	DSCAM	0.99438	POS
ENSBTAG00000063425	ENSBTAG00000063425	ENSBTAG00000069555	ENSBTAG00000069555	0.99694	POS		ENSBTAG00000000821	GPR137C	ENSBTAG00000006934	CYP11A1	0.99383	POS
ENSBTAG00000064215	ENSBTAG00000064215	ENSBTAG00000068558	ENSBTAG00000068558	0.99965	POS		ENSBTAG00000000821	GPR137C	ENSBTAG00000012475	ALOX12B	0.99144	POS
ENSBTAG00000067147	ENSBTAG00000067147	ENSBTAG00000069734	ENSBTAG00000069734	0.99396	POS		ENSBTAG00000000821	GPR137C	ENSBTAG00000038878	AOX4	0.99469	POS
ENSBTAG00000068950	ENSBTAG00000068950	ENSBTAG00000069252	CTXND1	0.99013	POS		ENSBTAG00000000821	GPR137C	ENSBTAG00000053813	SPATS1	0.99383	POS
ENSBTAG00000069493	ENSBTAG00000069493	ENSBTAG00000069589	TUG1	0.99518	POS		ENSBTAG00000000821	GPR137C	ENSBTAG00000059497	ENSBTAG00000059497	0.99346	POS
							ENSBTAG00000000835	BCAS1	ENSBTAG00000002743	OSGEP	0.9964	POS
							ENSBTAG00000000835	BCAS1	ENSBTAG00000003444	SYDE2	0.99389	POS
							ENSBTAG00000000835	BCAS1	ENSBTAG00000004099	CCDC170	0.99303	POS
							ENSBTAG00000000835	BCAS1	ENSBTAG00000004196	FMNL1	0.99212	POS
							ENSBTAG00000000835	BCAS1	ENSBTAG00000004685	SRGAP3	0.99747	POS
							ENSBTAG00000000835	BCAS1	ENSBTAG00000007204	KRT80	0.99116	POS
							ENSBTAG00000000835	BCAS1	ENSBTAG00000008176	KCNRG	0.99516	POS
							ENSBTAG00000000835	BCAS1	ENSBTAG00000008472	CRNKL1	0.99879	POS
							ENSBTAG00000000835	BCAS1	ENSBTAG00000008491	ENSBTAG00000008491	-0.99703	NEG
							ENSBTAG00000000835	BCAS1	ENSBTAG00000008567	DLEC1	0.99766	POS
							ENSBTAG00000000835	BCAS1	ENSBTAG00000008605	DNAH2	0.99138	POS
							ENSBTAG00000000835	BCAS1	ENSBTAG00000009400	FASTKD3	0.99317	POS
							ENSBTAG00000000835	BCAS1	ENSBTAG00000009581	UBXN11	0.99283	POS
							ENSBTAG00000000835	BCAS1	ENSBTAG00000010338	FBXO36	0.99317	POS
							ENSBTAG00000000835	BCAS1	ENSBTAG00000010884	NKAP	0.99414	POS
							ENSBTAG00000000835	BCAS1	ENSBTAG00000011547	KBTBD12	0.99309	POS
							ENSBTAG00000000835	BCAS1	ENSBTAG00000011935	RASSF6	0.99603	POS
							ENSBTAG00000000835	BCAS1	ENSBTAG00000012031	ATG9B	0.99042	POS
							ENSBTAG00000000835	BCAS1	ENSBTAG00000012046	JUNB	0.9966	POS
							ENSBTAG00000000835	BCAS1	ENSBTAG00000013078	DNAH11	0.99236	POS
							ENSBTAG00000000835	BCAS1	ENSBTAG00000013294	DYRK3	0.99658	POS
							ENSBTAG00000000835	BCAS1	ENSBTAG00000013989	JHY	0.99214	POS
							ENSBTAG00000000835	BCAS1	ENSBTAG00000014053	MAK	0.99491	POS
							ENSBTAG00000000835	BCAS1	ENSBTAG00000014103	SH3GL2	-0.9925	NEG
							ENSBTAG00000000835	BCAS1	ENSBTAG00000015140	RUNDC1	0.99154	POS
							ENSBTAG00000000835	BCAS1	ENSBTAG00000015718	CASP8	0.99211	POS
							ENSBTAG00000000835	BCAS1	ENSBTAG00000018257	APIP	0.99756	POS
							ENSBTAG00000000835	BCAS1	ENSBTAG00000018347	IL33	0.99838	POS
							ENSBTAG00000000835	BCAS1	ENSBTAG00000019287	FAM81B	0.99235	POS
							ENSBTAG00000000835	BCAS1	ENSBTAG00000019362	NOA1A	0.99408	POS
							ENSBTAG00000000835	BCAS1	ENSBTAG00000019445	SPMIP4	NaN	POS
							ENSBTAG00000000835	BCAS1	ENSBTAG00000020335	RNF32	0.9985	POS
							ENSBTAG00000000835	BCAS1	ENSBTAG00000021292	ANKFN1	0.99566	POS
							ENSBTAG00000000835	BCAS1	ENSBTAG00000021944	RTRAF	-0.99889	NEG
							ENSBTAG00000000835	BCAS1	ENSBTAG00000023064	ENSBTAG00000023064	0.99392	POS
							ENSBTAG00000000835	BCAS1	ENSBTAG00000033396	CFAP95	0.99087	POS
							ENSBTAG00000000835	BCAS1	ENSBTAG00000033398	HKDC1	0.99124	POS
							ENSBTAG00000000835	BCAS1	ENSBTAG00000034430	CFAP96	0.99547	POS
							ENSBTAG00000000835	BCAS1	ENSBTAG00000040268	UBE2U	0.99218	POS
							ENSBTAG00000000835	BCAS1	ENSBTAG00000046092	HDAC8	0.99386	POS
							ENSBTAG00000000835	BCAS1	ENSBTAG00000046324	ENSBTAG00000046324	0.99464	POS
							ENSBTAG00000000835	BCAS1	ENSBTAG00000046644	HRAS	-0.99129	NEG
							ENSBTAG00000000835	BCAS1	ENSBTAG00000047874	PRPF38B	0.99432	POS
							ENSBTAG00000000835	BCAS1	ENSBTAG00000050250	ENSBTAG00000050250	0.99856	POS
							ENSBTAG00000000835	BCAS1	ENSBTAG00000051222	bta-mir-2285k-2	-0.99703	NEG
							ENSBTAG00000000835	BCAS1	ENSBTAG00000053923	EXOSC6	-0.99144	NEG
							ENSBTAG00000000835	BCAS1	ENSBTAG00000054065	ENSBTAG00000054065	0.996	POS
							ENSBTAG00000000835	BCAS1	ENSBTAG00000054429	KCTD21	-0.99419	NEG
							ENSBTAG00000000835	BCAS1	ENSBTAG00000054574	ABCC13	0.99065	POS
							ENSBTAG00000000835	BCAS1	ENSBTAG00000057295	ENSBTAG00000057295	0.99097	POS
							ENSBTAG00000000835	BCAS1	ENSBTAG00000059034	ENSBTAG00000059034	0.99882	POS
							ENSBTAG00000000835	BCAS1	ENSBTAG00000059381	ENSBTAG00000059381	-0.99788	NEG
							ENSBTAG00000000835	BCAS1	ENSBTAG00000062421	ENSBTAG00000062421	-0.9927	NEG
							ENSBTAG00000000835	BCAS1	ENSBTAG00000062836	ENSBTAG00000062836	-0.99073	NEG
							ENSBTAG00000000835	BCAS1	ENSBTAG00000063899	ENSBTAG00000063899	0.99009	POS
							ENSBTAG00000000835	BCAS1	ENSBTAG00000064624	ENSBTAG00000064624	NaN	POS
							ENSBTAG00000000835	BCAS1	ENSBTAG00000066906	ENSBTAG00000066906	0.99436	POS
							ENSBTAG00000000835	BCAS1	ENSBTAG00000067161	ENSBTAG00000067161	0.99328	POS
							ENSBTAG00000000835	BCAS1	ENSBTAG00000069371	ENSBTAG00000069371	NaN	POS
							ENSBTAG00000000836	KRT8	ENSBTAG00000046235	SRSF12	-0.99435	NEG
							ENSBTAG00000000836	KRT8	ENSBTAG00000063782	ENSBTAG00000063782	0.99676	POS
							ENSBTAG00000000837	PARP1	ENSBTAG00000020676	MMP9	0.99107	POS
							ENSBTAG00000000837	PARP1	ENSBTAG00000063970	ENSBTAG00000063970	0.99028	POS
							ENSBTAG00000000838	CCDC88C	ENSBTAG00000001051	OSCAR	0.99302	POS
							ENSBTAG00000000838	CCDC88C	ENSBTAG00000001707	UIMC1	-0.99526	NEG
							ENSBTAG00000000838	CCDC88C	ENSBTAG00000001788	PDPN	0.99003	POS
							ENSBTAG00000000838	CCDC88C	ENSBTAG00000001959	TFAP2E	0.99553	POS
							ENSBTAG00000000838	CCDC88C	ENSBTAG00000003393	CCDC157	0.99431	POS
							ENSBTAG00000000838	CCDC88C	ENSBTAG00000004977	QTRT2	0.99435	POS
							ENSBTAG00000000838	CCDC88C	ENSBTAG00000005776	ZNF185	0.99537	POS
							ENSBTAG00000000838	CCDC88C	ENSBTAG00000005844	SCAMP2	0.99682	POS
							ENSBTAG00000000838	CCDC88C	ENSBTAG00000007253	TSPAN33	0.99079	POS
							ENSBTAG00000000838	CCDC88C	ENSBTAG00000008573	ZFP36	0.99506	POS
							ENSBTAG00000000838	CCDC88C	ENSBTAG00000011106	PACRG	0.99012	POS
							ENSBTAG00000000838	CCDC88C	ENSBTAG00000011377	KCNMB2	0.99283	POS
							ENSBTAG00000000838	CCDC88C	ENSBTAG00000011584	CHST2	-0.99333	NEG
							ENSBTAG00000000838	CCDC88C	ENSBTAG00000012185	CLEC4E	0.99589	POS
							ENSBTAG00000000838	CCDC88C	ENSBTAG00000012426	INO80C	0.9935	POS
							ENSBTAG00000000838	CCDC88C	ENSBTAG00000012444	ADAM12	-0.99062	NEG
							ENSBTAG00000000838	CCDC88C	ENSBTAG00000014247	FAM83F	0.99147	POS
							ENSBTAG00000000838	CCDC88C	ENSBTAG00000014501	FERMT2	-0.99279	NEG
							ENSBTAG00000000838	CCDC88C	ENSBTAG00000014761	PGA5	0.99048	POS
							ENSBTAG00000000838	CCDC88C	ENSBTAG00000015968	ACSF3	0.99488	POS
							ENSBTAG00000000838	CCDC88C	ENSBTAG00000017466	HCN4	0.99416	POS
							ENSBTAG00000000838	CCDC88C	ENSBTAG00000017781	BCDIN3D	0.99403	POS
							ENSBTAG00000000838	CCDC88C	ENSBTAG00000017794	CCDC153	0.99122	POS
							ENSBTAG00000000838	CCDC88C	ENSBTAG00000018200	IL15	0.99577	POS
							ENSBTAG00000000838	CCDC88C	ENSBTAG00000018467	BBOF1	0.99275	POS
							ENSBTAG00000000838	CCDC88C	ENSBTAG00000019445	SPMIP4	NaN	POS
							ENSBTAG00000000838	CCDC88C	ENSBTAG00000019563	C5H22orf23	0.9923	POS
							ENSBTAG00000000838	CCDC88C	ENSBTAG00000024643	VEPH1	0.9956	POS
							ENSBTAG00000000838	CCDC88C	ENSBTAG00000025424	NOTCH4	-0.99263	NEG
							ENSBTAG00000000838	CCDC88C	ENSBTAG00000030222	L3MBTL2	0.99033	POS
							ENSBTAG00000000838	CCDC88C	ENSBTAG00000031332	RBKS	0.99795	POS
							ENSBTAG00000000838	CCDC88C	ENSBTAG00000031509	PFAS	0.99053	POS
							ENSBTAG00000000838	CCDC88C	ENSBTAG00000031575	VAV3	0.99748	POS
							ENSBTAG00000000838	CCDC88C	ENSBTAG00000034393	FAM149A	0.99079	POS
							ENSBTAG00000000838	CCDC88C	ENSBTAG00000034753	CCDC122	0.99639	POS
							ENSBTAG00000000838	CCDC88C	ENSBTAG00000035915	ABCA16	0.99844	POS
							ENSBTAG00000000838	CCDC88C	ENSBTAG00000046044	ZBTB8B	0.99706	POS
							ENSBTAG00000000838	CCDC88C	ENSBTAG00000046875	AP5B1	-0.99124	NEG
							ENSBTAG00000000838	CCDC88C	ENSBTAG00000048358	ZNF892	0.99548	POS
							ENSBTAG00000000838	CCDC88C	ENSBTAG00000049459	ENSBTAG00000049459	0.99234	POS
							ENSBTAG00000000838	CCDC88C	ENSBTAG00000054376	CFAP99	0.99579	POS
							ENSBTAG00000000838	CCDC88C	ENSBTAG00000054532	ENSBTAG00000054532	0.99117	POS
							ENSBTAG00000000838	CCDC88C	ENSBTAG00000056212	ENSBTAG00000056212	0.99844	POS
							ENSBTAG00000000838	CCDC88C	ENSBTAG00000063693	ENSBTAG00000063693	0.99239	POS
							ENSBTAG00000000838	CCDC88C	ENSBTAG00000064624	ENSBTAG00000064624	NaN	POS
							ENSBTAG00000000838	CCDC88C	ENSBTAG00000064977	ENSBTAG00000064977	0.99843	POS
							ENSBTAG00000000838	CCDC88C	ENSBTAG00000065721	ENSBTAG00000065721	0.99755	POS
							ENSBTAG00000000838	CCDC88C	ENSBTAG00000065961	ENSBTAG00000065961	-0.99616	NEG
							ENSBTAG00000000838	CCDC88C	ENSBTAG00000067104	ENSBTAG00000067104	0.99036	POS
							ENSBTAG00000000838	CCDC88C	ENSBTAG00000067925	ENSBTAG00000067925	0.99642	POS
							ENSBTAG00000000838	CCDC88C	ENSBTAG00000068290	ENSBTAG00000068290	0.99017	POS
							ENSBTAG00000000838	CCDC88C	ENSBTAG00000068724	ENSBTAG00000068724	0.99923	POS
							ENSBTAG00000000838	CCDC88C	ENSBTAG00000069371	ENSBTAG00000069371	NaN	POS
							ENSBTAG00000000841	LZTS1	ENSBTAG00000002025	AMIGO2	-0.99237	NEG
							ENSBTAG00000000841	LZTS1	ENSBTAG00000067163	ENSBTAG00000067163	-0.99103	NEG
							ENSBTAG00000000843	NDRG2	ENSBTAG00000021216	HECW1	0.9904	POS
							ENSBTAG00000000854	SEC16B	ENSBTAG00000001034	IL18R1	-0.99377	NEG
							ENSBTAG00000000854	SEC16B	ENSBTAG00000002214	TAT	0.99464	POS
							ENSBTAG00000000854	SEC16B	ENSBTAG00000003278	HOXC10	-0.99008	NEG
							ENSBTAG00000000854	SEC16B	ENSBTAG00000005426	PSMC1	0.99354	POS
							ENSBTAG00000000854	SEC16B	ENSBTAG00000007866	HS3ST3B1	-0.99261	NEG
							ENSBTAG00000000854	SEC16B	ENSBTAG00000013735	TBCE	0.99186	POS
							ENSBTAG00000000854	SEC16B	ENSBTAG00000016438	TERB1	-0.99063	NEG
							ENSBTAG00000000854	SEC16B	ENSBTAG00000016887	TAF11	0.99286	POS
							ENSBTAG00000000854	SEC16B	ENSBTAG00000019445	SPMIP4	NaN	POS
							ENSBTAG00000000854	SEC16B	ENSBTAG00000021316	COL4A3	-0.99322	NEG
							ENSBTAG00000000854	SEC16B	ENSBTAG00000025606	YIPF2	0.99019	POS
							ENSBTAG00000000854	SEC16B	ENSBTAG00000052431	TOMM20L	-0.99222	NEG
							ENSBTAG00000000854	SEC16B	ENSBTAG00000056232	ENSBTAG00000056232	-0.99283	NEG
							ENSBTAG00000000854	SEC16B	ENSBTAG00000058437	ENSBTAG00000058437	-0.9911	NEG
							ENSBTAG00000000854	SEC16B	ENSBTAG00000059287	ENSBTAG00000059287	-0.99586	NEG
							ENSBTAG00000000854	SEC16B	ENSBTAG00000060267	ENSBTAG00000060267	0.99489	POS
							ENSBTAG00000000854	SEC16B	ENSBTAG00000064624	ENSBTAG00000064624	NaN	POS
							ENSBTAG00000000854	SEC16B	ENSBTAG00000067452	H2AX	-0.99839	NEG
							ENSBTAG00000000854	SEC16B	ENSBTAG00000068410	ENSBTAG00000068410	-0.99234	NEG
							ENSBTAG00000000854	SEC16B	ENSBTAG00000069371	ENSBTAG00000069371	NaN	POS
							ENSBTAG00000000855	NXN	ENSBTAG00000063229	ENSBTAG00000063229	0.99037	POS
							ENSBTAG00000000868	ZFP1	ENSBTAG00000002764	IGFLR1	0.99517	POS
							ENSBTAG00000000873	SLC13A3	ENSBTAG00000005495	ENSBTAG00000005495	0.992	POS
							ENSBTAG00000000873	SLC13A3	ENSBTAG00000020127	TKTL1	0.99235	POS
							ENSBTAG00000000873	SLC13A3	ENSBTAG00000040151	GCH1	0.99518	POS
							ENSBTAG00000000873	SLC13A3	ENSBTAG00000051461	SERTM1	0.99517	POS
							ENSBTAG00000000874	CAST	ENSBTAG00000004207	CD93	-0.99775	NEG
							ENSBTAG00000000874	CAST	ENSBTAG00000014693	TMEM88	-0.99092	NEG
							ENSBTAG00000000880	GINM1	ENSBTAG00000010182	ACR	0.99782	POS
							ENSBTAG00000000880	GINM1	ENSBTAG00000021958	GZMA	0.99591	POS
							ENSBTAG00000000880	GINM1	ENSBTAG00000036343	ENSBTAG00000036343	0.99401	POS
							ENSBTAG00000000880	GINM1	ENSBTAG00000061481	ENSBTAG00000061481	0.99578	POS
							ENSBTAG00000000897	IQGAP2	ENSBTAG00000006349	EXTL1	-0.99556	NEG
							ENSBTAG00000000902	OGT	ENSBTAG00000065686	ENSBTAG00000065686	-0.99066	NEG
							ENSBTAG00000000902	OGT	ENSBTAG00000066009	ENSBTAG00000066009	-0.99182	NEG
							ENSBTAG00000000914	OPRK1	ENSBTAG00000001219	ENSBTAG00000001219	0.99857	POS
							ENSBTAG00000000914	OPRK1	ENSBTAG00000002772	GAL3ST3	0.99417	POS
							ENSBTAG00000000914	OPRK1	ENSBTAG00000003408	ENSBTAG00000003408	1	POS
							ENSBTAG00000000914	OPRK1	ENSBTAG00000018010	ABCA4	0.9901	POS
							ENSBTAG00000000914	OPRK1	ENSBTAG00000019159	PVALB	0.9938	POS
							ENSBTAG00000000914	OPRK1	ENSBTAG00000019796	FCMR	0.99538	POS
							ENSBTAG00000000914	OPRK1	ENSBTAG00000031160	ENSBTAG00000031160	0.99986	POS
							ENSBTAG00000000914	OPRK1	ENSBTAG00000048030	ENSBTAG00000048030	0.99883	POS
							ENSBTAG00000000914	OPRK1	ENSBTAG00000048049	ENSBTAG00000048049	0.99953	POS
							ENSBTAG00000000914	OPRK1	ENSBTAG00000048423	ENSBTAG00000048423	0.99985	POS
							ENSBTAG00000000914	OPRK1	ENSBTAG00000051611	ENSBTAG00000051611	0.99998	POS
							ENSBTAG00000000914	OPRK1	ENSBTAG00000051734	ENSBTAG00000051734	1	POS
							ENSBTAG00000000914	OPRK1	ENSBTAG00000058086	ERMAP	0.9961	POS
							ENSBTAG00000000914	OPRK1	ENSBTAG00000058549	ENSBTAG00000058549	0.99999	POS
							ENSBTAG00000000914	OPRK1	ENSBTAG00000059027	ENSBTAG00000059027	0.99999	POS
							ENSBTAG00000000914	OPRK1	ENSBTAG00000068417	ENSBTAG00000068417	0.99998	POS
							ENSBTAG00000000914	OPRK1	ENSBTAG00000069620	ENSBTAG00000069620	0.999	POS
							ENSBTAG00000000916	DYNLT2	ENSBTAG00000001392	RDH16	-0.99818	NEG
							ENSBTAG00000000916	DYNLT2	ENSBTAG00000002702	TSPAN32	-0.99793	NEG
							ENSBTAG00000000916	DYNLT2	ENSBTAG00000016343	KCNIP2	-0.99006	NEG
							ENSBTAG00000000916	DYNLT2	ENSBTAG00000036343	ENSBTAG00000036343	-0.99089	NEG
							ENSBTAG00000000916	DYNLT2	ENSBTAG00000061197	ENSBTAG00000061197	-0.99221	NEG
							ENSBTAG00000000916	DYNLT2	ENSBTAG00000065954	ENSBTAG00000065954	-0.99864	NEG
							ENSBTAG00000000917	BMP1	ENSBTAG00000005560	ST18	-0.99026	NEG
							ENSBTAG00000000919	HEY2	ENSBTAG00000002894	TNFSF4	-0.99256	NEG
							ENSBTAG00000000919	HEY2	ENSBTAG00000020854	BCL6B	-0.99156	NEG
							ENSBTAG00000000919	HEY2	ENSBTAG00000058594	ENSBTAG00000058594	-0.99828	NEG
							ENSBTAG00000000925	GLT8D2	ENSBTAG00000006694	CXCL14	0.99215	POS
							ENSBTAG00000000933	CCDC183	ENSBTAG00000022960	HEPHL1	0.99515	POS
							ENSBTAG00000000933	CCDC183	ENSBTAG00000023419	SULT2A1	0.99414	POS
							ENSBTAG00000000933	CCDC183	ENSBTAG00000054093	OR4P45	0.99708	POS
							ENSBTAG00000000933	CCDC183	ENSBTAG00000061064	ENSBTAG00000061064	0.99051	POS
							ENSBTAG00000000936	SLC39A2	ENSBTAG00000006961	NLRP13	0.99016	POS
							ENSBTAG00000000936	SLC39A2	ENSBTAG00000009080	ITGB6	0.99003	POS
							ENSBTAG00000000936	SLC39A2	ENSBTAG00000060048	ENSBTAG00000060048	0.99507	POS
							ENSBTAG00000000939	KIF16B	ENSBTAG00000054382	ENSBTAG00000054382	0.99419	POS
							ENSBTAG00000000944	LPCAT1	ENSBTAG00000040282	NOG	-0.99287	NEG
							ENSBTAG00000000945	ATP2C2	ENSBTAG00000050783	SNTG2	0.99028	POS
							ENSBTAG00000000945	ATP2C2	ENSBTAG00000056754	ENSBTAG00000056754	0.99745	POS
							ENSBTAG00000000945	ATP2C2	ENSBTAG00000062273	ENSBTAG00000062273	0.99713	POS
							ENSBTAG00000000946	MEAK7	ENSBTAG00000037565	MGC152321	-0.99196	NEG
							ENSBTAG00000000950	MRPS16	ENSBTAG00000021913	MMD2	0.99343	POS
							ENSBTAG00000000957	CDKN2AIP	ENSBTAG00000021216	HECW1	0.99818	POS
							ENSBTAG00000000957	CDKN2AIP	ENSBTAG00000064823	ENSBTAG00000064823	0.99331	POS
							ENSBTAG00000000958	ZSWIM3	ENSBTAG00000010548	DNAAF11	0.99324	POS
							ENSBTAG00000000967	DET1	ENSBTAG00000021430	UPK3B	-0.99396	NEG
							ENSBTAG00000000967	DET1	ENSBTAG00000030426	ENSBTAG00000030426	0.9924	POS
							ENSBTAG00000000970	ASIC1	ENSBTAG00000002492	SYCP3	0.99651	POS
							ENSBTAG00000000970	ASIC1	ENSBTAG00000011237	PKHD1	0.9909	POS
							ENSBTAG00000000970	ASIC1	ENSBTAG00000014611	SORL1	0.99544	POS
							ENSBTAG00000000970	ASIC1	ENSBTAG00000021423	LKAAEAR1	0.99527	POS
							ENSBTAG00000000970	ASIC1	ENSBTAG00000034918	IFIT2	0.99256	POS
							ENSBTAG00000000970	ASIC1	ENSBTAG00000035776	CFAP299	0.9938	POS
							ENSBTAG00000000970	ASIC1	ENSBTAG00000046805	CYP2F1	0.99489	POS
							ENSBTAG00000000970	ASIC1	ENSBTAG00000052571	ENSBTAG00000052571	0.99676	POS
							ENSBTAG00000000970	ASIC1	ENSBTAG00000052983	ARMCX4	0.99653	POS
							ENSBTAG00000000970	ASIC1	ENSBTAG00000066790	ENSBTAG00000066790	0.9932	POS
							ENSBTAG00000000973	KCNJ15	ENSBTAG00000035018	ZCCHC12	0.99388	POS
							ENSBTAG00000000979	SMIM19	ENSBTAG00000060048	ENSBTAG00000060048	0.99399	POS
							ENSBTAG00000000986	USH1C	ENSBTAG00000002096	FCGR3A	0.99182	POS
							ENSBTAG00000000986	USH1C	ENSBTAG00000004796	GRP	0.99175	POS
							ENSBTAG00000000986	USH1C	ENSBTAG00000009105	ACSBG2	0.99042	POS
							ENSBTAG00000000986	USH1C	ENSBTAG00000013336	EYA2	0.99019	POS
							ENSBTAG00000000986	USH1C	ENSBTAG00000016968	CHST4	0.99798	POS
							ENSBTAG00000000986	USH1C	ENSBTAG00000020269	MISP	0.99171	POS
							ENSBTAG00000000986	USH1C	ENSBTAG00000021365	CDHR3	0.99043	POS
							ENSBTAG00000000986	USH1C	ENSBTAG00000038735	LHB	0.99156	POS
							ENSBTAG00000000986	USH1C	ENSBTAG00000047904	ENSBTAG00000047904	0.9965	POS
							ENSBTAG00000000986	USH1C	ENSBTAG00000060935	ENSBTAG00000060935	0.9961	POS
							ENSBTAG00000000986	USH1C	ENSBTAG00000068318	TMEM139	0.99009	POS
							ENSBTAG00000000986	USH1C	ENSBTAG00000069252	CTXND1	0.993	POS
							ENSBTAG00000000988	BRCA2	ENSBTAG00000019137	SCN7A	0.99436	POS
							ENSBTAG00000000990	PSMA2	ENSBTAG00000051896	ENSBTAG00000051896	0.99167	POS
							ENSBTAG00000000991	MRPL32	ENSBTAG00000001041	ENSBTAG00000001041	0.99668	POS
							ENSBTAG00000000991	MRPL32	ENSBTAG00000002629	TEX45	0.99223	POS
							ENSBTAG00000000991	MRPL32	ENSBTAG00000002999	ANAPC15	0.99597	POS
							ENSBTAG00000000991	MRPL32	ENSBTAG00000004629	SLC9A3	0.99221	POS
							ENSBTAG00000000991	MRPL32	ENSBTAG00000005408	CLK1	-0.99166	NEG
							ENSBTAG00000000991	MRPL32	ENSBTAG00000009132	TMPRSS2	0.9975	POS
							ENSBTAG00000000991	MRPL32	ENSBTAG00000010371	CHAC1	-0.99153	NEG
							ENSBTAG00000000991	MRPL32	ENSBTAG00000013159	PHF11	-0.99073	NEG
							ENSBTAG00000000991	MRPL32	ENSBTAG00000013882	CHMP2A	0.99809	POS
							ENSBTAG00000000991	MRPL32	ENSBTAG00000015526	PIWIL3	0.99732	POS
							ENSBTAG00000000991	MRPL32	ENSBTAG00000018287	SLC25A48	0.99112	POS
							ENSBTAG00000000991	MRPL32	ENSBTAG00000019445	SPMIP4	NaN	POS
							ENSBTAG00000000991	MRPL32	ENSBTAG00000019754	CAVIN3	0.99032	POS
							ENSBTAG00000000991	MRPL32	ENSBTAG00000025837	RFX4	0.99687	POS
							ENSBTAG00000000991	MRPL32	ENSBTAG00000030616	ZCCHC10	0.99316	POS
							ENSBTAG00000000991	MRPL32	ENSBTAG00000042458	RNase_MRP	0.99028	POS
							ENSBTAG00000000991	MRPL32	ENSBTAG00000042739	SNORD113-4	0.99201	POS
							ENSBTAG00000000991	MRPL32	ENSBTAG00000043350	ENSBTAG00000043350	0.99296	POS
							ENSBTAG00000000991	MRPL32	ENSBTAG00000045235	ENSBTAG00000045235	0.99508	POS
							ENSBTAG00000000991	MRPL32	ENSBTAG00000045332	bta-mir-2449	0.99508	POS
							ENSBTAG00000000991	MRPL32	ENSBTAG00000048390	NCBP2AS2	0.99184	POS
							ENSBTAG00000000991	MRPL32	ENSBTAG00000055458	ENSBTAG00000055458	0.99404	POS
							ENSBTAG00000000991	MRPL32	ENSBTAG00000055791	ENSBTAG00000055791	0.99508	POS
							ENSBTAG00000000991	MRPL32	ENSBTAG00000059951	ENSBTAG00000059951	0.99508	POS
							ENSBTAG00000000991	MRPL32	ENSBTAG00000061152	CLDN17	0.99508	POS
							ENSBTAG00000000991	MRPL32	ENSBTAG00000061480	ENSBTAG00000061480	-0.99453	NEG
							ENSBTAG00000000991	MRPL32	ENSBTAG00000064624	ENSBTAG00000064624	NaN	POS
							ENSBTAG00000000991	MRPL32	ENSBTAG00000067004	ENSBTAG00000067004	0.99201	POS
							ENSBTAG00000000991	MRPL32	ENSBTAG00000067816	ENSBTAG00000067816	0.99432	POS
							ENSBTAG00000000991	MRPL32	ENSBTAG00000068078	ENSBTAG00000068078	0.99624	POS
							ENSBTAG00000000991	MRPL32	ENSBTAG00000069041	ENSBTAG00000069041	0.99494	POS
							ENSBTAG00000000991	MRPL32	ENSBTAG00000069371	ENSBTAG00000069371	NaN	POS
							ENSBTAG00000000991	MRPL32	ENSBTAG00000070061	ENSBTAG00000070061	0.99429	POS
							ENSBTAG00000000995	TENT5A	ENSBTAG00000021958	GZMA	0.99496	POS
							ENSBTAG00000001000	CA13	ENSBTAG00000012147	ARRDC1	0.99414	POS
							ENSBTAG00000001000	CA13	ENSBTAG00000031625	HRH3	0.9966	POS
							ENSBTAG00000001000	CA13	ENSBTAG00000047431	SNORA80B	0.99919	POS
							ENSBTAG00000001004	ESAM	ENSBTAG00000002878	CHRD	-0.99463	NEG
							ENSBTAG00000001004	ESAM	ENSBTAG00000005410	RGS7	-0.99317	NEG
							ENSBTAG00000001005	ZNF280B	ENSBTAG00000001527	TMEM213	-0.99148	NEG
							ENSBTAG00000001005	ZNF280B	ENSBTAG00000003282	SLCO1A2	-0.99448	NEG
							ENSBTAG00000001005	ZNF280B	ENSBTAG00000005750	TCF15	-0.99739	NEG
							ENSBTAG00000001005	ZNF280B	ENSBTAG00000016877	PLA2G2C	-0.99566	NEG
							ENSBTAG00000001005	ZNF280B	ENSBTAG00000051896	ENSBTAG00000051896	-0.99048	NEG
							ENSBTAG00000001005	ZNF280B	ENSBTAG00000066009	ENSBTAG00000066009	-0.99786	NEG
							ENSBTAG00000001009	HCLS1	ENSBTAG00000002096	FCGR3A	0.99624	POS
							ENSBTAG00000001009	HCLS1	ENSBTAG00000003593	ANKMY1	0.99878	POS
							ENSBTAG00000001009	HCLS1	ENSBTAG00000007243	CFAP58	0.99323	POS
							ENSBTAG00000001009	HCLS1	ENSBTAG00000013336	EYA2	0.99067	POS
							ENSBTAG00000001009	HCLS1	ENSBTAG00000015416	PEBP4	0.99146	POS
							ENSBTAG00000001009	HCLS1	ENSBTAG00000016968	CHST4	0.99479	POS
							ENSBTAG00000001009	HCLS1	ENSBTAG00000020649	CIITA	0.99247	POS
							ENSBTAG00000001009	HCLS1	ENSBTAG00000027205	PGBD5	0.99591	POS
							ENSBTAG00000001009	HCLS1	ENSBTAG00000038735	LHB	0.99665	POS
							ENSBTAG00000001009	HCLS1	ENSBTAG00000047904	ENSBTAG00000047904	0.99259	POS
							ENSBTAG00000001009	HCLS1	ENSBTAG00000058110	ENSBTAG00000058110	0.99507	POS
							ENSBTAG00000001009	HCLS1	ENSBTAG00000060935	ENSBTAG00000060935	0.99588	POS
							ENSBTAG00000001009	HCLS1	ENSBTAG00000069009	ENSBTAG00000069009	0.99798	POS
							ENSBTAG00000001010	ADAMTS18	ENSBTAG00000068803	ENSBTAG00000068803	0.99055	POS
							ENSBTAG00000001013	SLC30A5	ENSBTAG00000027246	UBD	-0.99721	NEG
							ENSBTAG00000001015	TM9SF4	ENSBTAG00000006505	S100A9	0.99265	POS
							ENSBTAG00000001021	CYP1A1	ENSBTAG00000013977	PRSS38	0.99617	POS
							ENSBTAG00000001027	SERPINH1	ENSBTAG00000056302	ENSBTAG00000056302	-0.99214	NEG
							ENSBTAG00000001034	IL18R1	ENSBTAG00000030941	ENSBTAG00000030941	0.99292	POS
							ENSBTAG00000001041	ENSBTAG00000001041	ENSBTAG00000027425	CCDC190	0.99079	POS
							ENSBTAG00000001041	ENSBTAG00000001041	ENSBTAG00000055458	ENSBTAG00000055458	0.99263	POS
							ENSBTAG00000001041	ENSBTAG00000001041	ENSBTAG00000068078	ENSBTAG00000068078	0.99523	POS
							ENSBTAG00000001043	LUZP2	ENSBTAG00000001517	KRT18	-0.99127	NEG
							ENSBTAG00000001043	LUZP2	ENSBTAG00000004221	ESM1	-0.99982	NEG
							ENSBTAG00000001043	LUZP2	ENSBTAG00000008105	RBM38	-0.99551	NEG
							ENSBTAG00000001043	LUZP2	ENSBTAG00000010948	CLIC2	-0.99856	NEG
							ENSBTAG00000001043	LUZP2	ENSBTAG00000012249	PRR15L	-0.99579	NEG
							ENSBTAG00000001043	LUZP2	ENSBTAG00000018940	CRACR2A	-0.99324	NEG
							ENSBTAG00000001043	LUZP2	ENSBTAG00000056298	ENSBTAG00000056298	-0.99815	NEG
							ENSBTAG00000001043	LUZP2	ENSBTAG00000062336	ENSBTAG00000062336	0.9947	POS
							ENSBTAG00000001051	OSCAR	ENSBTAG00000010548	DNAAF11	0.99494	POS
							ENSBTAG00000001051	OSCAR	ENSBTAG00000012185	CLEC4E	0.99251	POS
							ENSBTAG00000001051	OSCAR	ENSBTAG00000017752	DYNLRB2	0.99057	POS
							ENSBTAG00000001051	OSCAR	ENSBTAG00000018200	IL15	0.99433	POS
							ENSBTAG00000001051	OSCAR	ENSBTAG00000048358	ZNF892	0.99646	POS
							ENSBTAG00000001051	OSCAR	ENSBTAG00000064977	ENSBTAG00000064977	0.9921	POS
							ENSBTAG00000001051	OSCAR	ENSBTAG00000068311	ENSBTAG00000068311	0.99257	POS
							ENSBTAG00000001051	OSCAR	ENSBTAG00000068724	ENSBTAG00000068724	0.99638	POS
							ENSBTAG00000001055	HNRNPL	ENSBTAG00000010693	LMO7	0.99497	POS
							ENSBTAG00000001055	HNRNPL	ENSBTAG00000013116	PLCB4	0.99688	POS
							ENSBTAG00000001055	HNRNPL	ENSBTAG00000014693	TMEM88	0.99504	POS
							ENSBTAG00000001059	IDH3G	ENSBTAG00000056302	ENSBTAG00000056302	-0.9938	NEG
							ENSBTAG00000001061	PRKCA	ENSBTAG00000003304	HOXC4	-0.99729	NEG
							ENSBTAG00000001061	PRKCA	ENSBTAG00000004388	SLITRK6	0.99726	POS
							ENSBTAG00000001061	PRKCA	ENSBTAG00000006108	MMP11	0.9937	POS
							ENSBTAG00000001061	PRKCA	ENSBTAG00000011822	ARMH1	-0.99829	NEG
							ENSBTAG00000001061	PRKCA	ENSBTAG00000017592	GPAT3	0.99172	POS
							ENSBTAG00000001061	PRKCA	ENSBTAG00000023976	ARHGAP25	-0.99862	NEG
							ENSBTAG00000001061	PRKCA	ENSBTAG00000066454	ENSBTAG00000066454	-0.99279	NEG
							ENSBTAG00000001066	PILRA	ENSBTAG00000013718	GC	0.99414	POS
							ENSBTAG00000001066	PILRA	ENSBTAG00000017794	CCDC153	0.99385	POS
							ENSBTAG00000001066	PILRA	ENSBTAG00000018467	BBOF1	0.99103	POS
							ENSBTAG00000001066	PILRA	ENSBTAG00000033464	SPA17	0.99113	POS
							ENSBTAG00000001066	PILRA	ENSBTAG00000054376	CFAP99	0.9901	POS
							ENSBTAG00000001066	PILRA	ENSBTAG00000054532	ENSBTAG00000054532	0.99546	POS
							ENSBTAG00000001066	PILRA	ENSBTAG00000061492	ENSBTAG00000061492	0.99689	POS
							ENSBTAG00000001066	PILRA	ENSBTAG00000064564	ENSBTAG00000064564	0.99231	POS
							ENSBTAG00000001066	PILRA	ENSBTAG00000064936	CHD9NB	0.99042	POS
							ENSBTAG00000001068	ZCWPW1	ENSBTAG00000016972	RAB11FIP4	0.99066	POS
							ENSBTAG00000001068	ZCWPW1	ENSBTAG00000017404	SEC14L2	0.99494	POS
							ENSBTAG00000001068	ZCWPW1	ENSBTAG00000065725	ENSBTAG00000065725	0.99193	POS
							ENSBTAG00000001071	WRAP53	ENSBTAG00000051461	SERTM1	-0.99357	NEG
							ENSBTAG00000001074	SAYSD1	ENSBTAG00000046235	SRSF12	-0.99154	NEG
							ENSBTAG00000001074	SAYSD1	ENSBTAG00000063782	ENSBTAG00000063782	0.9928	POS
							ENSBTAG00000001075	CALB2	ENSBTAG00000049754	FAM177B	0.99225	POS
							ENSBTAG00000001075	CALB2	ENSBTAG00000069159	ENSBTAG00000069159	0.99892	POS
							ENSBTAG00000001077	OSBPL5	ENSBTAG00000001392	RDH16	-0.99409	NEG
							ENSBTAG00000001077	OSBPL5	ENSBTAG00000005164	GZMK	-0.99171	NEG
							ENSBTAG00000001077	OSBPL5	ENSBTAG00000032152	TMPRSS6	-0.99455	NEG
							ENSBTAG00000001077	OSBPL5	ENSBTAG00000058003	CD300E	-0.99559	NEG
							ENSBTAG00000001077	OSBPL5	ENSBTAG00000065954	ENSBTAG00000065954	-0.99447	NEG
							ENSBTAG00000001077	OSBPL5	ENSBTAG00000069139	ENSBTAG00000069139	-0.99261	NEG
							ENSBTAG00000001078	SRL	ENSBTAG00000003707	GRAP	-0.9972	NEG
							ENSBTAG00000001078	SRL	ENSBTAG00000027081	ATP10A	0.99332	POS
							ENSBTAG00000001080	SPAG17	ENSBTAG00000001903	C11H2orf50	0.99557	POS
							ENSBTAG00000001080	SPAG17	ENSBTAG00000004458	MORN3	0.99018	POS
							ENSBTAG00000001080	SPAG17	ENSBTAG00000004950	BRB	0.99704	POS
							ENSBTAG00000001080	SPAG17	ENSBTAG00000006578	SPEF1	0.99118	POS
							ENSBTAG00000001080	SPAG17	ENSBTAG00000007437	TEKT1	0.99271	POS
							ENSBTAG00000001080	SPAG17	ENSBTAG00000009341	CCDC146	0.9987	POS
							ENSBTAG00000001080	SPAG17	ENSBTAG00000009649	DRC1	0.99435	POS
							ENSBTAG00000001080	SPAG17	ENSBTAG00000012735	CFAP157	0.99075	POS
							ENSBTAG00000001080	SPAG17	ENSBTAG00000012850	NME9	0.99798	POS
							ENSBTAG00000001080	SPAG17	ENSBTAG00000015825	CCDC65	0.99707	POS
							ENSBTAG00000001080	SPAG17	ENSBTAG00000016732	DNAI2	0.99031	POS
							ENSBTAG00000001080	SPAG17	ENSBTAG00000016854	AK7	0.99569	POS
							ENSBTAG00000001080	SPAG17	ENSBTAG00000017823	CFAP52	0.99189	POS
							ENSBTAG00000001080	SPAG17	ENSBTAG00000018487	CFAP45	0.99176	POS
							ENSBTAG00000001080	SPAG17	ENSBTAG00000018519	GAS2L2	0.99174	POS
							ENSBTAG00000001080	SPAG17	ENSBTAG00000032862	DYDC2	0.99303	POS
							ENSBTAG00000001080	SPAG17	ENSBTAG00000034192	KIAA2012	0.99812	POS
							ENSBTAG00000001080	SPAG17	ENSBTAG00000035710	ZBBX	0.99468	POS
							ENSBTAG00000001080	SPAG17	ENSBTAG00000052073	SPATA17	0.99886	POS
							ENSBTAG00000001080	SPAG17	ENSBTAG00000062269	B3GALT5	0.99764	POS
							ENSBTAG00000001080	SPAG17	ENSBTAG00000063166	UBXN10	0.9977	POS
							ENSBTAG00000001090	CFAP210	ENSBTAG00000002151	ASB15	0.99253	POS
							ENSBTAG00000001090	CFAP210	ENSBTAG00000002583	DNALI1	0.99094	POS
							ENSBTAG00000001090	CFAP210	ENSBTAG00000005168	CROCC2	0.9959	POS
							ENSBTAG00000001090	CFAP210	ENSBTAG00000005630	VWA7	0.99699	POS
							ENSBTAG00000001090	CFAP210	ENSBTAG00000006539	SIRPB2	0.9903	POS
							ENSBTAG00000001090	CFAP210	ENSBTAG00000007916	FOXJ1	0.9912	POS
							ENSBTAG00000001090	CFAP210	ENSBTAG00000011924	CFAP73	0.99726	POS
							ENSBTAG00000001090	CFAP210	ENSBTAG00000012475	ALOX12B	0.995	POS
							ENSBTAG00000001090	CFAP210	ENSBTAG00000012794	PAH	0.99607	POS
							ENSBTAG00000001090	CFAP210	ENSBTAG00000013698	ODAD4	0.99103	POS
							ENSBTAG00000001090	CFAP210	ENSBTAG00000014546	CLEC7A	0.99038	POS
							ENSBTAG00000001090	CFAP210	ENSBTAG00000014818	MYLK3	0.99331	POS
							ENSBTAG00000001090	CFAP210	ENSBTAG00000017769	RIBC1	0.99659	POS
							ENSBTAG00000001090	CFAP210	ENSBTAG00000017810	EFHC1	0.99033	POS
							ENSBTAG00000001090	CFAP210	ENSBTAG00000020350	DUSP2	0.99317	POS
							ENSBTAG00000001090	CFAP210	ENSBTAG00000047395	APOBEC4	0.99832	POS
							ENSBTAG00000001090	CFAP210	ENSBTAG00000053023	LRRC74B	0.99649	POS
							ENSBTAG00000001090	CFAP210	ENSBTAG00000055585	ENSBTAG00000055585	0.99317	POS
							ENSBTAG00000001090	CFAP210	ENSBTAG00000068779	ENSBTAG00000068779	0.99258	POS
							ENSBTAG00000001092	PHOSPHO2	ENSBTAG00000038756	GLB1L3	-0.99715	NEG
							ENSBTAG00000001092	PHOSPHO2	ENSBTAG00000054093	OR4P45	-0.99301	NEG
							ENSBTAG00000001093	KLHL23	ENSBTAG00000002309	CSPG5	0.99114	POS
							ENSBTAG00000001093	KLHL23	ENSBTAG00000004399	LRRN3	0.99005	POS
							ENSBTAG00000001093	KLHL23	ENSBTAG00000011252	RAD50	-0.9951	NEG
							ENSBTAG00000001093	KLHL23	ENSBTAG00000012251	MTR	-0.99434	NEG
							ENSBTAG00000001093	KLHL23	ENSBTAG00000014523	DIRAS2	0.9953	POS
							ENSBTAG00000001093	KLHL23	ENSBTAG00000015005	FANCG	0.99508	POS
							ENSBTAG00000001093	KLHL23	ENSBTAG00000019445	SPMIP4	NaN	POS
							ENSBTAG00000001093	KLHL23	ENSBTAG00000020717	DIPK2B	-0.9947	NEG
							ENSBTAG00000001093	KLHL23	ENSBTAG00000026963	NCALD	0.99241	POS
							ENSBTAG00000001093	KLHL23	ENSBTAG00000030348	ZNF582	-0.99777	NEG
							ENSBTAG00000001093	KLHL23	ENSBTAG00000039951	PRMT6	-0.99186	NEG
							ENSBTAG00000001093	KLHL23	ENSBTAG00000051084	ENSBTAG00000051084	0.99258	POS
							ENSBTAG00000001093	KLHL23	ENSBTAG00000051677	ENSBTAG00000051677	0.99821	POS
							ENSBTAG00000001093	KLHL23	ENSBTAG00000054062	CNGA3	-0.99453	NEG
							ENSBTAG00000001093	KLHL23	ENSBTAG00000064624	ENSBTAG00000064624	NaN	POS
							ENSBTAG00000001093	KLHL23	ENSBTAG00000069371	ENSBTAG00000069371	NaN	POS
							ENSBTAG00000001096	PRKRA	ENSBTAG00000014530	NTNG1	0.99149	POS
							ENSBTAG00000001096	PRKRA	ENSBTAG00000030505	ENSBTAG00000030505	0.99451	POS
							ENSBTAG00000001096	PRKRA	ENSBTAG00000044123	HAND2	0.99476	POS
							ENSBTAG00000001096	PRKRA	ENSBTAG00000055937	ENSBTAG00000055937	0.99616	POS
							ENSBTAG00000001104	CMTM4	ENSBTAG00000010464	MN1	-0.99392	NEG
							ENSBTAG00000001104	CMTM4	ENSBTAG00000016972	RAB11FIP4	0.99914	POS
							ENSBTAG00000001105	ANXA4	ENSBTAG00000056375	ENSBTAG00000056375	0.9904	POS
							ENSBTAG00000001107	CACYBP	ENSBTAG00000015108	USHBP1	-0.9905	NEG
							ENSBTAG00000001107	CACYBP	ENSBTAG00000016692	DSCAML1	-0.99075	NEG
							ENSBTAG00000001107	CACYBP	ENSBTAG00000017031	ERICH3	-0.99286	NEG
							ENSBTAG00000001107	CACYBP	ENSBTAG00000035855	ENSBTAG00000035855	-0.997	NEG
							ENSBTAG00000001107	CACYBP	ENSBTAG00000048319	ENSBTAG00000048319	-0.9906	NEG
							ENSBTAG00000001107	CACYBP	ENSBTAG00000059958	ENSBTAG00000059958	-0.99442	NEG
							ENSBTAG00000001107	CACYBP	ENSBTAG00000065557	ENSBTAG00000065557	-0.99312	NEG
							ENSBTAG00000001107	CACYBP	ENSBTAG00000068960	ENSBTAG00000068960	-0.99274	NEG
							ENSBTAG00000001108	GMCL1	ENSBTAG00000013462	L1CAM	-0.99573	NEG
							ENSBTAG00000001108	GMCL1	ENSBTAG00000016225	COLEC11	0.99468	POS
							ENSBTAG00000001108	GMCL1	ENSBTAG00000016319	CYB5D2	0.99681	POS
							ENSBTAG00000001108	GMCL1	ENSBTAG00000039055	ANKRD65	0.99169	POS
							ENSBTAG00000001113	NDUFAF7	ENSBTAG00000048304	ENSBTAG00000048304	0.9917	POS
							ENSBTAG00000001114	PRKD3	ENSBTAG00000052956	ENSBTAG00000052956	0.995	POS
							ENSBTAG00000001119	ANKRD13B	ENSBTAG00000001197	SLAMF7	0.99504	POS
							ENSBTAG00000001119	ANKRD13B	ENSBTAG00000006282	POU2AF1	0.99536	POS
							ENSBTAG00000001119	ANKRD13B	ENSBTAG00000047482	PRRT4	0.99459	POS
							ENSBTAG00000001123	SNRNP48	ENSBTAG00000004207	CD93	-0.99002	NEG
							ENSBTAG00000001123	SNRNP48	ENSBTAG00000010693	LMO7	-0.99652	NEG
							ENSBTAG00000001123	SNRNP48	ENSBTAG00000013116	PLCB4	-0.99744	NEG
							ENSBTAG00000001123	SNRNP48	ENSBTAG00000014693	TMEM88	-0.99085	NEG
							ENSBTAG00000001123	SNRNP48	ENSBTAG00000067038	ENSBTAG00000067038	-0.99121	NEG
							ENSBTAG00000001124	GALC	ENSBTAG00000011237	PKHD1	0.99612	POS
							ENSBTAG00000001124	GALC	ENSBTAG00000021423	LKAAEAR1	0.99696	POS
							ENSBTAG00000001124	GALC	ENSBTAG00000057904	ENSBTAG00000057904	0.99739	POS
							ENSBTAG00000001128	ARK2C	ENSBTAG00000014762	ISG20	0.99589	POS
							ENSBTAG00000001128	ARK2C	ENSBTAG00000051891	ENSBTAG00000051891	0.99732	POS
							ENSBTAG00000001132	GTDC1	ENSBTAG00000006731	SLC7A5	0.99476	POS
							ENSBTAG00000001132	GTDC1	ENSBTAG00000006949	SPAG4	-0.99172	NEG
							ENSBTAG00000001132	GTDC1	ENSBTAG00000006951	LMO2	-0.99685	NEG
							ENSBTAG00000001132	GTDC1	ENSBTAG00000007948	SORCS1	0.99086	POS
							ENSBTAG00000001132	GTDC1	ENSBTAG00000015296	PTPRB	-0.9953	NEG
							ENSBTAG00000001132	GTDC1	ENSBTAG00000017592	GPAT3	0.99346	POS
							ENSBTAG00000001132	GTDC1	ENSBTAG00000017677	SCG3	0.99058	POS
							ENSBTAG00000001132	GTDC1	ENSBTAG00000047810	CCDC96	-0.99025	NEG
							ENSBTAG00000001135	CFAP276	ENSBTAG00000001830	LRRC46	0.99096	POS
							ENSBTAG00000001135	CFAP276	ENSBTAG00000001903	C11H2orf50	0.99226	POS
							ENSBTAG00000001135	CFAP276	ENSBTAG00000001906	FANCA	0.99435	POS
							ENSBTAG00000001135	CFAP276	ENSBTAG00000001959	TFAP2E	0.99687	POS
							ENSBTAG00000001135	CFAP276	ENSBTAG00000001969	CCDC39	0.99257	POS
							ENSBTAG00000001135	CFAP276	ENSBTAG00000002515	TNNI3	0.99955	POS
							ENSBTAG00000001135	CFAP276	ENSBTAG00000003321	DNAAF6	0.99897	POS
							ENSBTAG00000001135	CFAP276	ENSBTAG00000003682	DNAJB13	0.99875	POS
							ENSBTAG00000001135	CFAP276	ENSBTAG00000004192	LRRC43	0.99653	POS
							ENSBTAG00000001135	CFAP276	ENSBTAG00000004246	H6PD	0.99006	POS
							ENSBTAG00000001135	CFAP276	ENSBTAG00000004597	PIM2	0.99743	POS
							ENSBTAG00000001135	CFAP276	ENSBTAG00000004950	BRB	0.99332	POS
							ENSBTAG00000001135	CFAP276	ENSBTAG00000005231	CFAP74	0.9938	POS
							ENSBTAG00000001135	CFAP276	ENSBTAG00000005776	ZNF185	0.99112	POS
							ENSBTAG00000001135	CFAP276	ENSBTAG00000005812	TP73	0.99327	POS
							ENSBTAG00000001135	CFAP276	ENSBTAG00000006128	DYNLT4	0.99364	POS
							ENSBTAG00000001135	CFAP276	ENSBTAG00000006174	TMEM212	0.99618	POS
							ENSBTAG00000001135	CFAP276	ENSBTAG00000006578	SPEF1	0.99698	POS
							ENSBTAG00000001135	CFAP276	ENSBTAG00000007253	TSPAN33	0.9958	POS
							ENSBTAG00000001135	CFAP276	ENSBTAG00000007321	SREK1	0.99804	POS
							ENSBTAG00000001135	CFAP276	ENSBTAG00000007580	ZSWIM2	0.99701	POS
							ENSBTAG00000001135	CFAP276	ENSBTAG00000007813	CMC4	-0.99251	NEG
							ENSBTAG00000001135	CFAP276	ENSBTAG00000008633	SLX1A	-0.99551	NEG
							ENSBTAG00000001135	CFAP276	ENSBTAG00000009443	GCNT3	0.99473	POS
							ENSBTAG00000001135	CFAP276	ENSBTAG00000009649	DRC1	0.99141	POS
							ENSBTAG00000001135	CFAP276	ENSBTAG00000010529	FZD6	0.99583	POS
							ENSBTAG00000001135	CFAP276	ENSBTAG00000010620	ATP6V1B1	0.99155	POS
							ENSBTAG00000001135	CFAP276	ENSBTAG00000011106	PACRG	0.99131	POS
							ENSBTAG00000001135	CFAP276	ENSBTAG00000011377	KCNMB2	0.99636	POS
							ENSBTAG00000001135	CFAP276	ENSBTAG00000011584	CHST2	-0.99597	NEG
							ENSBTAG00000001135	CFAP276	ENSBTAG00000012185	CLEC4E	0.99487	POS
							ENSBTAG00000001135	CFAP276	ENSBTAG00000012658	TMA16	0.99083	POS
							ENSBTAG00000001135	CFAP276	ENSBTAG00000013300	KCNMA1	-0.99333	NEG
							ENSBTAG00000001135	CFAP276	ENSBTAG00000013638	IQCH	0.9984	POS
							ENSBTAG00000001135	CFAP276	ENSBTAG00000014830	SAXO4	0.99031	POS
							ENSBTAG00000001135	CFAP276	ENSBTAG00000015128	KLK8	-0.99604	NEG
							ENSBTAG00000001135	CFAP276	ENSBTAG00000015198	DZIP1L	0.99795	POS
							ENSBTAG00000001135	CFAP276	ENSBTAG00000015569	ENKUR	0.99543	POS
							ENSBTAG00000001135	CFAP276	ENSBTAG00000015825	CCDC65	0.99478	POS
							ENSBTAG00000001135	CFAP276	ENSBTAG00000015856	CFAP126	0.9928	POS
							ENSBTAG00000001135	CFAP276	ENSBTAG00000016844	ADGB	0.9935	POS
							ENSBTAG00000001135	CFAP276	ENSBTAG00000017752	DYNLRB2	0.99145	POS
							ENSBTAG00000001135	CFAP276	ENSBTAG00000017823	CFAP52	0.99721	POS
							ENSBTAG00000001135	CFAP276	ENSBTAG00000017964	LRRC51	0.99405	POS
							ENSBTAG00000001135	CFAP276	ENSBTAG00000018200	IL15	0.99503	POS
							ENSBTAG00000001135	CFAP276	ENSBTAG00000018487	CFAP45	0.99695	POS
							ENSBTAG00000001135	CFAP276	ENSBTAG00000018656	HP1BP3	0.99152	POS
							ENSBTAG00000001135	CFAP276	ENSBTAG00000019445	SPMIP4	NaN	POS
							ENSBTAG00000001135	CFAP276	ENSBTAG00000019563	C5H22orf23	0.99798	POS
							ENSBTAG00000001135	CFAP276	ENSBTAG00000019633	SHROOM3	0.99173	POS
							ENSBTAG00000001135	CFAP276	ENSBTAG00000019821	DHX9	0.99237	POS
							ENSBTAG00000001135	CFAP276	ENSBTAG00000020048	MAPK10	0.99112	POS
							ENSBTAG00000001135	CFAP276	ENSBTAG00000020471	SAMD15	0.99513	POS
							ENSBTAG00000001135	CFAP276	ENSBTAG00000020559	STMND1	0.99628	POS
							ENSBTAG00000001135	CFAP276	ENSBTAG00000020927	HSD17B8	-0.99733	NEG
							ENSBTAG00000001135	CFAP276	ENSBTAG00000020965	ZMYND10	0.99355	POS
							ENSBTAG00000001135	CFAP276	ENSBTAG00000021903	KIAA0319	0.99467	POS
							ENSBTAG00000001135	CFAP276	ENSBTAG00000025597	GRIN3B	0.99537	POS
							ENSBTAG00000001135	CFAP276	ENSBTAG00000026307	ZNF629	0.99316	POS
							ENSBTAG00000001135	CFAP276	ENSBTAG00000026467	CIMAP1B	0.99329	POS
							ENSBTAG00000001135	CFAP276	ENSBTAG00000026501	CYP2D43	0.99081	POS
							ENSBTAG00000001135	CFAP276	ENSBTAG00000026751	CFAP65	0.99057	POS
							ENSBTAG00000001135	CFAP276	ENSBTAG00000033010	TTC27	0.99327	POS
							ENSBTAG00000001135	CFAP276	ENSBTAG00000034192	KIAA2012	0.99014	POS
							ENSBTAG00000001135	CFAP276	ENSBTAG00000034753	CCDC122	0.99431	POS
							ENSBTAG00000001135	CFAP276	ENSBTAG00000035858	MCC	0.99264	POS
							ENSBTAG00000001135	CFAP276	ENSBTAG00000035915	ABCA16	0.99365	POS
							ENSBTAG00000001135	CFAP276	ENSBTAG00000038074	GJC3	-0.99728	NEG
							ENSBTAG00000001135	CFAP276	ENSBTAG00000046590	FAM181A	0.99424	POS
							ENSBTAG00000001135	CFAP276	ENSBTAG00000048445	ENSBTAG00000048445	0.99497	POS
							ENSBTAG00000001135	CFAP276	ENSBTAG00000050418	AK9	0.99212	POS
							ENSBTAG00000001135	CFAP276	ENSBTAG00000054356	CFAP221	0.99353	POS
							ENSBTAG00000001135	CFAP276	ENSBTAG00000054686	CRACDL	0.99327	POS
							ENSBTAG00000001135	CFAP276	ENSBTAG00000055034	CFAP90	0.99818	POS
							ENSBTAG00000001135	CFAP276	ENSBTAG00000056212	ENSBTAG00000056212	0.99365	POS
							ENSBTAG00000001135	CFAP276	ENSBTAG00000057342	PIGP	0.99543	POS
							ENSBTAG00000001135	CFAP276	ENSBTAG00000057778	RNF186	0.9953	POS
							ENSBTAG00000001135	CFAP276	ENSBTAG00000058127	ENSBTAG00000058127	0.99361	POS
							ENSBTAG00000001135	CFAP276	ENSBTAG00000058648	ENSBTAG00000058648	0.99349	POS
							ENSBTAG00000001135	CFAP276	ENSBTAG00000064624	ENSBTAG00000064624	NaN	POS
							ENSBTAG00000001135	CFAP276	ENSBTAG00000064977	ENSBTAG00000064977	0.99295	POS
							ENSBTAG00000001135	CFAP276	ENSBTAG00000065961	ENSBTAG00000065961	-0.99612	NEG
							ENSBTAG00000001135	CFAP276	ENSBTAG00000067980	ABHD13	0.99484	POS
							ENSBTAG00000001135	CFAP276	ENSBTAG00000068290	ENSBTAG00000068290	0.99915	POS
							ENSBTAG00000001135	CFAP276	ENSBTAG00000068311	ENSBTAG00000068311	0.99124	POS
							ENSBTAG00000001135	CFAP276	ENSBTAG00000069371	ENSBTAG00000069371	NaN	POS
							ENSBTAG00000001135	CFAP276	ENSBTAG00000069793	ENSBTAG00000069793	-0.99681	NEG
							ENSBTAG00000001136	ELAPOR1	ENSBTAG00000001303	HSPB8	0.99796	POS
							ENSBTAG00000001136	ELAPOR1	ENSBTAG00000011273	LRRC23	0.99408	POS
							ENSBTAG00000001136	ELAPOR1	ENSBTAG00000014818	MYLK3	0.99177	POS
							ENSBTAG00000001136	ELAPOR1	ENSBTAG00000021284	RSPH1	0.99177	POS
							ENSBTAG00000001136	ELAPOR1	ENSBTAG00000021714	TEKT2	0.99441	POS
							ENSBTAG00000001136	ELAPOR1	ENSBTAG00000030973	TUBA1D	0.99661	POS
							ENSBTAG00000001136	ELAPOR1	ENSBTAG00000038650	MS4A7	0.99297	POS
							ENSBTAG00000001136	ELAPOR1	ENSBTAG00000049365	C4orf51	0.99182	POS
							ENSBTAG00000001136	ELAPOR1	ENSBTAG00000055591	ENSBTAG00000055591	0.99964	POS
							ENSBTAG00000001136	ELAPOR1	ENSBTAG00000060985	ENSBTAG00000060985	0.99133	POS
							ENSBTAG00000001136	ELAPOR1	ENSBTAG00000066956	ENSBTAG00000066956	0.99095	POS
							ENSBTAG00000001136	ELAPOR1	ENSBTAG00000067083	ENSBTAG00000067083	0.99309	POS
							ENSBTAG00000001136	ELAPOR1	ENSBTAG00000068803	ENSBTAG00000068803	0.99382	POS
							ENSBTAG00000001142	GNE	ENSBTAG00000052904	MEX3B	-0.99818	NEG
							ENSBTAG00000001142	GNE	ENSBTAG00000055893	ENSBTAG00000055893	0.99166	POS
							ENSBTAG00000001146	HIVEP2	ENSBTAG00000010182	ACR	0.99419	POS
							ENSBTAG00000001146	HIVEP2	ENSBTAG00000021958	GZMA	0.99705	POS
							ENSBTAG00000001150	KCNE1	ENSBTAG00000001476	ENSBTAG00000001476	0.99457	POS
							ENSBTAG00000001150	KCNE1	ENSBTAG00000001492	FYB1	0.99031	POS
							ENSBTAG00000001150	KCNE1	ENSBTAG00000001739	CDH20	0.9944	POS
							ENSBTAG00000001150	KCNE1	ENSBTAG00000001775	RINL	0.99825	POS
							ENSBTAG00000001150	KCNE1	ENSBTAG00000001785	TGM3	0.99409	POS
							ENSBTAG00000001150	KCNE1	ENSBTAG00000002151	ASB15	0.99501	POS
							ENSBTAG00000001150	KCNE1	ENSBTAG00000002296	STING1	0.9917	POS
							ENSBTAG00000001150	KCNE1	ENSBTAG00000002497	ELOVL2	0.99439	POS
							ENSBTAG00000001150	KCNE1	ENSBTAG00000002773	ENSBTAG00000002773	0.99391	POS
							ENSBTAG00000001150	KCNE1	ENSBTAG00000002976	CD177	0.9966	POS
							ENSBTAG00000001150	KCNE1	ENSBTAG00000003326	NAIP	0.9938	POS
							ENSBTAG00000001150	KCNE1	ENSBTAG00000003382	RIMS4	0.99355	POS
							ENSBTAG00000001150	KCNE1	ENSBTAG00000003994	IGFBP3	0.99617	POS
							ENSBTAG00000001150	KCNE1	ENSBTAG00000004035	SDK1	0.99554	POS
							ENSBTAG00000001150	KCNE1	ENSBTAG00000004059	SOAT1	0.9971	POS
							ENSBTAG00000001150	KCNE1	ENSBTAG00000004471	ST3GAL6	0.99929	POS
							ENSBTAG00000001150	KCNE1	ENSBTAG00000004754	DSCAM	0.99536	POS
							ENSBTAG00000001150	KCNE1	ENSBTAG00000004796	GRP	0.9944	POS
							ENSBTAG00000001150	KCNE1	ENSBTAG00000004952	MFSD4A	0.99906	POS
							ENSBTAG00000001150	KCNE1	ENSBTAG00000005527	GIPR	0.99275	POS
							ENSBTAG00000001150	KCNE1	ENSBTAG00000005782	CTBS	0.99943	POS
							ENSBTAG00000001150	KCNE1	ENSBTAG00000006270	HSP90AA1	0.99702	POS
							ENSBTAG00000001150	KCNE1	ENSBTAG00000006287	NEDD9	0.9905	POS
							ENSBTAG00000001150	KCNE1	ENSBTAG00000006539	SIRPB2	0.99271	POS
							ENSBTAG00000001150	KCNE1	ENSBTAG00000006707	ACSL5	0.99101	POS
							ENSBTAG00000001150	KCNE1	ENSBTAG00000006934	CYP11A1	0.99668	POS
							ENSBTAG00000001150	KCNE1	ENSBTAG00000006974	PLEKHA7	0.99413	POS
							ENSBTAG00000001150	KCNE1	ENSBTAG00000007169	P2RX1	0.9985	POS
							ENSBTAG00000001150	KCNE1	ENSBTAG00000007379	ALK	0.9953	POS
							ENSBTAG00000001150	KCNE1	ENSBTAG00000007859	VSIG1	0.99657	POS
							ENSBTAG00000001150	KCNE1	ENSBTAG00000008145	SMPD2	0.99719	POS
							ENSBTAG00000001150	KCNE1	ENSBTAG00000008299	IL20RB	0.99608	POS
							ENSBTAG00000001150	KCNE1	ENSBTAG00000008336	HPCA	0.9908	POS
							ENSBTAG00000001150	KCNE1	ENSBTAG00000008353	CDKN1A	0.99297	POS
							ENSBTAG00000001150	KCNE1	ENSBTAG00000008545	ATF3	0.99665	POS
							ENSBTAG00000001150	KCNE1	ENSBTAG00000008705	CABLES1	0.99269	POS
							ENSBTAG00000001150	KCNE1	ENSBTAG00000008739	SAMD11	0.99195	POS
							ENSBTAG00000001150	KCNE1	ENSBTAG00000009223	SFN	0.99368	POS
							ENSBTAG00000001150	KCNE1	ENSBTAG00000009314	FYB2	0.99138	POS
							ENSBTAG00000001150	KCNE1	ENSBTAG00000009812	CXCL5	0.99301	POS
							ENSBTAG00000001150	KCNE1	ENSBTAG00000009979	HOXB2	0.99329	POS
							ENSBTAG00000001150	KCNE1	ENSBTAG00000010070	GSDMA	0.99353	POS
							ENSBTAG00000001150	KCNE1	ENSBTAG00000010163	SCNN1G	0.99103	POS
							ENSBTAG00000001150	KCNE1	ENSBTAG00000010334	SYTL3	0.99392	POS
							ENSBTAG00000001150	KCNE1	ENSBTAG00000010645	BOLA-DRA	0.99263	POS
							ENSBTAG00000001150	KCNE1	ENSBTAG00000010991	TTR	0.99827	POS
							ENSBTAG00000001150	KCNE1	ENSBTAG00000011059	CDKN2C	0.99665	POS
							ENSBTAG00000001150	KCNE1	ENSBTAG00000011132	CCDC83	0.99385	POS
							ENSBTAG00000001150	KCNE1	ENSBTAG00000011236	STX11	0.99758	POS
							ENSBTAG00000001150	KCNE1	ENSBTAG00000011446	SEMA7A	0.99767	POS
							ENSBTAG00000001150	KCNE1	ENSBTAG00000011808	MSTN	0.99064	POS
							ENSBTAG00000001150	KCNE1	ENSBTAG00000011944	MTTP	0.99805	POS
							ENSBTAG00000001150	KCNE1	ENSBTAG00000012074	MYB	0.99173	POS
							ENSBTAG00000001150	KCNE1	ENSBTAG00000012475	ALOX12B	0.99147	POS
							ENSBTAG00000001150	KCNE1	ENSBTAG00000013203	GP5	0.99318	POS
							ENSBTAG00000001150	KCNE1	ENSBTAG00000013407	PLXNB1	0.99476	POS
							ENSBTAG00000001150	KCNE1	ENSBTAG00000013802	DAB1	0.99536	POS
							ENSBTAG00000001150	KCNE1	ENSBTAG00000014397	HAPSTR2	0.99569	POS
							ENSBTAG00000001150	KCNE1	ENSBTAG00000014464	SEC14L3	0.99327	POS
							ENSBTAG00000001150	KCNE1	ENSBTAG00000014486	ATP12A	0.99362	POS
							ENSBTAG00000001150	KCNE1	ENSBTAG00000014497	GPR31	0.99297	POS
							ENSBTAG00000001150	KCNE1	ENSBTAG00000014551	TNFAIP8	0.99291	POS
							ENSBTAG00000001150	KCNE1	ENSBTAG00000014602	CAMTA1	0.99665	POS
							ENSBTAG00000001150	KCNE1	ENSBTAG00000015086	HSD11B1	0.99285	POS
							ENSBTAG00000001150	KCNE1	ENSBTAG00000015632	TNFRSF18	0.99002	POS
							ENSBTAG00000001150	KCNE1	ENSBTAG00000015924	CALB1	0.99509	POS
							ENSBTAG00000001150	KCNE1	ENSBTAG00000016092	SPATS2L	0.99791	POS
							ENSBTAG00000001150	KCNE1	ENSBTAG00000016145	ADAMTS19	0.99245	POS
							ENSBTAG00000001150	KCNE1	ENSBTAG00000016324	FBXL13	0.99165	POS
							ENSBTAG00000001150	KCNE1	ENSBTAG00000016542	LAMB3	0.99433	POS
							ENSBTAG00000001150	KCNE1	ENSBTAG00000016548	TEX12	0.99461	POS
							ENSBTAG00000001150	KCNE1	ENSBTAG00000016741	TOX2	0.99622	POS
							ENSBTAG00000001150	KCNE1	ENSBTAG00000016772	USP11	-0.9911	NEG
							ENSBTAG00000001150	KCNE1	ENSBTAG00000017242	FADS6	-0.99416	NEG
							ENSBTAG00000001150	KCNE1	ENSBTAG00000017313	ADA2	0.99193	POS
							ENSBTAG00000001150	KCNE1	ENSBTAG00000017329	GMNN	0.99413	POS
							ENSBTAG00000001150	KCNE1	ENSBTAG00000017376	GALNT5	0.99704	POS
							ENSBTAG00000001150	KCNE1	ENSBTAG00000017457	STK10	0.99568	POS
							ENSBTAG00000001150	KCNE1	ENSBTAG00000017715	HOMER2	0.99861	POS
							ENSBTAG00000001150	KCNE1	ENSBTAG00000017824	IRF8	0.9982	POS
							ENSBTAG00000001150	KCNE1	ENSBTAG00000017883	LRRC38	0.99156	POS
							ENSBTAG00000001150	KCNE1	ENSBTAG00000018179	PCDH8	0.99968	POS
							ENSBTAG00000001150	KCNE1	ENSBTAG00000019445	SPMIP4	NaN	POS
							ENSBTAG00000001150	KCNE1	ENSBTAG00000019690	PNLIPRP3	0.99846	POS
							ENSBTAG00000001150	KCNE1	ENSBTAG00000019741	C3AR1	0.99059	POS
							ENSBTAG00000001150	KCNE1	ENSBTAG00000019839	LTBP1	0.99824	POS
							ENSBTAG00000001150	KCNE1	ENSBTAG00000019953	CYBB	0.9915	POS
							ENSBTAG00000001150	KCNE1	ENSBTAG00000020003	KLHL14	0.99463	POS
							ENSBTAG00000001150	KCNE1	ENSBTAG00000020887	CACNA1E	0.99417	POS
							ENSBTAG00000001150	KCNE1	ENSBTAG00000021127	GNA14	0.9967	POS
							ENSBTAG00000001150	KCNE1	ENSBTAG00000021210	HES2	0.99162	POS
							ENSBTAG00000001150	KCNE1	ENSBTAG00000021427	HOXB3	0.9987	POS
							ENSBTAG00000001150	KCNE1	ENSBTAG00000021652	PDZD9	0.99009	POS
							ENSBTAG00000001150	KCNE1	ENSBTAG00000024648	PGR	0.99131	POS
							ENSBTAG00000001150	KCNE1	ENSBTAG00000024903	KCNJ16	0.99895	POS
							ENSBTAG00000001150	KCNE1	ENSBTAG00000030168	MIF4GD	0.9906	POS
							ENSBTAG00000001150	KCNE1	ENSBTAG00000030592	ENSBTAG00000030592	0.99625	POS
							ENSBTAG00000001150	KCNE1	ENSBTAG00000031020	TLR8	0.99624	POS
							ENSBTAG00000001150	KCNE1	ENSBTAG00000031209	SLC22A4	0.99999	POS
							ENSBTAG00000001150	KCNE1	ENSBTAG00000032301	SLC26A7	0.99774	POS
							ENSBTAG00000001150	KCNE1	ENSBTAG00000033222	CALR3	0.99727	POS
							ENSBTAG00000001150	KCNE1	ENSBTAG00000034501	CFI	0.99467	POS
							ENSBTAG00000001150	KCNE1	ENSBTAG00000037844	CDH18	0.9933	POS
							ENSBTAG00000001150	KCNE1	ENSBTAG00000038748	HBB	0.99317	POS
							ENSBTAG00000001150	KCNE1	ENSBTAG00000038878	AOX4	0.99186	POS
							ENSBTAG00000001150	KCNE1	ENSBTAG00000043948	HCN1	0.99386	POS
							ENSBTAG00000001150	KCNE1	ENSBTAG00000046017	POPDC3	0.99887	POS
							ENSBTAG00000001150	KCNE1	ENSBTAG00000047135	GORASP1	0.99159	POS
							ENSBTAG00000001150	KCNE1	ENSBTAG00000047262	KRT42	0.99374	POS
							ENSBTAG00000001150	KCNE1	ENSBTAG00000047670	CHST8	0.99397	POS
							ENSBTAG00000001150	KCNE1	ENSBTAG00000051761	ENSBTAG00000051761	0.99305	POS
							ENSBTAG00000001150	KCNE1	ENSBTAG00000051967	ENSBTAG00000051967	0.99064	POS
							ENSBTAG00000001150	KCNE1	ENSBTAG00000052562	ID4	0.99751	POS
							ENSBTAG00000001150	KCNE1	ENSBTAG00000052665	CYP3A74	0.99275	POS
							ENSBTAG00000001150	KCNE1	ENSBTAG00000052720	ENSBTAG00000052720	-0.99392	NEG
							ENSBTAG00000001150	KCNE1	ENSBTAG00000052989	FZD8	0.99305	POS
							ENSBTAG00000001150	KCNE1	ENSBTAG00000053813	SPATS1	0.99498	POS
							ENSBTAG00000001150	KCNE1	ENSBTAG00000054580	ENSBTAG00000054580	0.99013	POS
							ENSBTAG00000001150	KCNE1	ENSBTAG00000054887	ZNF471	-0.99463	NEG
							ENSBTAG00000001150	KCNE1	ENSBTAG00000054911	ANO9	0.99458	POS
							ENSBTAG00000001150	KCNE1	ENSBTAG00000056263	ENSBTAG00000056263	0.99574	POS
							ENSBTAG00000001150	KCNE1	ENSBTAG00000056320	ENSBTAG00000056320	0.99463	POS
							ENSBTAG00000001150	KCNE1	ENSBTAG00000056438	INHBA	0.99133	POS
							ENSBTAG00000001150	KCNE1	ENSBTAG00000056589	ENSBTAG00000056589	0.99744	POS
							ENSBTAG00000001150	KCNE1	ENSBTAG00000056668	ENSBTAG00000056668	0.99204	POS
							ENSBTAG00000001150	KCNE1	ENSBTAG00000057697	SCO2	0.99302	POS
							ENSBTAG00000001150	KCNE1	ENSBTAG00000057728	ENSBTAG00000057728	0.99694	POS
							ENSBTAG00000001150	KCNE1	ENSBTAG00000058370	TASL	0.99198	POS
							ENSBTAG00000001150	KCNE1	ENSBTAG00000058828	ENSBTAG00000058828	0.99104	POS
							ENSBTAG00000001150	KCNE1	ENSBTAG00000059497	ENSBTAG00000059497	0.99505	POS
							ENSBTAG00000001150	KCNE1	ENSBTAG00000060433	CCL2	0.9965	POS
							ENSBTAG00000001150	KCNE1	ENSBTAG00000060508	ENSBTAG00000060508	0.99355	POS
							ENSBTAG00000001150	KCNE1	ENSBTAG00000060822	ENSBTAG00000060822	0.99878	POS
							ENSBTAG00000001150	KCNE1	ENSBTAG00000060826	MORC1	0.99747	POS
							ENSBTAG00000001150	KCNE1	ENSBTAG00000061938	GNG13	0.99345	POS
							ENSBTAG00000001150	KCNE1	ENSBTAG00000062510	ENSBTAG00000062510	-0.99521	NEG
							ENSBTAG00000001150	KCNE1	ENSBTAG00000062665	ENSBTAG00000062665	0.99657	POS
							ENSBTAG00000001150	KCNE1	ENSBTAG00000064624	ENSBTAG00000064624	NaN	POS
							ENSBTAG00000001150	KCNE1	ENSBTAG00000064731	ENSBTAG00000064731	0.99865	POS
							ENSBTAG00000001150	KCNE1	ENSBTAG00000064754	ENSBTAG00000064754	0.99091	POS
							ENSBTAG00000001150	KCNE1	ENSBTAG00000065457	ENSBTAG00000065457	0.99557	POS
							ENSBTAG00000001150	KCNE1	ENSBTAG00000065995	ENSBTAG00000065995	0.99176	POS
							ENSBTAG00000001150	KCNE1	ENSBTAG00000066843	ENSBTAG00000066843	0.99659	POS
							ENSBTAG00000001150	KCNE1	ENSBTAG00000067690	ENSBTAG00000067690	0.99537	POS
							ENSBTAG00000001150	KCNE1	ENSBTAG00000068151	ENSBTAG00000068151	0.99472	POS
							ENSBTAG00000001150	KCNE1	ENSBTAG00000068597	ENSBTAG00000068597	0.99424	POS
							ENSBTAG00000001150	KCNE1	ENSBTAG00000068629	ENSBTAG00000068629	0.99301	POS
							ENSBTAG00000001150	KCNE1	ENSBTAG00000068973	ENSBTAG00000068973	0.99865	POS
							ENSBTAG00000001150	KCNE1	ENSBTAG00000069050	ENSBTAG00000069050	0.99195	POS
							ENSBTAG00000001150	KCNE1	ENSBTAG00000069371	ENSBTAG00000069371	NaN	POS
							ENSBTAG00000001150	KCNE1	ENSBTAG00000069740	ENSBTAG00000069740	0.99278	POS
							ENSBTAG00000001150	KCNE1	ENSBTAG00000069868	ENSBTAG00000069868	0.99562	POS
							ENSBTAG00000001161	SINHCAF	ENSBTAG00000001830	LRRC46	0.99708	POS
							ENSBTAG00000001161	SINHCAF	ENSBTAG00000005168	CROCC2	0.99778	POS
							ENSBTAG00000001161	SINHCAF	ENSBTAG00000005231	CFAP74	0.99406	POS
							ENSBTAG00000001161	SINHCAF	ENSBTAG00000005306	TRH	0.99645	POS
							ENSBTAG00000001161	SINHCAF	ENSBTAG00000005630	VWA7	0.99579	POS
							ENSBTAG00000001161	SINHCAF	ENSBTAG00000005812	TP73	0.99804	POS
							ENSBTAG00000001161	SINHCAF	ENSBTAG00000006128	DYNLT4	0.99796	POS
							ENSBTAG00000001161	SINHCAF	ENSBTAG00000007580	ZSWIM2	0.99034	POS
							ENSBTAG00000001161	SINHCAF	ENSBTAG00000007916	FOXJ1	0.99959	POS
							ENSBTAG00000001161	SINHCAF	ENSBTAG00000008752	NME5	0.9923	POS
							ENSBTAG00000001161	SINHCAF	ENSBTAG00000009703	MYH7	0.99493	POS
							ENSBTAG00000001161	SINHCAF	ENSBTAG00000010278	STPG1	0.99746	POS
							ENSBTAG00000001161	SINHCAF	ENSBTAG00000010620	ATP6V1B1	0.99559	POS
							ENSBTAG00000001161	SINHCAF	ENSBTAG00000011924	CFAP73	0.99078	POS
							ENSBTAG00000001161	SINHCAF	ENSBTAG00000012688	CAPSL	0.99939	POS
							ENSBTAG00000001161	SINHCAF	ENSBTAG00000013698	ODAD4	0.99467	POS
							ENSBTAG00000001161	SINHCAF	ENSBTAG00000013736	PROM1	0.99959	POS
							ENSBTAG00000001161	SINHCAF	ENSBTAG00000014546	CLEC7A	0.99996	POS
							ENSBTAG00000001161	SINHCAF	ENSBTAG00000014830	SAXO4	0.99886	POS
							ENSBTAG00000001161	SINHCAF	ENSBTAG00000015569	ENKUR	0.99477	POS
							ENSBTAG00000001161	SINHCAF	ENSBTAG00000017277	RAB36	0.99289	POS
							ENSBTAG00000001161	SINHCAF	ENSBTAG00000017752	DYNLRB2	0.99023	POS
							ENSBTAG00000001161	SINHCAF	ENSBTAG00000017769	RIBC1	0.9986	POS
							ENSBTAG00000001161	SINHCAF	ENSBTAG00000017810	EFHC1	0.99656	POS
							ENSBTAG00000001161	SINHCAF	ENSBTAG00000019002	SLC2A12	0.99911	POS
							ENSBTAG00000001161	SINHCAF	ENSBTAG00000019563	C5H22orf23	0.9907	POS
							ENSBTAG00000001161	SINHCAF	ENSBTAG00000020350	DUSP2	0.994	POS
							ENSBTAG00000001161	SINHCAF	ENSBTAG00000020471	SAMD15	0.99775	POS
							ENSBTAG00000001161	SINHCAF	ENSBTAG00000020554	AIF1	0.99779	POS
							ENSBTAG00000001161	SINHCAF	ENSBTAG00000020965	ZMYND10	0.99812	POS
							ENSBTAG00000001161	SINHCAF	ENSBTAG00000021365	CDHR3	0.99366	POS
							ENSBTAG00000001161	SINHCAF	ENSBTAG00000026467	CIMAP1B	0.99657	POS
							ENSBTAG00000001161	SINHCAF	ENSBTAG00000047395	APOBEC4	0.99251	POS
							ENSBTAG00000001161	SINHCAF	ENSBTAG00000048445	ENSBTAG00000048445	0.99725	POS
							ENSBTAG00000001161	SINHCAF	ENSBTAG00000053023	LRRC74B	0.99661	POS
							ENSBTAG00000001161	SINHCAF	ENSBTAG00000053355	EFCAB10	0.99919	POS
							ENSBTAG00000001161	SINHCAF	ENSBTAG00000055319	ENSBTAG00000055319	0.99848	POS
							ENSBTAG00000001161	SINHCAF	ENSBTAG00000055585	ENSBTAG00000055585	0.99232	POS
							ENSBTAG00000001161	SINHCAF	ENSBTAG00000057778	RNF186	0.99084	POS
							ENSBTAG00000001161	SINHCAF	ENSBTAG00000063044	ENSBTAG00000063044	0.99412	POS
							ENSBTAG00000001161	SINHCAF	ENSBTAG00000068318	TMEM139	0.99224	POS
							ENSBTAG00000001161	SINHCAF	ENSBTAG00000069252	CTXND1	0.99178	POS
							ENSBTAG00000001163	MACROH2A2	ENSBTAG00000006282	POU2AF1	0.99699	POS
							ENSBTAG00000001163	MACROH2A2	ENSBTAG00000013977	PRSS38	0.99013	POS
							ENSBTAG00000001163	MACROH2A2	ENSBTAG00000047482	PRRT4	0.99073	POS
							ENSBTAG00000001173	PLXNA2	ENSBTAG00000014956	JSRP1	-0.99054	NEG
							ENSBTAG00000001173	PLXNA2	ENSBTAG00000056287	ENSBTAG00000056287	0.99004	POS
							ENSBTAG00000001173	PLXNA2	ENSBTAG00000067147	ENSBTAG00000067147	-0.99345	NEG
							ENSBTAG00000001197	SLAMF7	ENSBTAG00000001882	CD79A	0.99195	POS
							ENSBTAG00000001197	SLAMF7	ENSBTAG00000002385	SLC35E4	0.99384	POS
							ENSBTAG00000001197	SLAMF7	ENSBTAG00000002896	KPNA6	-0.99109	NEG
							ENSBTAG00000001197	SLAMF7	ENSBTAG00000004330	ENO4	-0.994	NEG
							ENSBTAG00000001197	SLAMF7	ENSBTAG00000005891	FCRL1	0.99656	POS
							ENSBTAG00000001197	SLAMF7	ENSBTAG00000006631	GLI1	0.99014	POS
							ENSBTAG00000001197	SLAMF7	ENSBTAG00000007156	AGAP2	0.99192	POS
							ENSBTAG00000001197	SLAMF7	ENSBTAG00000007397	FOLH1B	0.99186	POS
							ENSBTAG00000001197	SLAMF7	ENSBTAG00000007946	PIPOX	0.9923	POS
							ENSBTAG00000001197	SLAMF7	ENSBTAG00000009002	ENSBTAG00000009002	0.99203	POS
							ENSBTAG00000001197	SLAMF7	ENSBTAG00000009578	PTK2	-0.99226	NEG
							ENSBTAG00000001197	SLAMF7	ENSBTAG00000011795	TXNRD3	0.99511	POS
							ENSBTAG00000001197	SLAMF7	ENSBTAG00000013541	LMO3	0.99453	POS
							ENSBTAG00000001197	SLAMF7	ENSBTAG00000014595	LIG1	0.9901	POS
							ENSBTAG00000001197	SLAMF7	ENSBTAG00000014827	UBQLN1	-0.99278	NEG
							ENSBTAG00000001197	SLAMF7	ENSBTAG00000015490	HS1BP3	0.99458	POS
							ENSBTAG00000001197	SLAMF7	ENSBTAG00000018185	ASB4	0.99482	POS
							ENSBTAG00000001197	SLAMF7	ENSBTAG00000018531	JCHAIN	0.99083	POS
							ENSBTAG00000001197	SLAMF7	ENSBTAG00000019375	SCARF2	0.99881	POS
							ENSBTAG00000001197	SLAMF7	ENSBTAG00000019445	SPMIP4	NaN	POS
							ENSBTAG00000001197	SLAMF7	ENSBTAG00000020253	SPEM1	0.99371	POS
							ENSBTAG00000001197	SLAMF7	ENSBTAG00000030705	DACT3	0.99686	POS
							ENSBTAG00000001197	SLAMF7	ENSBTAG00000032360	ENSBTAG00000032360	0.99312	POS
							ENSBTAG00000001197	SLAMF7	ENSBTAG00000039686	ACOT11	-0.9991	NEG
							ENSBTAG00000001197	SLAMF7	ENSBTAG00000046076	ENSBTAG00000046076	0.99181	POS
							ENSBTAG00000001197	SLAMF7	ENSBTAG00000047482	PRRT4	0.99908	POS
							ENSBTAG00000001197	SLAMF7	ENSBTAG00000047529	ENSBTAG00000047529	0.99082	POS
							ENSBTAG00000001197	SLAMF7	ENSBTAG00000047700	ENSBTAG00000047700	0.99013	POS
							ENSBTAG00000001197	SLAMF7	ENSBTAG00000048268	ENSBTAG00000048268	0.99197	POS
							ENSBTAG00000001197	SLAMF7	ENSBTAG00000048950	ENSBTAG00000048950	0.99103	POS
[truncated: 34,870 more rows]

## Sheet: S5
Supplementary Table S5: Network analysis of genes co-expressed with differentially expressed genes in fertile and subfertile groups. The hub genes for each group are highlighted in bold font. The hub targets exclusive for each group are highlighted with bold and italics.
Fertile (1377 nodes)									Subfertile (8113 nodes)
Ensembl_ID	Gene_Name	Degree	AverageShortest PathLength	Betweenness Centrality	Closeness Centrality	Clustering Coefficient	Neighborhood Connectivity		Ensembl_ID	Gene_Name	Degree	AverageShortest PathLength	Betweenness Centrality	Closeness Centrality	Clustering Coefficient	Neighborhood Connectivity
ENSBTAG00000045994	ADRA2C	53	1.57647	0.634547	0.634328	0.0166909	2.28302		ENSBTAG00000019445	SPMIP4	894	1.88979	0.323987	0.529159	0.0100283	45.7159
ENSBTAG00000007602	ITGA8	44	1.63529	0.536461	0.611511	0.0243129	2.75		ENSBTAG00000064624	ENSBTAG00000064624	894	1.88979	0.323987	0.529159	0.0100283	45.7159
ENSBTAG00000012500	RARA	17	1	1	1	0	1		ENSBTAG00000069371	ENSBTAG00000069371	894	1.88979	0.323987	0.529159	0.0100283	45.7159
ENSBTAG00000013488	PPP1R14D	17	2.52941	0.631016	0.395349	0	1.23529		ENSBTAG00000038878	AOX4	200	2.82433	0.0149689	0.354066	0.0157286	19.735
ENSBTAG00000021427	HOXB3	12	1	1	1	0	1		ENSBTAG00000066429	ENSBTAG00000066429	168	2.83629	0.0161817	0.352573	0.0170374	20.9226
ENSBTAG00000007916	FOXJ1	12	4.03614	0.134442	0.247761	0.257576	7.25		ENSBTAG00000047029	ENSBTAG00000047029	164	2.83679	0.0166748	0.352512	0.0172078	21.2744
ENSBTAG00000022509	DNAH9	11	4.44578	0.0953632	0.224932	0.236364	5.36364		ENSBTAG00000001150	KCNE1	156	2.81065	0.00627366	0.355789	0.0609595	34.4103
ENSBTAG00000052904	MEX3B	11	1	1	1	0	1		ENSBTAG00000053813	SPATS1	152	2.82236	0.00423366	0.354313	0.089404	40.7961
ENSBTAG00000011273	LRRC23	11	4.71084	0.0483696	0.212276	0.327273	7.36364		ENSBTAG00000059497	ENSBTAG00000059497	150	2.81842	0.00348176	0.354809	0.0999553	43.36
ENSBTAG00000012735	CFAP157	11	4.45783	0.198396	0.224324	0.163636	6.27273		ENSBTAG00000002151	ASB15	144	2.81854	0.00415603	0.354794	0.0837218	43.4306
ENSBTAG00000059665	ENSBTAG00000059665	11	1	1	1	0	1		ENSBTAG00000001775	RINL	143	2.8109	0.00283268	0.355758	0.125677	51.028
ENSBTAG00000005937	TTLL9	11	3.83735	0.270294	0.260597	0.218182	6.63636		ENSBTAG00000017769	RIBC1	141	2.82668	0.00099235	0.353772	0.250557	71.539
ENSBTAG00000018487	CFAP45	11	4.46988	0.0874826	0.22372	0.309091	8.18182		ENSBTAG00000002976	CD177	138	2.82951	0.006016	0.353418	0.0654819	37.7681
ENSBTAG00000060625	GJC1	10	4.48718	0.332659	0.222857	0	1.3		ENSBTAG00000005168	CROCC2	135	2.81916	0.000961824	0.354716	0.251189	72.8593
ENSBTAG00000055458	ENSBTAG00000055458	10	3.17647	0.465241	0.314815	0	1.1		ENSBTAG00000007916	FOXJ1	134	2.82458	0.000722894	0.354035	0.289418	77.6567
ENSBTAG00000010881	AKAP14	10	4.78916	0.0616104	0.208805	0.333333	7		ENSBTAG00000038650	MS4A7	133	2.82988	0.00415232	0.353372	0.0898838	42.594
ENSBTAG00000033291	SPAG6	10	4.5	0.0580998	0.222222	0.288889	5.7		ENSBTAG00000013698	ODAD4	132	2.8194	0.00106135	0.354685	0.237913	71.0985
ENSBTAG00000020559	STMND1	10	4.15663	0.0926101	0.24058	0.288889	7.1		ENSBTAG00000019002	SLC2A12	132	2.82717	0.000727313	0.353711	0.285103	76.1212
ENSBTAG00000017592	GPAT3	10	2.35294	0.634581	0.425	0	1.5		ENSBTAG00000006539	SIRPB2	131	2.81349	0.0023335	0.355431	0.160658	60.1603
ENSBTAG00000050696	KLHDC3	10	3.41026	0.616059	0.293233	0	1.4		ENSBTAG00000009703	MYH7	130	2.81571	0.00109995	0.355151	0.231604	72.3692
ENSBTAG00000017823	CFAP52	9	4.3253	0.0852114	0.231198	0.222222	6.55556		ENSBTAG00000055585	ENSBTAG00000055585	129	2.81842	0.00137993	0.354809	0.19077	64.9535
ENSBTAG00000006578	SPEF1	9	4.14458	0.149246	0.241279	0.277778	6.88889		ENSBTAG00000004754	DSCAM	128	2.83321	0.00746285	0.352957	0.0505659	35.2188
ENSBTAG00000011861	CFAP161	9	4.75301	0.0452014	0.210393	0.333333	8		ENSBTAG00000005630	VWA7	128	2.82791	0.00122792	0.353618	0.220349	68.9609
ENSBTAG00000020965	ZMYND10	9	4.27711	0.0714269	0.233803	0.333333	8.44444		ENSBTAG00000021284	RSPH1	128	2.82606	0.00182065	0.35385	0.145423	54.2109
ENSBTAG00000057143	ENSBTAG00000057143	9	1	1	1	0	1		ENSBTAG00000053023	LRRC74B	127	2.83198	0.00108066	0.35311	0.216973	68.4567
ENSBTAG00000004560	CLEC4F	8	1.2	0.134444	0.833333	0.535714	5		ENSBTAG00000012475	ALOX12B	125	2.82446	0.00417995	0.35405	0.0892903	46.424
ENSBTAG00000021913	MMD2	8	1.2	0.134444	0.833333	0.535714	5		ENSBTAG00000001830	LRRC46	125	2.83185	0.000662804	0.353126	0.285032	78.32
ENSBTAG00000035776	CFAP299	8	4.90361	0.0663362	0.203931	0.25	4.375		ENSBTAG00000017810	EFHC1	125	2.83148	0.000803464	0.353172	0.275097	75.448
ENSBTAG00000003594	RIBC2	8	4.53614	0.0667626	0.220452	0.214286	5.25		ENSBTAG00000047395	APOBEC4	124	2.82125	0.00149453	0.354453	0.18791	65.4516
ENSBTAG00000012407	FOXA2	8	3.82051	0.524291	0.261745	0	1.375		ENSBTAG00000014546	CLEC7A	123	2.83457	0.00062443	0.352788	0.30921	79.0081
ENSBTAG00000051883	ENSBTAG00000051883	8	1.69231	0.737179	0.590909	0	1.25		ENSBTAG00000006934	CYP11A1	122	2.82335	0.00336849	0.354189	0.0975478	46.2951
ENSBTAG00000006069	CAPS	8	4.57831	0.0488779	0.218421	0.357143	8		ENSBTAG00000055319	ENSBTAG00000055319	122	2.82705	0.000695075	0.353726	0.292779	78.0902
ENSBTAG00000069252	CTXND1	7	1	1	1	0	1		ENSBTAG00000005306	TRH	121	2.82372	0.000850434	0.354143	0.286915	77.1405
ENSBTAG00000021328	SPHKAP	7	1.4	0.238889	0.714286	0.428571	4.57143		ENSBTAG00000010278	STPG1	121	2.83136	0.000741082	0.353187	0.296556	76.6942
ENSBTAG00000020929	ARMC3	7	4.88554	0.0866801	0.204686	0.047619	2.85714		ENSBTAG00000066956	ENSBTAG00000066956	120	2.8252	0.00175359	0.353958	0.155182	55.5333
ENSBTAG00000026467	CIMAP1B	7	4.89759	0.0493867	0.204182	0.190476	4.42857		ENSBTAG00000020269	MISP	120	2.82668	0.00228179	0.353772	0.157983	59.3917
ENSBTAG00000017446	E2F8	7	2.88235	0.158123	0.346939	0	1.57143		ENSBTAG00000048445	ENSBTAG00000048445	118	2.83383	0.000514541	0.35288	0.323483	83.6949
ENSBTAG00000015378	CCDC180	7	4.36145	0.0445885	0.229282	0.190476	6.28571		ENSBTAG00000062516	ENSBTAG00000062516	117	2.8247	0.00183596	0.354019	0.165046	58.3932
ENSBTAG00000026751	CFAP65	7	4.84337	0.0775218	0.206468	0.0952381	3.71429		ENSBTAG00000011924	CFAP73	117	2.83037	0.00157734	0.35331	0.148394	58.1624
ENSBTAG00000013116	PLCB4	7	5.15385	0.24359	0.19403	0	1.28571		ENSBTAG00000014818	MYLK3	117	2.82779	0.00157369	0.353634	0.155615	58.094
ENSBTAG00000069555	ENSBTAG00000069555	7	1.4	0.238889	0.714286	0.428571	4.57143		ENSBTAG00000004796	GRP	116	2.83518	0.00476178	0.352711	0.0632684	40.5172
ENSBTAG00000013698	ODAD4	7	4.25301	0.0538682	0.235127	0.285714	7		ENSBTAG00000012735	CFAP157	116	2.83481	0.000948707	0.352757	0.235382	72.319
ENSBTAG00000014830	SAXO4	7	4.74096	0.0112457	0.210928	0.428571	6.28571		ENSBTAG00000020965	ZMYND10	114	2.83642	0.000496785	0.352558	0.33411	83.7105
ENSBTAG00000068558	ENSBTAG00000068558	7	1	1	1	0	1		ENSBTAG00000013736	PROM1	110	2.83679	0.000477983	0.352512	0.357965	85.2182
ENSBTAG00000055143	WDR93	7	4.81928	0.0123179	0.2075	0.47619	9		ENSBTAG00000000517	ANKRD29	110	2.83272	0.000957412	0.353018	0.293411	77.7364
ENSBTAG00000009979	HOXB2	7	3.25641	0.62753	0.307087	0	1.28571		ENSBTAG00000063044	ENSBTAG00000063044	110	2.82384	0.000875039	0.354128	0.271893	76.1364
ENSBTAG00000049566	DNAH6	7	4.51807	0.120445	0.221333	0.190476	5.42857		ENSBTAG00000049365	C4orf51	109	2.83457	0.00295206	0.352788	0.109242	48.0642
ENSBTAG00000016854	AK7	6	4.56024	0.06722	0.219287	0.133333	5.5		ENSBTAG00000010620	ATP6V1B1	108	2.84073	0.000848378	0.352022	0.300623	79.5278
ENSBTAG00000047395	APOBEC4	6	4.43976	0.0694149	0.225237	0.2	6.33333		ENSBTAG00000055591	ENSBTAG00000055591	108	2.83974	0.00304213	0.352144	0.100554	45.9815
ENSBTAG00000012850	NME9	6	5.24699	0.0634675	0.190586	0.266667	6		ENSBTAG00000020471	SAMD15	107	2.83826	0.000455593	0.352328	0.341562	84.8692
ENSBTAG00000006387	TSNAXIP1	6	5.66867	0.0137409	0.176408	0.266667	5.83333		ENSBTAG00000040226	C11H2orf81	107	2.83531	0.000769659	0.352696	0.255334	76.9159
ENSBTAG00000020953	ENSBTAG00000020953	6	1.14286	0.952381	0.875	0	1.16667		ENSBTAG00000013336	EYA2	107	2.83407	0.000962399	0.352849	0.233116	72.4766
ENSBTAG00000051891	ENSBTAG00000051891	6	1	1	1	0	1		ENSBTAG00000014830	SAXO4	105	2.83839	0.000486136	0.352313	0.34652	83.7524
ENSBTAG00000021272	ABCG1	6	1	1	1	0	1		ENSBTAG00000020554	AIF1	105	2.839	0.000739978	0.352236	0.328571	81.1619
ENSBTAG00000013015	CCDC13	6	4.92169	0.0206889	0.203182	0.4	5.66667		ENSBTAG00000009649	DRC1	105	2.84098	0.000609726	0.351992	0.298168	76.9619
ENSBTAG00000006507	ADAMTS3	6	1	1	1	0	1		ENSBTAG00000015569	ENKUR	104	2.83703	0.000529046	0.352481	0.322816	84.0962
ENSBTAG00000032509	CIMIP2B	6	4.27711	0.0470651	0.233803	0.333333	7.83333		ENSBTAG00000017277	RAB36	104	2.82865	0.00113237	0.353526	0.24776	74.0769
ENSBTAG00000010106	CCND3	6	1	1	1	0	1		ENSBTAG00000021365	CDHR3	104	2.83074	0.000807785	0.353264	0.284354	77.1442
ENSBTAG00000058110	ENSBTAG00000058110	6	1	1	1	0	1		ENSBTAG00000068318	TMEM139	104	2.82939	0.00121768	0.353433	0.260456	73.6923
ENSBTAG00000009877	MCMBP	6	1	1	1	0	1		ENSBTAG00000012688	CAPSL	103	2.83629	0.000507106	0.352573	0.358081	86.0388
ENSBTAG00000008280	HNF4G	6	2	0.544872	0.5	0	1.33333		ENSBTAG00000007580	ZSWIM2	103	2.83851	0.000433426	0.352297	0.319056	86.8544
ENSBTAG00000069905	TCTE1	6	5.1506	0.00733038	0.194152	0.533333	8		ENSBTAG00000053355	EFCAB10	102	2.83506	0.000464801	0.352726	0.364007	87.7745
ENSBTAG00000009649	DRC1	5	5.21687	0.025202	0.191686	0.3	3.6		ENSBTAG00000035710	ZBBX	102	2.8443	0.000570404	0.35158	0.32285	77.451
ENSBTAG00000016732	DNAI2	5	4.8012	0.0336743	0.208281	0.4	4.6		ENSBTAG00000020649	CIITA	101	2.84221	0.000722933	0.351839	0.266931	73.0099
ENSBTAG00000014546	CLEC7A	5	1.42857	0.738095	0.7	0	1.4		ENSBTAG00000027197	KIF6	100	2.84073	0.00118317	0.352022	0.208889	70.69
ENSBTAG00000019134	NEK5	5	5.62048	0.0125571	0.177921	0.5	4.4		ENSBTAG00000005812	TP73	100	2.84011	0.000485483	0.352099	0.361818	86.66
ENSBTAG00000001517	KRT18	5	1	1	1	0	1		ENSBTAG00000052073	SPATA17	100	2.84652	0.000739163	0.351306	0.305051	74.02
ENSBTAG00000017508	CYSLTR2	5	1	1	1	0	1		ENSBTAG00000062269	B3GALT5	100	2.84628	0.000880415	0.351336	0.291919	72.03
ENSBTAG00000001838	LRRC36	5	5.62048	0.0125571	0.177921	0.5	4.4		ENSBTAG00000011273	LRRC23	99	2.84184	0.00144825	0.351885	0.147805	56.1616
ENSBTAG00000014144	CCDC113	5	4.98193	0.0286482	0.200726	0.5	7.8		ENSBTAG00000067083	ENSBTAG00000067083	98	2.839	0.00151296	0.352236	0.151273	57.5
ENSBTAG00000056316	DIRAS1	5	1	1	1	0	1		ENSBTAG00000006128	DYNLT4	98	2.84295	0.000444637	0.351747	0.359352	86.2755
ENSBTAG00000009543	ESYT1	5	1	1	1	0	1		ENSBTAG00000069252	CTXND1	98	2.83198	0.000959053	0.35311	0.270356	75.2041
ENSBTAG00000063122	SAXO2	5	4.71084	0.0530406	0.212276	0	4		ENSBTAG00000007243	CFAP58	98	2.8427	0.00067976	0.351778	0.273511	74.5102
ENSBTAG00000012499	RPGRIP1L	5	4.37349	0.0170445	0.22865	0.5	8.8		ENSBTAG00000021714	TEKT2	98	2.84036	0.00175478	0.352068	0.139491	53.1531
ENSBTAG00000049524	CFAP44	5	4.5	0.0431342	0.222222	0.4	9		ENSBTAG00000007437	TEKT1	97	2.84381	0.000586271	0.351641	0.319373	76.7732
ENSBTAG00000003944	CATIP	5	5.38554	0.0592552	0.185682	0.1	3.8		ENSBTAG00000026696	DCDC2B	96	2.84788	0.000599097	0.351138	0.316009	76.8854
ENSBTAG00000005442	DNAI4	5	4.57229	0.041942	0.218709	0.3	7.2		ENSBTAG00000018487	CFAP45	96	2.84393	0.000371939	0.351625	0.360965	86.1667
ENSBTAG00000019563	C5H22orf23	5	5.3012	0.0253899	0.188636	0.2	3.6		ENSBTAG00000001903	C11H2orf50	95	2.85047	0.000508604	0.35082	0.333707	79.1158
ENSBTAG00000010548	DNAAF11	5	4.64458	0.235524	0.215305	0.1	4.2		ENSBTAG00000063166	UBXN10	95	2.85035	0.000655749	0.350835	0.305711	74.6526
ENSBTAG00000016192	MDH1B	5	4.28313	0.19669	0.233474	0.2	6.2		ENSBTAG00000020350	DUSP2	95	2.8443	0.00084466	0.35158	0.257783	74.9895
ENSBTAG00000006505	S100A9	5	1.16667	0.433333	0.857143	0.4	2.8		ENSBTAG00000015825	CCDC65	95	2.84689	0.000642868	0.35126	0.3028	76.9895
ENSBTAG00000013992	ACYP1	5	1	1	1	0	1		ENSBTAG00000016732	DNAI2	94	2.84961	0.000494505	0.350926	0.332876	78.4149
ENSBTAG00000057821	ENSBTAG00000057821	5	1	1	1	0	1		ENSBTAG00000005231	CFAP74	94	2.8432	0.000551883	0.351717	0.299931	79.7766
ENSBTAG00000014409	MAP3K19	5	4.76506	0.0501949	0.209861	0.3	7.6		ENSBTAG00000009341	CCDC146	94	2.84788	0.000791762	0.351138	0.273393	72.4787
ENSBTAG00000033166	SLC15A2	5	1	1	1	0	1		ENSBTAG00000008752	NME5	94	2.83913	0.000935548	0.352221	0.238618	71.9362
ENSBTAG00000022917	FANK1	5	5.37349	0.00843403	0.186099	0.5	6		ENSBTAG00000016854	AK7	93	2.84887	0.000787144	0.351017	0.297101	73.5914
ENSBTAG00000013416	MGC133636	4	1.5	0.8	0.666667	0	1.25		ENSBTAG00000019134	NEK5	93	2.84591	0.00044395	0.351382	0.34619	81.9892
ENSBTAG00000060409	SOWAHA	4	1	1	1	0	1		ENSBTAG00000021903	KIAA0319	93	2.84085	0.000344763	0.352007	0.359046	88.8387
ENSBTAG00000000838	CCDC88C	4	1	0.583333	1	0.333333	2		ENSBTAG00000023529	SPEF2	92	2.85256	0.000534155	0.350562	0.315576	74.9565
ENSBTAG00000057547	ENSBTAG00000057547	4	1	1	1	0	1		ENSBTAG00000009105	ACSBG2	92	2.84295	0.00137548	0.351747	0.245103	74.5761
ENSBTAG00000011890	RSPH4A	4	5.96988	0.0229602	0.167508	0.333333	3.75		ENSBTAG00000030973	TUBA1D	92	2.85071	0.00277717	0.350789	0.10559	46.8043
ENSBTAG00000050250	ENSBTAG00000050250	4	6.23494	0.0187758	0.160386	0.333333	2.75		ENSBTAG00000046590	FAM181A	92	2.84381	0.000344833	0.351641	0.370043	86.9239
ENSBTAG00000001243	AP3M2	4	1.2	0.9	0.833333	0	1.25		ENSBTAG00000002515	TNNI3	91	2.84541	0.000412601	0.351443	0.325763	85.0879
ENSBTAG00000020554	AIF1	4	1	1	1	0	1		ENSBTAG00000026467	CIMAP1B	91	2.84344	0.000433569	0.351686	0.35116	84.5495
ENSBTAG00000004187	CFAP251	4	4.91566	0.0109925	0.203431	0.333333	5.75		ENSBTAG00000012794	PAH	90	2.84307	0.00212946	0.351732	0.126841	58
ENSBTAG00000014053	MAK	4	5.78313	0.0125169	0.172917	0.333333	3.5		ENSBTAG00000017752	DYNLRB2	90	2.84258	0.00080381	0.351793	0.254931	80.0222
ENSBTAG00000004207	CD93	4	1	1	1	0	1		ENSBTAG00000004458	MORN3	89	2.85133	0.000435985	0.350713	0.331716	79.1573
ENSBTAG00000002129	KLF5	4	1	1	1	0	1		ENSBTAG00000018519	GAS2L2	89	2.85441	0.000600911	0.350335	0.290858	73.3483
ENSBTAG00000002408	FHAD1	4	4.75904	0.00600697	0.210127	0.666667	9.25		ENSBTAG00000002096	FCGR3A	89	2.8517	0.00256762	0.350668	0.109806	49.7978
ENSBTAG00000003059	CFAP298	4	5.62651	0.00571663	0.17773	0.333333	7		ENSBTAG00000019563	C5H22orf23	89	2.84739	0.000442214	0.351199	0.328396	84.1236
ENSBTAG00000003321	DNAAF6	4	6.56627	0.000404078	0.152294	0.333333	4		ENSBTAG00000002583	DNALI1	88	2.84726	0.00116226	0.351214	0.183908	68.2614
ENSBTAG00000004975	CCDC191	4	4.53614	0.0194143	0.220452	0.5	8		ENSBTAG00000038735	LHB	88	2.84209	0.00103583	0.351854	0.203239	68.1023
ENSBTAG00000020471	SAMD15	4	5.42169	0.0204317	0.184444	0.166667	3.75		ENSBTAG00000001135	CFAP276	88	2.84529	0.000366632	0.351458	0.344566	86.5455
ENSBTAG00000051215	AGBL2	4	4.69277	0.00983423	0.213094	0.166667	7.5		ENSBTAG00000003944	CATIP	87	2.85121	0.00043377	0.350729	0.323978	79.1954
ENSBTAG00000063623	ENSBTAG00000063623	4	1	1	1	0	1		ENSBTAG00000034192	KIAA2012	87	2.85071	0.000853621	0.350789	0.238706	71.069
ENSBTAG00000047786	LRRC10B	4	5.10241	0.0129816	0.195986	0.333333	4.5		ENSBTAG00000027205	PGBD5	87	2.84714	0.00108391	0.35123	0.229083	69.5172
ENSBTAG00000004148	SLPI	4	3.44706	0.0697479	0.290102	0	1.25		ENSBTAG00000069009	ENSBTAG00000069009	87	2.84874	0.00109759	0.351032	0.2224	66.977
ENSBTAG00000014221	CPLANE2	4	1	1	1	0	1		ENSBTAG00000006578	SPEF1	87	2.84961	0.000324519	0.350926	0.382785	87.931
ENSBTAG00000033554	TRAPPC3L	4	1.6	0.0177778	0.625	0.833333	7.5		ENSBTAG00000004950	BRB	86	2.8517	0.000773406	0.350668	0.274692	74.3605
ENSBTAG00000038267	OR9I2	4	1.6	0.0177778	0.625	0.833333	7.5		ENSBTAG00000060048	ENSBTAG00000060048	85	2.86255	0.00894236	0.349339	0.0414566	38.5529
ENSBTAG00000063425	ENSBTAG00000063425	4	1.6	0.0177778	0.625	0.833333	7.5		ENSBTAG00000019881	ENSBTAG00000019881	85	2.83198	0.00112456	0.35311	0.231933	75.2
ENSBTAG00000004597	PIM2	4	4.83735	0.024749	0.206725	0.333333	7		ENSBTAG00000007148	F2	83	2.84455	0.000998707	0.351549	0.19571	67.0241
ENSBTAG00000016926	CIMIP1	4	5.35542	0.0518491	0.186727	0.166667	5		ENSBTAG00000008693	CLXN	82	2.84788	0.000466803	0.351138	0.328516	82.0488
ENSBTAG00000070046	ZNF772	4	1	1	1	0	1		ENSBTAG00000055034	CFAP90	82	2.84763	0.00038875	0.351169	0.341162	84.2439
ENSBTAG00000006354	HP	4	1.33333	0.1	0.75	0.666667	3.5		ENSBTAG00000068803	ENSBTAG00000068803	82	2.85614	0.00413033	0.350123	0.0584161	43.5366
ENSBTAG00000012638	S100A12	4	1.33333	0.333333	0.75	0.5	3.25		ENSBTAG00000057778	RNF186	81	2.85404	0.000438223	0.35038	0.324691	81.2716
ENSBTAG00000017824	IRF8	4	1	1	1	0	1		ENSBTAG00000003321	DNAAF6	81	2.84825	0.000382135	0.351093	0.341667	86.9506
ENSBTAG00000014211	FOXP4	4	1	1	1	0	1		ENSBTAG00000007253	TSPAN33	81	2.84948	0.000430174	0.350941	0.312346	79.5062
ENSBTAG00000015856	CFAP126	4	4.90964	0.00422747	0.203681	0.666667	7.75		ENSBTAG00000003593	ANKMY1	80	2.85281	0.00129999	0.350532	0.174684	62.9375
ENSBTAG00000008409	MYC	4	1	1	1	0	1		ENSBTAG00000002470	CCDC78	79	2.85071	0.000609181	0.350789	0.303797	77.8987
ENSBTAG00000011935	RASSF6	4	1	1	1	0	1		ENSBTAG00000001303	HSPB8	79	2.85441	0.00238573	0.350335	0.0707562	47.5443
ENSBTAG00000031388	DNAAF4	4	9.63253	0.0243885	0.103815	0	1.75		ENSBTAG00000031018	ENSBTAG00000031018	79	2.85934	0.00368062	0.349731	0.0756248	46.8101
ENSBTAG00000043207	ENSBTAG00000043207	4	4.6988	0.0088861	0.212821	0.333333	6.75		ENSBTAG00000017823	CFAP52	79	2.85219	0.00048018	0.350607	0.336904	83.3291
ENSBTAG00000057295	ENSBTAG00000057295	4	1	1	1	0	1		ENSBTAG00000047904	ENSBTAG00000047904	79	2.86082	0.00267217	0.34955	0.0821162	47.4304
ENSBTAG00000032051	SULT1C4	4	1	1	1	0	1		ENSBTAG00000065413	ENSBTAG00000065413	78	2.85639	0.00264234	0.350093	0.119547	47.7821
ENSBTAG00000027900	LRRIQ1	4	7.8012	0.169113	0.128185	0	2		ENSBTAG00000020924	FBXW9	78	2.84874	0.000453732	0.351032	0.336996	83.7436
ENSBTAG00000030189	EFCAB6	4	5.06024	0.0363452	0.197619	0	5		ENSBTAG00000000793	LAMC2	77	2.85392	0.000368047	0.350395	0.341422	82.9091
ENSBTAG00000039091	CSRNP3	4	1	1	1	0	1		ENSBTAG00000006387	TSNAXIP1	76	2.8538	0.000701647	0.35041	0.242105	73.4211
ENSBTAG00000062269	B3GALT5	4	5.24096	0.00101497	0.190805	0.666667	6.75		ENSBTAG00000051169	ERICH2	76	2.8501	0.00132376	0.350865	0.168772	61.4605
ENSBTAG00000030544	ENSBTAG00000030544	4	5	0.00481752	0.2	0.666667	8.25		ENSBTAG00000046041	ENSBTAG00000046041	75	2.85676	0.00234184	0.350047	0.127207	49.7333
ENSBTAG00000046235	SRSF12	3	1	1	1	0	1		ENSBTAG00000052788	SAXO3	75	2.85404	0.000782923	0.35038	0.281441	76.5467
ENSBTAG00000057540	ENSBTAG00000057540	3	1	1	1	0	1		ENSBTAG00000016968	CHST4	75	2.85454	0.0021364	0.35032	0.133333	56.8267
ENSBTAG00000000517	ANKRD29	3	1	1	1	0	1		ENSBTAG00000048049	ENSBTAG00000048049	74	2.86785	0.00129722	0.348693	0.262495	58.9054
ENSBTAG00000000531	ENSBTAG00000000531	3	1.8	0	0.555556	1	7.66667		ENSBTAG00000060935	ENSBTAG00000060935	74	2.85725	0.00217126	0.349987	0.116994	53.6892
ENSBTAG00000060534	ENSBTAG00000060534	3	1	1	1	0	1		ENSBTAG00000011097	DYNLT5	74	2.85503	0.00188158	0.350259	0.128841	56.6216
ENSBTAG00000000654	ODAD2	3	5.1747	0.00456248	0.193248	0.666667	5.33333		ENSBTAG00000032862	DYDC2	73	2.85318	0.00136845	0.350486	0.192542	71.0137
ENSBTAG00000035018	ZCCHC12	3	1.25	0.0833333	0.8	0.666667	2.66667		ENSBTAG00000060985	ENSBTAG00000060985	73	2.85244	0.00156476	0.350577	0.157534	57.3288
ENSBTAG00000004950	BRB	3	2	0.309524	0.5	0	1.66667		ENSBTAG00000049754	FAM177B	72	2.85885	0.00343666	0.349791	0.101721	48.7778
ENSBTAG00000001135	CFAP276	3	6.71084	0.0029259	0.149013	0.666667	3.33333		ENSBTAG00000031913	ENSBTAG00000031913	72	2.87216	0.00927754	0.348169	0	40.5
ENSBTAG00000019028	STOX1	3	5.87349	0	0.170256	1	6		ENSBTAG00000060534	ENSBTAG00000060534	71	2.8575	0.00234699	0.349957	0.109457	51.2394
ENSBTAG00000001903	C11H2orf50	3	5.75904	0.0240234	0.17364	0	4		ENSBTAG00000068558	ENSBTAG00000068558	71	2.85454	0.00248258	0.35032	0.103421	51.1408
ENSBTAG00000001969	CCDC39	3	5.86747	0.00175012	0.170431	0.333333	4.33333		ENSBTAG00000051891	ENSBTAG00000051891	71	2.86797	0.0113337	0.348678	0.0120724	40.4225
ENSBTAG00000002355	ENSBTAG00000002355	3	1.25	0.5	0.8	0.333333	2		ENSBTAG00000015378	CCDC180	71	2.8591	0.00123144	0.349761	0.209658	69.8732
ENSBTAG00000012794	PAH	3	1.25	0.5	0.8	0.333333	2		ENSBTAG00000019919	CFAP46	71	2.85737	0.000271	0.349972	0.400402	85.9859
ENSBTAG00000002770	TCN2	3	2.08235	0.121382	0.480226	0.333333	34.6667		ENSBTAG00000020929	ARMC3	71	2.85676	0.000363216	0.350047	0.344869	85
ENSBTAG00000002772	GAL3ST3	3	1	1	1	0	1		ENSBTAG00000048423	ENSBTAG00000048423	71	2.86871	0.00114348	0.348588	0.273239	60.6338
ENSBTAG00000057165	ENSBTAG00000057165	3	1	1	1	0	1		ENSBTAG00000011237	PKHD1	70	2.86317	0.00300383	0.349264	0.0964803	49
ENSBTAG00000015825	CCDC65	3	5.27711	0.00175158	0.189498	0.666667	8.66667		ENSBTAG00000012850	NME9	70	2.86341	0.00183728	0.349234	0.120911	61.0571
ENSBTAG00000066067	ENSBTAG00000066067	3	1	1	1	0	1		ENSBTAG00000058110	ENSBTAG00000058110	70	2.85713	0.000787483	0.350002	0.279503	75.5143
ENSBTAG00000058086	ERMAP	3	1	1	1	0	1		ENSBTAG00000001219	ENSBTAG00000001219	70	2.86452	0.00117106	0.349098	0.289855	62.8143
ENSBTAG00000008752	NME5	3	5.71687	0.0047984	0.174921	0.333333	5.33333		ENSBTAG00000069620	ENSBTAG00000069620	70	2.86378	0.00114065	0.349189	0.286128	62.8429
ENSBTAG00000038154	HSH2D	3	6.63253	5.07079e-05	0.150772	0.666667	4.33333		ENSBTAG00000057904	ENSBTAG00000057904	69	2.86674	0.00406846	0.348828	0.0814152	48.1739
ENSBTAG00000023529	SPEF2	3	9.70482	0.0358525	0.103042	0	1.66667		ENSBTAG00000047449	ENSBTAG00000047449	69	2.86489	0.00510799	0.349053	0.0366581	46.058
ENSBTAG00000015717	HEY1	3	1	1	1	0	1		ENSBTAG00000057295	ENSBTAG00000057295	69	2.85922	0.000379302	0.349746	0.367008	80.5942
ENSBTAG00000015238	DSC3	3	1.8	0	0.555556	1	7.66667		ENSBTAG00000019159	PVALB	69	2.86945	0.00238755	0.348499	0.209292	59.058
ENSBTAG00000004622	DZANK1	3	4.36145	0.00751772	0.229282	0.666667	10		ENSBTAG00000059027	ENSBTAG00000059027	69	2.86662	0.000982982	0.348843	0.308184	63.5942
ENSBTAG00000004754	DSCAM	3	1.25	0.5	0.8	0.333333	2		ENSBTAG00000021423	LKAAEAR1	68	2.86329	0.0028604	0.349249	0.107112	51.2206
ENSBTAG00000019002	SLC2A12	3	1.25	0.5	0.8	0.333333	2		ENSBTAG00000014762	ISG20	68	2.86834	0.0105855	0.348633	0.0131694	42.2647
ENSBTAG00000010578	IL17B	3	1	1	1	0	1		ENSBTAG00000014053	MAK	68	2.85947	0.000343577	0.349715	0.376207	79.7059
ENSBTAG00000032862	DYDC2	3	5.08434	0.0473165	0.196682	0.333333	5		ENSBTAG00000057073	ENSBTAG00000057073	68	2.85417	0.000601114	0.350365	0.274802	77.7794
ENSBTAG00000013444	ETV2	3	1	1	1	0	1		ENSBTAG00000018200	IL15	68	2.85306	0.000501766	0.350501	0.329236	85.1029
ENSBTAG00000005404	MSC	3	1	0.666667	1	0.333333	1.66667		ENSBTAG00000069352	ENSBTAG00000069352	68	2.85639	0.000361739	0.350093	0.338455	85.4853
ENSBTAG00000031998	CXCL16	3	1	1	1	0	1		ENSBTAG00000013015	CCDC13	67	2.85984	0.000915088	0.34967	0.301221	76.6119
ENSBTAG00000069447	ENSBTAG00000069447	3	1	1	1	0	1		ENSBTAG00000009258	NEK11	67	2.85626	0.00155039	0.350108	0.196291	70.2388
ENSBTAG00000005630	VWA7	3	6.31325	0.0358525	0.158397	0	2.33333		ENSBTAG00000004192	LRRC43	67	2.85343	0.000289202	0.350456	0.39213	89.2985
ENSBTAG00000052788	SAXO3	3	5.10241	0.0239574	0.195986	0	3.66667		ENSBTAG00000012774	RAB7B	67	2.85725	0.000554428	0.349987	0.272275	76.9552
ENSBTAG00000005812	TP73	3	5.39759	0.215845	0.185268	0	3		ENSBTAG00000066790	ENSBTAG00000066790	67	2.85922	0.00287389	0.349746	0.103573	52.3134
ENSBTAG00000056023	ENSBTAG00000056023	3	4.50602	0.0245091	0.221925	0.333333	8		ENSBTAG00000036298	ENSBTAG00000036298	67	2.86686	0.00490818	0.348813	0.0416101	47.403
ENSBTAG00000062798	ENSBTAG00000062798	3	1.5	0	0.666667	1	4.33333		ENSBTAG00000061094	ENSBTAG00000061094	66	2.86637	0.00474436	0.348873	0.0512821	47.303
ENSBTAG00000064462	ENSBTAG00000064462	3	1	1	1	0	1		ENSBTAG00000009257	CERKL	66	2.85947	0.000305597	0.349715	0.411655	85.9091
ENSBTAG00000012460	ELF5	3	1	1	1	0	1		ENSBTAG00000014103	SH3GL2	66	2.85947	0.000498293	0.349715	0.342191	78.9545
ENSBTAG00000044123	HAND2	3	1	1	1	0	1		ENSBTAG00000002394	TMEM44	66	2.85614	0.00129872	0.350123	0.175758	61.9697
ENSBTAG00000027425	CCDC190	3	1	1	1	0	1		ENSBTAG00000003408	ENSBTAG00000003408	66	2.86699	0.000920292	0.348798	0.323077	65.9697
ENSBTAG00000015163	TM4SF1	3	1	1	1	0	1		ENSBTAG00000035018	ZCCHC12	65	2.87389	0.0103654	0.34796	0	44.0308
ENSBTAG00000017469	CCDC88A	3	1	1	1	0	1		ENSBTAG00000004296	MORN5	65	2.85195	0.000639994	0.350638	0.276442	76.7846
ENSBTAG00000011203	RP1	3	9.62048	0.0475356	0.103945	0	2.66667		ENSBTAG00000012185	CLEC4E	65	2.85565	0.000433158	0.350183	0.350481	84.1231
ENSBTAG00000047794	DNAH1	3	5.21084	0.0255275	0.191908	0	5		ENSBTAG00000068311	ENSBTAG00000068311	65	2.857	0.000448485	0.350017	0.3375	83.8462
ENSBTAG00000011239	SEC11A	3	5.53012	0.00592789	0.180828	0.333333	5		ENSBTAG00000058549	ENSBTAG00000058549	65	2.86896	0.000839607	0.348558	0.329808	66.5846
ENSBTAG00000017661	RFX2	3	4.84337	0.0069516	0.206468	0.333333	6.66667		ENSBTAG00000003608	SYCP2	64	2.866	0.00337544	0.348918	0.0768849	52.8281
ENSBTAG00000020264	CCDC181	3	5	0.0344956	0.2	0	2.66667		ENSBTAG00000019796	FCMR	64	2.86723	0.00177534	0.348768	0.237103	63.4219
ENSBTAG00000058846	ENSBTAG00000058846	3	1	1	1	0	1		ENSBTAG00000048030	ENSBTAG00000048030	64	2.86884	0.001373	0.348573	0.28373	65.1875
ENSBTAG00000046047	ENSBTAG00000046047	3	1	1	1	0	1		ENSBTAG00000051734	ENSBTAG00000051734	64	2.86723	0.000786402	0.348768	0.34375	68.0781
ENSBTAG00000026004	CNTNAP4	3	1	1	1	0	1		ENSBTAG00000009080	ITGB6	63	2.86304	0.00225773	0.349279	0.132104	55.4286
ENSBTAG00000014265	SREBF2	3	1	1	1	0	1		ENSBTAG00000007755	APOBEC3H	63	2.85897	0.00350809	0.349776	0.0609319	51.619
ENSBTAG00000018495	NKX6-3	3	1	1	1	0	1		ENSBTAG00000011935	RASSF6	63	2.8623	0.000301902	0.349369	0.41065	82.6667
ENSBTAG00000026501	CYP2D43	3	4.84337	0	0.206468	1	8.66667		ENSBTAG00000012031	ATG9B	63	2.85996	0.000401076	0.349655	0.383513	83.0635
ENSBTAG00000044121	NUBPL	3	1	1	1	0	1		ENSBTAG00000056416	ENSBTAG00000056416	63	2.85922	0.00197493	0.349746	0.116743	67.7302
ENSBTAG00000020924	FBXW9	3	5.10843	0.0120482	0.195755	0.333333	3.33333		ENSBTAG00000020559	STMND1	63	2.85565	0.000479177	0.350183	0.346646	87.9683
ENSBTAG00000061839	ENSBTAG00000061839	3	1	0.666667	1	0.333333	1.66667		ENSBTAG00000051611	ENSBTAG00000051611	63	2.86736	0.000797317	0.348753	0.343574	68.746
ENSBTAG00000018499	ANXA8L1	3	6.81325	0.0240234	0.146773	0	1.33333		ENSBTAG00000068417	ENSBTAG00000068417	63	2.86921	0.000852238	0.348528	0.333845	68.0952
ENSBTAG00000015773	LRGUK	2	1	1	1	0	1		ENSBTAG00000068779	ENSBTAG00000068779	63	2.86884	0.00712437	0.348573	0.0168971	49.3492
ENSBTAG00000030337	MYCBP	2	1	1	1	0	1		ENSBTAG00000066516	ENSBTAG00000066516	63	2.85786	0.000368372	0.349912	0.341014	85
ENSBTAG00000000476	THPO	2	1.33333	0.666667	0.75	0	1.5		ENSBTAG00000006961	NLRP13	62	2.86403	0.00426174	0.349159	0.111581	54.4355
ENSBTAG00000023635	CLEC6A	2	1.33333	0.666667	0.75	0	1.5		ENSBTAG00000067775	ENSBTAG00000067775	62	2.85762	0.000533599	0.349942	0.306716	81.2258
ENSBTAG00000000793	LAMC2	2	1	1	1	0	1		ENSBTAG00000058846	ENSBTAG00000058846	62	2.8644	0.00296112	0.349113	0.0988895	53.1452
ENSBTAG00000001729	DUSP10	2	1	1	1	0	1		ENSBTAG00000069905	TCTE1	61	2.86317	0.000273985	0.349264	0.457377	87.8197
ENSBTAG00000005568	FRMPD2	2	1	1	1	0	1		ENSBTAG00000016343	KCNIP2	61	2.8681	0.00313102	0.348663	0.110929	57.1475
ENSBTAG00000019692	BCL2L2	2	1.5	0	0.666667	1	3.5		ENSBTAG00000024042	MORN2	61	2.8554	0.000632958	0.350214	0.280874	77.7049
ENSBTAG00000019954	ABHD2	2	1.5	0	0.666667	1	3.5		ENSBTAG00000064977	ENSBTAG00000064977	61	2.86366	0.000587394	0.349204	0.280328	76.9344
ENSBTAG00000001066	PILRA	2	1.71429	0.190476	0.583333	0	4		ENSBTAG00000015416	PEBP4	61	2.86267	0.00127791	0.349324	0.207104	69.7541
ENSBTAG00000021604	TMEM138	2	7.22289	0	0.138449	1	3.5		ENSBTAG00000031160	ENSBTAG00000031160	61	2.86945	0.000784811	0.348499	0.34918	70.0984
ENSBTAG00000001150	KCNE1	2	4.78824	0.0235294	0.208845	0	1.5		ENSBTAG00000061839	ENSBTAG00000061839	60	2.86822	0.00345878	0.348648	0.0672316	51.7667
ENSBTAG00000008710	KCNH1	2	3.82353	0.0464986	0.261538	0	4.5		ENSBTAG00000031388	DNAAF4	60	2.85663	0.000401208	0.350063	0.347458	87.5
ENSBTAG00000058594	ENSBTAG00000058594	2	1.6	0.4	0.625	0	2.5		ENSBTAG00000057821	ENSBTAG00000057821	60	2.86144	0.00239	0.349474	0.134463	57.2667
ENSBTAG00000005709	ABHD3	2	1	1	1	0	1		ENSBTAG00000068636	ENSBTAG00000068636	60	2.86144	0.00239	0.349474	0.134463	57.2667
ENSBTAG00000001642	TTC34	2	5.03012	0.00288172	0.198802	0	5		ENSBTAG00000008626	KCNN1	60	2.87241	0.00642002	0.34814	0.0141243	48.2
ENSBTAG00000053023	LRRC74B	2	6.03012	0.000547453	0.165834	0	3.5		ENSBTAG00000008605	DNAH2	59	2.86255	0.000227933	0.349339	0.466394	89.1017
ENSBTAG00000063702	ENSBTAG00000063702	2	1.5	0	0.666667	1	3		ENSBTAG00000063623	ENSBTAG00000063623	59	2.85688	0.000489428	0.350032	0.343659	85.7627
ENSBTAG00000002515	TNNI3	2	6.1988	0	0.161322	1	5		ENSBTAG00000000835	BCAS1	59	2.86637	0.000511411	0.348873	0.320281	77.4407
ENSBTAG00000009830	PLEKHB1	2	1	1	1	0	1		ENSBTAG00000007204	KRT80	59	2.86378	0.000261206	0.349189	0.419638	85.0169
ENSBTAG00000069977	ENSBTAG00000069977	2	6.36747	0.0120482	0.157048	0	3		ENSBTAG00000008895	BPGM	59	2.86082	0.000242423	0.34955	0.391584	88.7966
ENSBTAG00000002744	MUSK	2	1	1	1	0	1		ENSBTAG00000059086	ENSBTAG00000059086	58	2.87155	0.00616659	0.348244	0.0254083	51.069
ENSBTAG00000030425	ID3	2	1	1	1	0	1		ENSBTAG00000033291	SPAG6	58	2.86563	0.00098817	0.348963	0.262553	78.069
ENSBTAG00000019796	FCMR	2	1	1	1	0	1		ENSBTAG00000011106	PACRG	58	2.86058	0.000411929	0.34958	0.31458	83.1034
ENSBTAG00000011822	ARMH1	2	1	1	1	0	1		ENSBTAG00000048358	ZNF892	58	2.86218	0.00099149	0.349384	0.266183	76.9828
ENSBTAG00000069139	ENSBTAG00000069139	2	1	1	1	0	1		ENSBTAG00000034918	IFIT2	57	2.86206	0.00181351	0.349399	0.144737	61.4561
ENSBTAG00000003508	CFAP69	2	10.6867	0.0120482	0.0935738	0	2		ENSBTAG00000013989	JHY	57	2.8644	0.000341824	0.349113	0.426692	87.2281
ENSBTAG00000011112	KCNK5	2	1	1	1	0	1		ENSBTAG00000016926	CIMIP1	57	2.86415	0.00051967	0.349143	0.265038	76.2982
ENSBTAG00000007884	SREBF1	2	1	1	1	0	1		ENSBTAG00000059034	ENSBTAG00000059034	57	2.8681	0.000559387	0.348663	0.302005	75.7018
ENSBTAG00000050919	ENSBTAG00000050919	2	1.33333	0.666667	0.75	0	1.5		ENSBTAG00000018232	STOML3	57	2.86958	0.00223225	0.348484	0.0864662	56.8246
ENSBTAG00000021187	ID2	2	1	1	1	0	1		ENSBTAG00000063782	ENSBTAG00000063782	56	2.86995	0.00580593	0.348439	0.0538961	52.8929
ENSBTAG00000007844	CETN2	2	5.41566	0	0.18465	1	8		ENSBTAG00000026501	CYP2D43	56	2.86156	0.00038458	0.349459	0.325325	84.6607
ENSBTAG00000012387	PAM	2	6.36747	0.00598759	0.157048	0	3.5		ENSBTAG00000018347	IL33	56	2.86637	0.000395557	0.348873	0.361688	80.2857
ENSBTAG00000013291	ARMC6	2	6.36747	0.00598759	0.157048	0	3.5		ENSBTAG00000050250	ENSBTAG00000050250	56	2.86662	0.000361368	0.348843	0.378571	81.3036
ENSBTAG00000004092	AK8	2	5.77108	0	0.173278	1	5.5		ENSBTAG00000047482	PRRT4	56	2.87007	0.00229378	0.348424	0.0987013	60.375
ENSBTAG00000021326	CCL20	2	2.52941	0.0907563	0.395349	0	24		ENSBTAG00000000838	CCDC88C	55	2.86452	0.00104017	0.349098	0.223569	75.4182
ENSBTAG00000006377	MYO1G	2	1	1	1	0	1		ENSBTAG00000019287	FAM81B	55	2.86354	0.000373725	0.349219	0.440404	89.3273
ENSBTAG00000027197	KIF6	2	5.81928	0.0120482	0.171843	0	2.5		ENSBTAG00000027312	ECT2L	55	2.86428	0.000232282	0.349128	0.468687	91.6909
ENSBTAG00000023259	OSBPL1A	2	1.5	0	0.666667	1	3		ENSBTAG00000067104	ENSBTAG00000067104	55	2.8644	0.000616972	0.349113	0.259259	74.8727
ENSBTAG00000013147	NEFH	2	1.33333	0.666667	0.75	0	1.5		ENSBTAG00000013250	PCSK1N	55	2.86958	0.00221081	0.348484	0.0936027	58.4182
ENSBTAG00000004801	PDXDC1	2	2.73529	0.427807	0.365591	0	10		ENSBTAG00000054376	CFAP99	55	2.86428	0.000603871	0.349128	0.276094	75.9636
ENSBTAG00000006963	RPL12	2	1	1	1	0	1		ENSBTAG00000067925	ENSBTAG00000067925	55	2.86464	0.000577341	0.349083	0.277441	76.2364
ENSBTAG00000011100	CTSC	2	1.71429	0.190476	0.583333	0	4		ENSBTAG00000002772	GAL3ST3	55	2.87118	0.00178166	0.348289	0.268013	71.2727
ENSBTAG00000017158	VSNL1	2	1	1	1	0	1		ENSBTAG00000059308	ENSBTAG00000059308	55	2.86538	0.00152292	0.348993	0.131987	67.7636
ENSBTAG00000005104	MGAT5B	2	2.27059	0	0.440415	1	48.5		ENSBTAG00000056754	ENSBTAG00000056754	54	2.86995	0.00328478	0.348439	0.0908456	57.3704
ENSBTAG00000014449	ENSBTAG00000014449	2	1.33333	0	0.75	1	2.5		ENSBTAG00000044037	DACH2	54	2.87007	0.00246819	0.348424	0.0908456	57.963
ENSBTAG00000050942	ENSBTAG00000050942	2	1.33333	0	0.75	1	2.5		ENSBTAG00000046235	SRSF12	54	2.87019	0.00446594	0.348409	0.0621943	55.1481
ENSBTAG00000056287	ENSBTAG00000056287	2	1	1	1	0	1		ENSBTAG00000054421	ENSBTAG00000054421	54	2.87056	0.00739863	0.348364	0.0286513	53.7037
ENSBTAG00000059084	ENSBTAG00000059084	2	7.29518	0.0120482	0.137077	0	2		ENSBTAG00000047786	LRRC10B	54	2.86132	0.000260116	0.349489	0.400419	92.7222
ENSBTAG00000019024	JAZF1	2	1	1	1	0	1		ENSBTAG00000069077	ENSBTAG00000069077	54	2.8623	0.000399022	0.349369	0.2942	84.2407
ENSBTAG00000009258	NEK11	2	6.18675	0.184958	0.161636	0	2.5		ENSBTAG00000001321	IL1B	54	2.87229	0.00464235	0.348155	0.0733753	58.4444
ENSBTAG00000021547	CFAP57	2	6.37952	0.0120482	0.156752	0	2		ENSBTAG00000002702	TSPAN32	54	2.86699	0.00213493	0.348798	0.118798	60.3333
ENSBTAG00000005955	RSPH3	2	1	1	1	0	1		ENSBTAG00000013294	DYRK3	54	2.86575	0.000588839	0.348948	0.315863	77.8333
ENSBTAG00000006161	MET	2	1	1	1	0	1		ENSBTAG00000058086	ERMAP	54	2.87093	0.00146977	0.348319	0.294899	73.1481
ENSBTAG00000020676	MMP9	2	1.83333	0	0.545455	1	4.5		ENSBTAG00000048950	ENSBTAG00000048950	54	2.87032	0.00444489	0.348394	0.0307477	55.1111
ENSBTAG00000019726	ANKEF1	2	5.76506	0	0.173459	1	8		ENSBTAG00000026242	BAALC	54	2.87167	0.00331298	0.348229	0.0321454	56.537
ENSBTAG00000045604	TTC9	2	1	1	1	0	1		ENSBTAG00000038617	SH3D21	54	2.86243	0.000837364	0.349354	0.271838	78.2778
ENSBTAG00000009904	SPIC	2	1	1	1	0	1		ENSBTAG00000002483	HES5	54	2.8713	0.00508558	0.348274	0.0237596	53.9815
ENSBTAG00000006606	RFLNB	2	2.27059	0	0.440415	1	48.5		ENSBTAG00000015773	LRGUK	53	2.86686	0.000661827	0.348813	0.346154	84.5849
ENSBTAG00000040206	ZNF770	2	1	1	1	0	1		ENSBTAG00000040268	UBE2U	53	2.86501	0.000207634	0.349038	0.465167	90.7736
ENSBTAG00000010338	FBXO36	2	1	1	1	0	1		ENSBTAG00000016478	LINGO3	53	2.87241	0.00266369	0.34814	0.109579	59.6226
ENSBTAG00000024984	FSBP	2	1	1	1	0	1		ENSBTAG00000036343	ENSBTAG00000036343	53	2.8713	0.00286098	0.348274	0.100145	59.0566
ENSBTAG00000006947	ROPN1	2	6.22892	0.0120482	0.160542	0	3.5		ENSBTAG00000008259	ACOD1	53	2.86354	0.000399566	0.349219	0.329463	86.434
ENSBTAG00000007437	TEKT1	2	5.8253	0.0120482	0.171665	0	4		ENSBTAG00000069139	ENSBTAG00000069139	53	2.86144	0.000722815	0.349474	0.230769	78.6604
ENSBTAG00000008026	OXT	2	2.27059	0	0.440415	1	48.5		ENSBTAG00000033398	HKDC1	53	2.86538	0.000695778	0.348993	0.283019	76.0566
ENSBTAG00000008758	KIF20A	2	2.27059	0	0.440415	1	48.5		ENSBTAG00000056375	ENSBTAG00000056375	53	2.87451	0.00835406	0.347886	0.0159652	53.1321
ENSBTAG00000010082	COL15A1	2	2.27059	0	0.440415	1	48.5		ENSBTAG00000011654	ENSBTAG00000011654	53	2.86588	0.000219148	0.348933	0.451379	90.6226
ENSBTAG00000010109	CDK1	2	2.27059	0	0.440415	1	48.5		ENSBTAG00000068724	ENSBTAG00000068724	52	2.86699	0.000889755	0.348798	0.222474	78.3654
ENSBTAG00000010774	NUSAP1	2	2.27059	0	0.440415	1	48.5		ENSBTAG00000045789	TNNT2	52	2.8729	0.00429389	0.34808	0.0369532	56.6154
ENSBTAG00000013009	AURKA	2	2.27059	0	0.440415	1	48.5		ENSBTAG00000068817	ENSBTAG00000068817	52	2.86662	0.00301567	0.348843	0.0844646	59.9038
ENSBTAG00000013124	LRTM1	2	2.27059	0	0.440415	1	48.5		ENSBTAG00000040282	NOG	52	2.86686	0.00305765	0.348813	0.0648567	67.1346
ENSBTAG00000015369	MLLT11	2	2.27059	0	0.440415	1	48.5		ENSBTAG00000020264	CCDC181	52	2.86403	0.000494684	0.349159	0.31825	81.8654
ENSBTAG00000018703	OSTN	2	2.27059	0	0.440415	1	48.5		ENSBTAG00000008176	KCNRG	52	2.86773	0.000645198	0.348708	0.280543	76.25
ENSBTAG00000018775	TPX2	2	2.27059	0	0.440415	1	48.5		ENSBTAG00000009581	UBXN11	52	2.86773	0.000813198	0.348708	0.272247	74.7885
ENSBTAG00000021787	PAQR7	2	2.27059	0	0.440415	1	48.5		ENSBTAG00000017592	GPAT3	51	2.86871	0.00113601	0.348588	0.185098	67.902
ENSBTAG00000023938	CENPA	2	2.27059	0	0.440415	1	48.5		ENSBTAG00000004405	IQUB	51	2.87204	0.00379488	0.348184	0.0752941	65.6863
ENSBTAG00000024726	HJURP	2	2.27059	0	0.440415	1	48.5		ENSBTAG00000033464	SPA17	51	2.86958	0.000742473	0.348484	0.226667	72.7255
ENSBTAG00000026971	CDCA5	2	2.27059	0	0.440415	1	48.5		ENSBTAG00000008567	DLEC1	51	2.86847	0.000432654	0.348618	0.338039	81.4706
ENSBTAG00000033657	SLC35F1	2	2.27059	0	0.440415	1	48.5		ENSBTAG00000067161	ENSBTAG00000067161	51	2.86649	0.000289714	0.348858	0.411765	89.8039
ENSBTAG00000035171	SERPINB12	2	2.27059	0	0.440415	1	48.5		ENSBTAG00000017794	CCDC153	51	2.86304	0.000694239	0.349279	0.228235	78.7647
ENSBTAG00000053398	KNL1	2	2.27059	0	0.440415	1	48.5		ENSBTAG00000014611	SORL1	50	2.86908	0.00147075	0.348543	0.139592	66.44
ENSBTAG00000054974	GRM8	2	2.27059	0	0.440415	1	48.5		ENSBTAG00000061500	ENSBTAG00000061500	50	2.87636	0.00526272	0.347662	0.0293878	57.42
ENSBTAG00000057248	ENSBTAG00000057248	2	2.27059	0	0.440415	1	48.5		ENSBTAG00000004693	CCDC60	50	2.86649	0.00154749	0.348858	0.103673	68.08
ENSBTAG00000061571	ENSBTAG00000061571	2	2.27059	0	0.440415	1	48.5		ENSBTAG00000013488	PPP1R14D	50	2.86378	0.000456731	0.349189	0.34449	84.3
ENSBTAG00000048445	ENSBTAG00000048445	2	1	1	1	0	1		ENSBTAG00000010548	DNAAF11	50	2.86982	0.00171522	0.348454	0.207347	76.12
ENSBTAG00000007847	EED	2	4.48718	0.129555	0.222857	0	7.5		ENSBTAG00000061197	ENSBTAG00000061197	50	2.87093	0.00189221	0.348319	0.110204	65.16
ENSBTAG00000008278	TMEM187	2	3.97436	0.104363	0.251613	0	10		ENSBTAG00000054532	ENSBTAG00000054532	50	2.86711	0.000820707	0.348783	0.23102	74.4
ENSBTAG00000044044	CLOCK	2	1.84615	0.224359	0.541667	0	7		ENSBTAG00000013977	PRSS38	50	2.87327	0.00427062	0.348035	0.0661224	64.02
ENSBTAG00000045617	MTERF1	2	1.84615	0.224359	0.541667	0	7		ENSBTAG00000007948	SORCS1	50	2.86699	0.00124966	0.348798	0.148571	68.02
ENSBTAG00000008507	SPHK1	2	1	1	1	0	1		ENSBTAG00000054090	ENSBTAG00000054090	50	2.87759	0.00859579	0.347513	0	55.24
ENSBTAG00000008626	KCNN1	2	1	1	1	0	1		ENSBTAG00000046413	GRID2	49	2.86674	0.00228207	0.348828	0.116497	64.3673
ENSBTAG00000012116	HNF4A	2	1.33333	0.666667	0.75	0	1.5		ENSBTAG00000023891	RBM20	49	2.87303	0.00290188	0.348065	0.047619	60.7959
ENSBTAG00000060146	ENSBTAG00000060146	2	1	1	1	0	1		ENSBTAG00000059115	ENSBTAG00000059115	49	2.87118	0.00539667	0.348289	0.042517	59.5102
ENSBTAG00000038361	SERPINA11	2	1	1	1	0	1		ENSBTAG00000014530	NTNG1	49	2.86995	0.0017668	0.348439	0.0943878	64.449
ENSBTAG00000060503	ENSBTAG00000060503	2	1	1	1	0	1		ENSBTAG00000018394	SDR42E1	49	2.86699	0.000687622	0.348798	0.241497	76.102
ENSBTAG00000015569	ENKUR	2	12.5301	0.0120482	0.0798077	0	1.5		ENSBTAG00000063970	ENSBTAG00000063970	49	2.87167	0.00464773	0.348229	0.0501701	60.0816
ENSBTAG00000009218	ANLN	2	2.37647	0.0489262	0.420792	0	30		ENSBTAG00000006349	EXTL1	49	2.87377	0.00651685	0.347975	0.0212585	57.898
ENSBTAG00000067775	ENSBTAG00000067775	2	1	1	1	0	1		ENSBTAG00000056298	ENSBTAG00000056298	49	2.86958	0.00190743	0.348484	0.131803	66.3673
ENSBTAG00000049465	STPG2	2	6.98795	0.175246	0.143103	0	3		ENSBTAG00000009686	FBXO15	49	2.8644	0.000406212	0.349113	0.319728	87.6939
ENSBTAG00000009341	CCDC146	2	10.5783	0.0357065	0.094533	0	2.5		ENSBTAG00000062336	ENSBTAG00000062336	48	2.86995	0.000938159	0.348439	0.176418	71.3542
ENSBTAG00000046990	GON7	2	11.5482	0.0239503	0.0865936	0	2		ENSBTAG00000034338	HOATZ	48	2.86526	0.000394189	0.349008	0.306738	90.0208
ENSBTAG00000058812	ENSBTAG00000058812	2	1	1	1	0	1		ENSBTAG00000066713	ENSBTAG00000066713	48	2.8623	0.000903264	0.349369	0.282801	87.1667
ENSBTAG00000068779	ENSBTAG00000068779	2	1	1	1	0	1		ENSBTAG00000003405	TP53I3	48	2.86834	0.00163421	0.348633	0.162234	68.0625
ENSBTAG00000049730	TCEAL1	2	3.30769	0.510121	0.302326	0	8.5		ENSBTAG00000018467	BBOF1	48	2.87056	0.000900492	0.348364	0.215426	75.4792
ENSBTAG00000065945	ENSBTAG00000065945	2	3.51282	0.472335	0.284672	0	7.5		ENSBTAG00000012046	JUNB	48	2.87019	0.000667506	0.348409	0.273936	82.8125
ENSBTAG00000010278	STPG1	2	1	1	1	0	1		ENSBTAG00000004388	SLITRK6	48	2.86908	0.00107515	0.348543	0.159574	70.1667
ENSBTAG00000051077	ENSBTAG00000051077	2	1	1	1	0	1		ENSBTAG00000001197	SLAMF7	48	2.87019	0.00243583	0.348409	0.0700355	66.2917
ENSBTAG00000012434	ENOX1	2	1	1	1	0	1		ENSBTAG00000048173	SMIM10	47	2.87488	0.00324043	0.347841	0.0730805	63.6809
ENSBTAG00000020361	SLC35F3	2	1	1	1	0	1		ENSBTAG00000008507	SPHK1	47	2.87179	0.00121424	0.348214	0.175763	70.2553
ENSBTAG00000010693	LMO7	2	1	1	1	0	1		ENSBTAG00000046409	EGR2	47	2.86662	0.00168582	0.348843	0.135985	72.4255
ENSBTAG00000039055	ANKRD65	2	8.71687	0.0573202	0.11472	0	3.5		ENSBTAG00000004269	SGK1	47	2.87093	0.00273231	0.348319	0.0693802	64.1489
ENSBTAG00000011266	ZBTB16	2	1	1	1	0	1		ENSBTAG00000011487	PLEKHS1	47	2.86563	0.000469964	0.348963	0.26827	86.766
ENSBTAG00000048319	ENSBTAG00000048319	2	1	1	1	0	1		ENSBTAG00000006069	CAPS	47	2.8644	0.000471664	0.349113	0.302498	85.8511
ENSBTAG00000044037	DACH2	2	1	1	1	0	1		ENSBTAG00000064823	ENSBTAG00000064823	47	2.87007	0.0022845	0.348424	0.107308	66.8936
ENSBTAG00000019697	NPAS2	2	1	1	1	0	1		ENSBTAG00000001392	RDH16	47	2.86908	0.00143054	0.348543	0.155412	69.617
ENSBTAG00000011964	DIS3L2	2	2.5	0.106061	0.4	0	13.5		ENSBTAG00000010182	ACR	47	2.87512	0.00399865	0.347811	0.0573543	62.234
ENSBTAG00000012158	CFAP107	2	5.8494	0.0199875	0.170958	0	3.5		ENSBTAG00000016391	ENSBTAG00000016391	47	2.87093	0.00112296	0.348319	0.185014	70.8298
ENSBTAG00000012249	PRR15L	2	1	1	1	0	1		ENSBTAG00000023064	ENSBTAG00000023064	47	2.86908	0.000366289	0.348543	0.368178	88.5319
ENSBTAG00000047810	CCDC96	2	7.3494	3.65097e-05	0.136066	0	2		ENSBTAG00000061492	ENSBTAG00000061492	47	2.87253	0.00141284	0.348125	0.0777058	69.1489
ENSBTAG00000045931	MAGT1	2	4.48718	0.129555	0.222857	0	7.5		ENSBTAG00000058003	CD300E	47	2.87019	0.00135286	0.348409	0.176688	72.8936
ENSBTAG00000054731	ENSBTAG00000054731	2	1	1	1	0	1		ENSBTAG00000014127	PTGS2	47	2.86958	0.00264995	0.348484	0.117484	67.9149
ENSBTAG00000012688	CAPSL	2	5.78313	0.00536767	0.172917	0	4.5		ENSBTAG00000001642	TTC34	47	2.86847	0.000735232	0.348618	0.27012	78.5319
ENSBTAG00000054356	CFAP221	2	6.12651	0.00199508	0.163225	0	3		ENSBTAG00000007569	TNFRSF11A	47	2.86748	0.000359638	0.348738	0.376503	89.766
ENSBTAG00000036343	ENSBTAG00000036343	2	1	1	1	0	1		ENSBTAG00000042280	ENSBTAG00000042280	47	2.8697	0.00104144	0.348469	0.158187	71.7872
ENSBTAG00000017752	DYNLRB2	2	5.42771	0.0239503	0.18424	0	6.5		ENSBTAG00000001527	TMEM213	46	2.87586	0.00422088	0.347722	0.0676329	63.5435
ENSBTAG00000047009	ANKRD66	2	4.98193	0.0449221	0.200726	0	9.5		ENSBTAG00000008778	CHST13	46	2.86847	0.0031814	0.348618	0.101449	67.1739
ENSBTAG00000012884	MPTX1	2	1	1	1	0	1		ENSBTAG00000012413	FGF12	46	2.87377	0.00570163	0.347975	0.0415459	62.7391
ENSBTAG00000031018	ENSBTAG00000031018	2	5.90964	0	0.169215	1	5.5		ENSBTAG00000030505	ENSBTAG00000030505	46	2.87118	0.00221869	0.348289	0.0985507	67.3913
ENSBTAG00000013078	DNAH11	2	5.30723	0	0.188422	1	7.5		ENSBTAG00000055584	ENSBTAG00000055584	46	2.87204	0.00114704	0.348184	0.175845	71.8261
ENSBTAG00000014438	SS18L1	2	1	1	1	0	1		ENSBTAG00000004597	PIM2	46	3.7431	8.95624e-06	0.267158	0.466667	99.0652
ENSBTAG00000015582	HMOX1	2	1.66667	0.533333	0.6	0	3		ENSBTAG00000012658	TMA16	46	3.75912	6.2166e-06	0.26602	0.515942	88.0435
ENSBTAG00000018847	HARS1	2	2.5	0.106061	0.4	0	13.5		ENSBTAG00000015198	DZIP1L	46	3.74507	9.23711e-06	0.267018	0.448309	90.8696
ENSBTAG00000051373	ENSBTAG00000051373	2	2.5	0.106061	0.4	0	13.5		ENSBTAG00000016844	ADGB	46	3.73336	8.74516e-06	0.267855	0.469565	100.348
ENSBTAG00000051913	UST	2	2.5	0.106061	0.4	0	13.5		ENSBTAG00000018010	ABCA4	46	2.87438	0.00370213	0.347901	0.102415	71.3913
ENSBTAG00000061778	ENSBTAG00000061778	2	1	1	1	0	1		ENSBTAG00000001517	KRT18	46	2.87118	0.00135174	0.348289	0.121739	70.1522
ENSBTAG00000013736	PROM1	2	1	1	1	0	1		ENSBTAG00000069733	ENSBTAG00000069733	46	2.87118	0.00181911	0.348289	0.117874	69.0435
ENSBTAG00000018519	GAS2L2	2	6.04217	0.0120482	0.165503	0	2.5		ENSBTAG00000045604	TTC9	46	2.87143	0.000592832	0.348259	0.2657	82.0435
ENSBTAG00000014217	HHEX	2	1	1	1	0	1		ENSBTAG00000015309	CFAP300	46	2.87352	0.00245838	0.348005	0.068599	65.8043
ENSBTAG00000014567	MYLK	2	3.97436	0.104363	0.251613	0	10		ENSBTAG00000061119	ENSBTAG00000061119	46	2.87081	0.00122423	0.348334	0.151691	71.9348
ENSBTAG00000030973	TUBA1D	2	5.72892	0	0.174553	1	5.5		ENSBTAG00000019890	ATP6V1G3	46	2.86933	0.000889254	0.348513	0.217391	76.3261
ENSBTAG00000015338	DSCC1	2	3.97436	0.104363	0.251613	0	10		ENSBTAG00000018499	ANXA8L1	46	2.86428	0.000371854	0.349128	0.324638	90.3261
ENSBTAG00000020350	DUSP2	2	2.16667	0.333333	0.461538	0	1.5		ENSBTAG00000009543	ESYT1	45	2.8734	0.00106316	0.34802	0.139394	72.0667
ENSBTAG00000015716	ERO1A	2	1	1	1	0	1		ENSBTAG00000062273	ENSBTAG00000062273	45	2.87512	0.00241471	0.347811	0.10303	67.0444
ENSBTAG00000064753	ENSBTAG00000064753	2	1	1	1	0	1		ENSBTAG00000012249	PRR15L	45	2.86723	0.00112669	0.348768	0.20303	75.1333
ENSBTAG00000019244	P2RX6	2	5.69277	0.0120482	0.175661	0	3		ENSBTAG00000056287	ENSBTAG00000056287	45	2.87179	0.00249613	0.348214	0.10303	67.9333
ENSBTAG00000053813	SPATS1	2	1.33333	0.666667	0.75	0	1.5		ENSBTAG00000019633	SHROOM3	45	3.72658	5.96966e-06	0.268343	0.548485	108.8
ENSBTAG00000038397	ENSBTAG00000038397	2	1	1	1	0	1		ENSBTAG00000055143	WDR93	45	3.72781	6.42558e-06	0.268254	0.548485	109.6
ENSBTAG00000060048	ENSBTAG00000060048	2	1	1	1	0	1		ENSBTAG00000011713	ENSBTAG00000011713	45	2.86871	0.00162795	0.348588	0.169697	72.0444
ENSBTAG00000017031	ERICH3	2	8.74699	0.0473165	0.114325	0	3.5		ENSBTAG00000065954	ENSBTAG00000065954	45	2.86933	0.0012762	0.348513	0.164646	72.7556
ENSBTAG00000019287	FAM81B	2	6.40964	0.0120482	0.156015	0	1.5		ENSBTAG00000011547	KBTBD12	45	2.87093	0.000415972	0.348319	0.341414	89.1111
ENSBTAG00000017837	GABRB1	2	1.33333	0	0.75	1	2.5		ENSBTAG00000017404	SEC14L2	45	2.87882	0.00853745	0.347364	0	60.9333
ENSBTAG00000061094	ENSBTAG00000061094	2	1.33333	0	0.75	1	2.5		ENSBTAG00000017677	SCG3	44	2.8729	0.000814917	0.34808	0.236786	76.7273
ENSBTAG00000018200	IL15	2	1	1	1	0	1		ENSBTAG00000001950	RDH11	44	2.87253	0.000994906	0.348125	0.189218	74.6818
ENSBTAG00000022007	SAMHD1	2	1	1	1	0	1		ENSBTAG00000069159	ENSBTAG00000069159	44	2.87377	0.00626737	0.347975	0.0221987	65.5227
ENSBTAG00000035064	C4H7orf57	2	5.84337	0.0357065	0.171134	0	5		ENSBTAG00000004221	ESM1	44	2.87155	0.00121259	0.348244	0.164905	74.0909
ENSBTAG00000058003	CD300E	2	1	1	1	0	1		ENSBTAG00000068995	ENSBTAG00000068995	44	2.86982	0.00100371	0.348454	0.153277	75.3864
ENSBTAG00000020436	KIF27	2	5.48795	0	0.182217	1	7		ENSBTAG00000004572	RNF183	44	2.87438	0.0026649	0.347901	0.0845666	67.6136
ENSBTAG00000020649	CIITA	2	1	1	1	0	1		ENSBTAG00000048782	B2M	44	2.86982	0.00223422	0.348454	0.0813953	69.9545
ENSBTAG00000021933	ALOX12	2	1.71429	0.285714	0.583333	0	3.5		ENSBTAG00000006731	SLC7A5	44	2.87007	0.00176449	0.348424	0.120507	71.7955
ENSBTAG00000065698	ENSBTAG00000065698	2	1	1	1	0	1		ENSBTAG00000009443	GCNT3	44	3.73274	4.78891e-06	0.2679	0.560254	105.818
ENSBTAG00000052947	ENSBTAG00000052947	2	1	1	1	0	1		ENSBTAG00000003498	FAT2	44	2.87167	0.00214686	0.348229	0.0824524	69.0909
ENSBTAG00000021327	DAW1	2	7.99398	0.0120482	0.125094	0	1.5		ENSBTAG00000021958	GZMA	44	2.87549	0.00424691	0.347766	0.0539112	66.1364
ENSBTAG00000026696	DCDC2B	2	7.01205	0.0239503	0.142612	0	2		ENSBTAG00000052571	ENSBTAG00000052571	44	2.86884	0.00141275	0.348573	0.155391	72.7273
ENSBTAG00000051512	ENSBTAG00000051512	2	1	1	1	0	1		ENSBTAG00000005164	GZMK	44	2.86884	0.001175	0.348573	0.221987	78.8636
ENSBTAG00000067147	ENSBTAG00000067147	2	1	1	1	0	1		ENSBTAG00000007307	SELE	44	2.86859	0.00200642	0.348603	0.109937	72.0227
ENSBTAG00000050418	AK9	2	6.04217	0.0357065	0.165503	0	2.5		ENSBTAG00000013305	ENSBTAG00000013305	44	2.87204	0.00167187	0.348184	0.110994	70.1364
ENSBTAG00000066022	ENSBTAG00000066022	2	1	1	1	0	1		ENSBTAG00000017680	NOS3	44	2.8734	0.00159798	0.34802	0.102537	70.1364
ENSBTAG00000043994	GRK6	2	8.72892	0.0343921	0.114562	0	4		ENSBTAG00000000032	ABI3	43	2.87377	0.000887427	0.347975	0.224806	77.0698
ENSBTAG00000054093	OR4P45	2	1	1	1	0	1		ENSBTAG00000039588	ENSBTAG00000039588	43	2.87931	0.00983822	0.347305	0	63.3023
ENSBTAG00000038756	GLB1L3	2	1	1	1	0	1		ENSBTAG00000063229	ENSBTAG00000063229	43	2.87525	0.00466128	0.347796	0.0243632	66.5581
ENSBTAG00000064129	C2H2orf88	2	1	1	1	0	1		ENSBTAG00000063564	ENSBTAG00000063564	43	2.87389	0.00083366	0.34796	0.178295	77.6047
ENSBTAG00000048526	L3MBTL1	2	1	1	1	0	1		ENSBTAG00000015296	PTPRB	43	2.87747	0.00246776	0.347528	0.0642303	68.5349
ENSBTAG00000069589	TUG1	2	1	1	1	0	1		ENSBTAG00000013105	SYT3	43	2.87438	0.00340989	0.347901	0.0520487	67.4186
ENSBTAG00000000052	PKNOX2	1	1.94118	0	0.515152	0	17		ENSBTAG00000001161	SINHCAF	43	3.72892	3.87127e-06	0.268174	0.62237	111.791
ENSBTAG00000000103	MRPL23	1	1	0	1	0	1		ENSBTAG00000009830	PLEKHB1	43	2.86921	0.000787033	0.348528	0.239203	81.2093
ENSBTAG00000015296	PTPRB	1	1	0	1	0	1		ENSBTAG00000065679	U6	43	2.87216	0.00109038	0.348169	0.187154	75.907
ENSBTAG00000000141	NFU1	1	1.85714	0	0.538462	0	7		ENSBTAG00000015716	ERO1A	43	2.87192	0.00141433	0.348199	0.120709	72.4651
ENSBTAG00000000162	ANAPC16	1	1	0	1	0	1		ENSBTAG00000004099	CCDC170	43	2.86748	0.000192347	0.348738	0.458472	100.093
ENSBTAG00000064336	ENSBTAG00000064336	1	1	0	1	0	1		ENSBTAG00000010338	FBXO36	43	2.87278	0.000530561	0.348095	0.265781	84
ENSBTAG00000000179	RPUSD1	1	1	0	1	0	1		ENSBTAG00000006108	MMP11	43	2.87032	0.00186355	0.348394	0.0841639	71.5814
ENSBTAG00000032217	ENSBTAG00000032217	1	1	0	1	0	1		ENSBTAG00000023976	ARHGAP25	43	2.86699	0.00111266	0.348798	0.180509	77.5814
ENSBTAG00000000185	SLC6A14	1	2.33333	0	0.428571	0	4		ENSBTAG00000064564	ENSBTAG00000064564	43	2.86686	0.000736552	0.348813	0.217054	81.8837
ENSBTAG00000000205	MMD	1	5.46154	0	0.183099	0	10		ENSBTAG00000013462	L1CAM	43	2.87401	0.00127619	0.347945	0.135105	73.3953
ENSBTAG00000000220	NEK10	1	1.5	0	0.666667	0	2		ENSBTAG00000017964	LRRC51	43	3.74778	7.82768e-06	0.266825	0.470653	100.628
ENSBTAG00000000296	IMPDH1	1	1	0	1	0	1		ENSBTAG00000055511	ENSBTAG00000055511	43	2.86945	0.000478367	0.348499	0.337763	88.093
ENSBTAG00000020263	TIMP4	1	1	0	1	0	1		ENSBTAG00000067391	ENSBTAG00000067391	43	2.87833	0.00291866	0.347424	0.0675526	67.8837
ENSBTAG00000000313	NUDT13	1	1.5	0	0.666667	0	2		ENSBTAG00000007334	NFKBID	43	2.87303	0.00206165	0.348065	0.10299	70.6744
ENSBTAG00000000369	EPS8	1	1	0	1	0	1		ENSBTAG00000067374	ENSBTAG00000067374	43	2.87574	0.00506367	0.347737	0.0243632	65.8372
ENSBTAG00000055417	ENSBTAG00000055417	1	1	0	1	0	1		ENSBTAG00000016096	SYP	43	2.86834	0.000928915	0.348633	0.17608	78.4186
ENSBTAG00000000377	BMX	1	1	0	1	0	1		ENSBTAG00000060219	ENSBTAG00000060219	42	2.87241	0.00282965	0.34814	0.130081	72.9286
ENSBTAG00000065534	ENSBTAG00000065534	1	1	0	1	0	1		ENSBTAG00000005709	ABHD3	42	2.87229	0.000835414	0.348155	0.234611	79.9762
ENSBTAG00000000422	TSHZ1	1	1.66667	0	0.6	0	3		ENSBTAG00000069414	ENSBTAG00000069414	42	2.87956	0.00365494	0.347275	0	66.8333
ENSBTAG00000000429	DGCR2	1	2.56471	0	0.389908	0	53		ENSBTAG00000010948	CLIC2	42	2.87081	0.000969213	0.348334	0.217189	79.2857
ENSBTAG00000000455	CREBZF	1	1.66667	0	0.6	0	3		ENSBTAG00000015575	TACR1	42	2.87216	0.000838731	0.348169	0.168409	78.2619
ENSBTAG00000067821	CLNK	1	2	0	0.5	0	2		ENSBTAG00000021216	HECW1	42	2.87623	0.00374054	0.347677	0.0720093	69.9524
ENSBTAG00000000484	HYAL2	1	1	0	1	0	1		ENSBTAG00000030337	MYCBP	42	2.86723	0.000367873	0.348768	0.401858	94.9048
ENSBTAG00000062307	S100A8	1	1	0	1	0	1		ENSBTAG00000011435	NPEPPS	42	3.72436	5.81687e-06	0.268503	0.60511	115.905
ENSBTAG00000021174	NRDC	1	1.66667	0	0.6	0	3		ENSBTAG00000011616	MPO	42	3.73003	4.24167e-06	0.268094	0.586527	110.548
ENSBTAG00000039770	CEBPZ	1	1.66667	0	0.6	0	3		ENSBTAG00000053885	FAM47E	42	3.72707	7.74268e-06	0.268307	0.554007	113.333
ENSBTAG00000049435	C21H14orf132	1	1.66667	0	0.6	0	3		ENSBTAG00000021913	MMD2	42	2.87796	0.00600522	0.347469	0.0301974	66.5952
ENSBTAG00000000548	KLHDC10	1	1.66667	0	0.6	0	3		ENSBTAG00000003304	HOXC4	42	2.86847	0.000808376	0.348618	0.196283	80.1905
ENSBTAG00000000623	CPEB1	1	4.14706	0	0.241135	0	10		ENSBTAG00000032152	TMPRSS6	42	2.87636	0.00202626	0.347662	0.117305	73.4524
ENSBTAG00000000721	GPATCH1	1	1	0	1	0	1		ENSBTAG00000015018	FSD2	42	2.87377	0.00104144	0.347975	0.191638	79.0238
ENSBTAG00000057778	RNF186	1	1	0	1	0	1		ENSBTAG00000051077	ENSBTAG00000051077	42	2.87315	0.00238874	0.34805	0.138211	74.619
ENSBTAG00000000749	LMNTD1	1	1	0	1	0	1		ENSBTAG00000047203	TSPAN19	41	2.86625	0.000691762	0.348888	0.245122	84.3171
ENSBTAG00000012475	ALOX12B	1	1	0	1	0	1		ENSBTAG00000060625	GJC1	41	2.87451	0.000995987	0.347886	0.182927	78.5122
ENSBTAG00000000782	KDR	1	1	0	1	0	1		ENSBTAG00000061321	ENSBTAG00000061321	41	2.87451	0.00108373	0.347886	0.185366	78.2439
ENSBTAG00000058999	ENSBTAG00000058999	1	1	0	1	0	1		ENSBTAG00000012750	UPK2	41	2.87352	0.00117589	0.348005	0.191463	78.0732
ENSBTAG00000019451	TAPT1	1	1.5	0	0.666667	0	2		ENSBTAG00000013718	GC	41	2.87488	0.00224343	0.347841	0.0682927	72.6585
ENSBTAG00000021614	TASP1	1	1.5	0	0.666667	0	2		ENSBTAG00000013416	MGC133636	41	2.87808	0.0045603	0.347454	0.0317073	68.6585
ENSBTAG00000000810	COPE	1	1.5	0	0.666667	0	2		ENSBTAG00000012884	MPTX1	41	2.87562	0.00427068	0.347752	0.0439024	69.5366
ENSBTAG00000000819	RFX3	1	1.5	0	0.666667	0	2		ENSBTAG00000050732	ENSBTAG00000050732	41	2.875	0.000935076	0.347826	0.243902	79.9512
ENSBTAG00000000833	TAX1BP3	1	1.75	0	0.571429	0	4		ENSBTAG00000065538	ENSBTAG00000065538	41	2.87512	0.00106539	0.347811	0.203659	78.3415
ENSBTAG00000020132	HPF1	1	1.75	0	0.571429	0	4		ENSBTAG00000008105	RBM38	41	2.87241	0.00221875	0.34814	0.114634	75.5122
ENSBTAG00000000878	RB1CC1	1	1.75	0	0.571429	0	4		ENSBTAG00000061564	ENSBTAG00000061564	41	2.87574	0.00675999	0.347737	0.0219512	68.1951
ENSBTAG00000000880	GINM1	1	1	0	1	0	1		ENSBTAG00000004394	PKIB	41	2.87204	0.00047403	0.348184	0.280488	87.6829
ENSBTAG00000068724	ENSBTAG00000068724	1	1	0	1	0	1		ENSBTAG00000010881	AKAP14	41	2.87364	0.00130415	0.34799	0.102439	75.7073
ENSBTAG00000021959	CDC20B	1	5.77647	0	0.173116	0	2		ENSBTAG00000013141	ACTRT3	41	2.87377	0.00180127	0.347975	0.104878	74.1707
ENSBTAG00000001152	TLE6	1	2.56471	0	0.389908	0	53		ENSBTAG00000014982	TEKTIP1	41	2.86995	0.000836273	0.348439	0.232927	83.5366
ENSBTAG00000001219	ENSBTAG00000001219	1	1	0	1	0	1		ENSBTAG00000000395	ADAMTS20	41	2.87032	0.00158457	0.348394	0.154878	75.8293
ENSBTAG00000015636	SHFL	1	1	0	1	0	1		ENSBTAG00000020688	ARHGEF15	41	2.87155	0.000840598	0.348244	0.206098	80.9024
ENSBTAG00000001485	PPIP5K2	1	2	0	0.5	0	4		ENSBTAG00000000369	EPS8	41	2.87155	0.000808432	0.348244	0.180488	81.2195
ENSBTAG00000006122	HUWE1	1	2	0	0.5	0	4		ENSBTAG00000012638	S100A12	41	2.86834	0.000740211	0.348633	0.239024	83.3415
ENSBTAG00000007323	CPSF6	1	2	0	0.5	0	4		ENSBTAG00000055973	ENSBTAG00000055973	41	2.87586	0.00107045	0.347722	0.130488	77.0488
ENSBTAG00000001293	CFAP91	1	6.61446	0	0.151184	0	5		ENSBTAG00000006595	DNAAF8	41	3.73262	5.06694e-06	0.267908	0.587805	111.073
ENSBTAG00000001299	CYP7B1	1	1.5	0	0.666667	0	2		ENSBTAG00000013880	WWC1	41	3.72313	5.42309e-06	0.268591	0.617073	112.073
ENSBTAG00000001303	HSPB8	1	1	0	1	0	1		ENSBTAG00000022917	FANK1	41	3.73854	3.05392e-06	0.267484	0.632927	111.683
ENSBTAG00000031267	SERPINB9	1	1	0	1	0	1		ENSBTAG00000014162	ACKR2	41	2.87451	0.00283384	0.347886	0.119512	74.0488
ENSBTAG00000001374	METTL27	1	1.75	0	0.571429	0	4		ENSBTAG00000018604	SEMA4G	41	2.87155	0.00094637	0.348244	0.170732	80.0488
ENSBTAG00000001391	ANKRD42	1	1	0	1	0	1		ENSBTAG00000002624	PSTPIP2	41	3.76787	4.20415e-06	0.265402	0.521951	83.9512
ENSBTAG00000009141	FAM210A	1	1	0	1	0	1		ENSBTAG00000003682	DNAJB13	41	3.7484	6.19874e-06	0.266781	0.47439	91.9024
ENSBTAG00000001392	RDH16	1	1	0	1	0	1		ENSBTAG00000006174	TMEM212	41	3.75777	3.95888e-06	0.266116	0.541463	95.1707
ENSBTAG00000017775	SDCCAG8	1	1	0	1	0	1		ENSBTAG00000054356	CFAP221	41	3.76134	4.10145e-06	0.265863	0.568293	90.9268
ENSBTAG00000001484	LZTFL1	1	5.87952	0	0.170082	0	7		ENSBTAG00000052983	ARMCX4	41	2.86563	0.00134527	0.348963	0.19878	79.878
ENSBTAG00000001499	TRIM33	1	1.85714	0	0.538462	0	7		ENSBTAG00000010464	MN1	41	2.87179	0.00275003	0.348214	0.0865854	73.4878
ENSBTAG00000004086	SPINT1	1	1.8	0	0.555556	0	5		ENSBTAG00000068952	ENSBTAG00000068952	41	2.87118	0.00101616	0.348289	0.165854	79.3659
ENSBTAG00000005712	STX18	1	1.8	0	0.555556	0	5		ENSBTAG00000066454	ENSBTAG00000066454	40	2.87081	0.000692966	0.348334	0.242308	85
ENSBTAG00000014522	SMIM14	1	1.8	0	0.555556	0	5		ENSBTAG00000003282	SLCO1A2	40	2.87562	0.00272229	0.347752	0.107692	74
ENSBTAG00000017939	ENSBTAG00000017939	1	1.8	0	0.555556	0	5		ENSBTAG00000016877	PLA2G2C	40	2.87562	0.00234782	0.347752	0.121795	74.2
ENSBTAG00000051248	ENSBTAG00000051248	1	1.8	0	0.555556	0	5		ENSBTAG00000007823	TG	40	2.87808	0.00474962	0.347454	0.0282051	70.125
ENSBTAG00000001651	SYF2	1	1	0	1	0	1		ENSBTAG00000063199	ITPRIPL1	40	2.87623	0.00101311	0.347677	0.192308	80.275
ENSBTAG00000008176	KCNRG	1	1	0	1	0	1		ENSBTAG00000057084	ENSBTAG00000057084	40	2.87093	0.000763525	0.348319	0.20641	88.275
ENSBTAG00000017267	COX5A	1	1.5	0	0.666667	0	2		ENSBTAG00000014956	JSRP1	40	2.87549	0.00355512	0.347766	0.0871795	73.575
ENSBTAG00000001782	MRPS12	1	1	0	1	0	1		ENSBTAG00000014438	SS18L1	40	2.87438	0.00197428	0.347901	0.0923077	74.875
ENSBTAG00000069159	ENSBTAG00000069159	1	1	0	1	0	1		ENSBTAG00000003802	TEKT3	40	2.87019	0.000507592	0.348409	0.275641	92.325
ENSBTAG00000001792	MICOS13	1	1.8	0	0.555556	0	5		ENSBTAG00000030333	AOC3	40	3.72682	3.65891e-06	0.268325	0.657692	111.125
ENSBTAG00000010477	TTC21A	1	6.61446	0	0.151184	0	5		ENSBTAG00000001729	DUSP10	40	2.86933	0.000647308	0.348513	0.223077	87.075
ENSBTAG00000014758	WIF1	1	6.75301	0	0.148082	0	3		ENSBTAG00000015128	KLK8	40	3.75345	7.71474e-06	0.266421	0.469231	91.575
ENSBTAG00000015973	TRAF3IP1	1	6.75301	0	0.148082	0	3		ENSBTAG00000019821	DHX9	40	3.77465	4.48401e-06	0.264925	0.467949	76.975
ENSBTAG00000002027	FAM167B	1	1	0	1	0	1		ENSBTAG00000064936	CHD9NB	40	2.86896	0.000997244	0.348558	0.2	82.075
ENSBTAG00000002435	PTPRE	1	1	0	1	0	1		ENSBTAG00000016972	RAB11FIP4	40	2.87697	0.00384583	0.347588	0.0576923	71.425
ENSBTAG00000002038	RPL14	1	1.91667	0	0.521739	0	12		ENSBTAG00000048304	ENSBTAG00000048304	40	2.88005	0.00897837	0.347216	0	68
ENSBTAG00000002044	SIRT3	1	1.75	0	0.571429	0	4		ENSBTAG00000012407	FOXA2	40	2.87574	0.00113607	0.347737	0.0692308	77.325
ENSBTAG00000002080	CCN3	1	2.56471	0	0.389908	0	53		ENSBTAG00000050602	HAS3	40	2.87401	0.00139647	0.347945	0.138462	77.2
ENSBTAG00000002096	FCGR3A	1	1	0	1	0	1		ENSBTAG00000066749	ENSBTAG00000066749	40	2.8787	0.00320847	0.347379	0.0782051	72.45
ENSBTAG00000069095	ENSBTAG00000069095	1	1	0	1	0	1		ENSBTAG00000004043	ENSBTAG00000004043	40	3.77576	4.66781e-06	0.264847	0.507692	75.975
ENSBTAG00000005141	PELI2	1	1.75	0	0.571429	0	4		ENSBTAG00000039620	SAPCD1	40	2.87438	0.00174027	0.347901	0.138462	77.025
ENSBTAG00000009315	CDON	1	1.75	0	0.571429	0	4		ENSBTAG00000009111	LRRN2	40	2.87315	0.00145494	0.34805	0.0987179	77.425
ENSBTAG00000049733	ATXN7L1	1	1.75	0	0.571429	0	4		ENSBTAG00000060409	SOWAHA	40	2.87229	0.00112603	0.348155	0.182051	79.35
ENSBTAG00000059063	ENSBTAG00000059063	1	1.75	0	0.571429	0	4		ENSBTAG00000046447	ENSBTAG00000046447	40	2.87907	0.00276955	0.347335	0.0487179	71.75
ENSBTAG00000002151	ASB15	1	1	0	1	0	1		ENSBTAG00000021912	DUSP7	40	2.87512	0.00329407	0.347811	0.075641	73.775
ENSBTAG00000046481	ZNF740	1	1	0	1	0	1		ENSBTAG00000006949	SPAG4	39	2.87537	0.000821862	0.347781	0.22942	83.0256
ENSBTAG00000002236	TRPC4AP	1	1	0	1	0	1		ENSBTAG00000032217	ENSBTAG00000032217	39	2.87253	0.00119742	0.348125	0.17004	80.4103
ENSBTAG00000066109	ENSBTAG00000066109	1	1	0	1	0	1		ENSBTAG00000007446	NGF	39	2.87697	0.00122807	0.347588	0.152497	78.5128
ENSBTAG00000002326	LGALS3	1	3.87059	0	0.258359	0	7		ENSBTAG00000007602	ITGA8	39	2.87623	0.00186866	0.347677	0.0728745	76.0513
ENSBTAG00000002331	DLGAP5	1	2.56471	0	0.389908	0	53		ENSBTAG00000015087	KLHL35	39	2.87081	0.000770989	0.348334	0.237517	85.5641
ENSBTAG00000068374	ENSBTAG00000068374	1	2	0	0.5	0	3		ENSBTAG00000053502	ENSBTAG00000053502	39	2.87081	0.000770989	0.348334	0.237517	85.5641
ENSBTAG00000002356	RBM47	1	3.5	0	0.285714	0	17		ENSBTAG00000065487	GNGT2	39	2.87155	0.000841773	0.348244	0.236167	88.0256
ENSBTAG00000002395	HPS3	1	1	0	1	0	1		ENSBTAG00000011409	CD72	39	2.87241	0.000490061	0.34814	0.300945	94.641
ENSBTAG00000057675	ENSBTAG00000057675	1	1	0	1	0	1		ENSBTAG00000032782	INSC	39	2.8729	0.000859311	0.34808	0.174089	82.7179
ENSBTAG00000002404	TMX2	1	1.5	0	0.666667	0	2		ENSBTAG00000046597	GPRIN2	39	2.87204	0.00104714	0.348184	0.167341	81.4359
ENSBTAG00000002470	CCDC78	1	1	0	1	0	1		ENSBTAG00000039055	ANKRD65	39	2.87537	0.00104137	0.347781	0.1417	80.2308
ENSBTAG00000006383	ENSBTAG00000006383	1	1	0	1	0	1		ENSBTAG00000067147	ENSBTAG00000067147	39	2.8803	0.00473296	0.347186	0	71.5641
ENSBTAG00000002490	CHPT1	1	1.66667	0	0.6	0	3		ENSBTAG00000016063	DNER	39	2.87882	0.00215347	0.347364	0.0877193	74.7949
ENSBTAG00000002503	BSCL2	1	1	0	1	0	1		ENSBTAG00000063644	ENSBTAG00000063644	38	2.88055	0.00582365	0.347156	0	72.2632
ENSBTAG00000010948	CLIC2	1	1	0	1	0	1		ENSBTAG00000018940	CRACR2A	38	2.87081	0.000710691	0.348334	0.240398	87.6579
ENSBTAG00000002549	PTMA	1	3.5	0	0.285714	0	17		ENSBTAG00000068043	ENSBTAG00000068043	38	2.87167	0.000840476	0.348229	0.167852	87.2632
ENSBTAG00000002550	ENSBTAG00000002550	1	1.5	0	0.666667	0	2		ENSBTAG00000003594	RIBC2	38	2.87623	0.000851718	0.347677	0.172119	84.3421
ENSBTAG00000002583	DNALI1	1	7.36145	0	0.135843	0	2		ENSBTAG00000040320	ENSBTAG00000040320	38	2.87192	0.000399288	0.348199	0.302987	93.9737
ENSBTAG00000002613	MIS18BP1	1	2.56471	0	0.389908	0	53		ENSBTAG00000047810	CCDC96	38	2.87808	0.0020551	0.347454	0.0725462	76.8421
ENSBTAG00000002631	SCNN1A	1	1.8	0	0.555556	0	5		ENSBTAG00000061079	ENSBTAG00000061079	38	2.88055	0.00716464	0.347156	0	71.8421
ENSBTAG00000002644	KCNQ4	1	6.21084	0	0.161009	0	5		ENSBTAG00000004399	LRRN3	38	2.8771	0.00129408	0.347573	0.118065	79.3947
ENSBTAG00000002680	TMEM132E	1	1	0	1	0	1		ENSBTAG00000017158	VSNL1	38	2.87907	0.00297898	0.347335	0.0398293	74.6053
ENSBTAG00000069868	ENSBTAG00000069868	1	1	0	1	0	1		ENSBTAG00000020250	SLC28A1	38	2.87315	0.00091615	0.34805	0.219061	84.9211
ENSBTAG00000002697	KCTD10	1	1.8	0	0.555556	0	5		ENSBTAG00000012147	ARRDC1	38	2.87919	0.00487089	0.34732	0.029872	73.5263
ENSBTAG00000002702	TSPAN32	1	1	0	1	0	1		ENSBTAG00000023393	AIRE	38	3.72917	2.26824e-06	0.268156	0.704125	113.053
ENSBTAG00000009493	BCL3	1	1	0	1	0	1		ENSBTAG00000026637	ENSBTAG00000026637	38	3.73028	8.30459e-06	0.268077	0.519203	108.079
ENSBTAG00000002735	METTL26	1	1	0	1	0	1		ENSBTAG00000048992	ENSBTAG00000048992	38	3.73767	5.63765e-06	0.267546	0.576102	110.368
ENSBTAG00000031160	ENSBTAG00000031160	1	1	0	1	0	1		ENSBTAG00000020676	MMP9	38	2.87525	0.00502462	0.347796	0.0483642	75.2105
ENSBTAG00000016896	HERPUD1	1	1.5	0	0.666667	0	2		ENSBTAG00000006377	MYO1G	38	2.88055	0.00555105	0.347156	0	73.0526
ENSBTAG00000018460	ADAMTS16	1	1.5	0	0.666667	0	2		ENSBTAG00000020022	IL13RA2	38	2.87426	0.00371476	0.347916	0.0526316	77.1842
ENSBTAG00000002745	APEX1	1	1	0	1	0	1		ENSBTAG00000001969	CCDC39	38	3.77009	2.35761e-06	0.265245	0.614509	90.8158
ENSBTAG00000013977	PRSS38	1	1	0	1	0	1		ENSBTAG00000025597	GRIN3B	38	3.74741	4.06815e-06	0.266851	0.543385	98.3421
ENSBTAG00000007213	SIRPA	1	1.66667	0	0.6	0	3		ENSBTAG00000058648	ENSBTAG00000058648	38	3.75284	7.57281e-06	0.266465	0.452347	89.7895
ENSBTAG00000015228	CD74	1	1.66667	0	0.6	0	3		ENSBTAG00000006951	LMO2	38	2.87623	0.00135261	0.347677	0.0682788	79.3947
ENSBTAG00000038916	PRICKLE4	1	1.66667	0	0.6	0	3		ENSBTAG00000054686	CRACDL	38	3.7431	4.10276e-06	0.267158	0.587482	101.237
ENSBTAG00000002894	TNFSF4	1	1	0	1	0	1		ENSBTAG00000058127	ENSBTAG00000058127	38	3.75074	6.02503e-06	0.266614	0.470839	97.7368
ENSBTAG00000068660	AMER2	1	1	0	1	0	1		ENSBTAG00000011442	SPAG8	38	2.87229	0.000561738	0.348155	0.243243	89.6579
ENSBTAG00000002898	UNC45B	1	1.66667	0	0.6	0	3		ENSBTAG00000017044	MAG	38	2.87475	0.00117616	0.347856	0.146515	80.6842
ENSBTAG00000002936	PRRX2	1	1.90909	0	0.52381	0	11		ENSBTAG00000001740	HAPLN3	38	2.88055	0.00733417	0.347156	0	71.9474
ENSBTAG00000002951	CD244	1	1	0	1	0	1		ENSBTAG00000050355	ENSBTAG00000050355	38	2.87241	0.00114555	0.34814	0.219061	84
ENSBTAG00000012762	C7H5orf24	1	1	0	1	0	1		ENSBTAG00000014685	HPRT1	38	2.87377	0.00187392	0.347975	0.156472	80.8421
ENSBTAG00000002956	ZNF674	1	1.8	0	0.555556	0	5		ENSBTAG00000059398	ENSBTAG00000059398	38	2.87636	0.00101343	0.347662	0.193457	82.5263
ENSBTAG00000002965	NEURL3	1	1	0	1	0	1		ENSBTAG00000025385	ENSBTAG00000025385	37	2.87179	0.00156617	0.348214	0.15015	84.5676
ENSBTAG00000062987	ENSBTAG00000062987	1	1	0	1	0	1		ENSBTAG00000020074	NKPD1	37	2.87401	0.00249303	0.347945	0.135135	81.4865
ENSBTAG00000002981	PIMREG	1	2.56471	0	0.389908	0	53		ENSBTAG00000002492	SYCP3	37	2.8713	0.00138457	0.348274	0.160661	83.8108
ENSBTAG00000002993	SFT2D1	1	1.5	0	0.666667	0	2		ENSBTAG00000062532	ENSBTAG00000062532	37	2.88079	0.00653373	0.347127	0	73.9189
ENSBTAG00000003077	DPF2	1	1	0	1	0	1		ENSBTAG00000051177	ENSBTAG00000051177	37	2.87389	0.00114219	0.34796	0.175676	84.3784
ENSBTAG00000016664	SLC2A4RG	1	1	0	1	0	1		ENSBTAG00000055937	ENSBTAG00000055937	37	2.87451	0.00146324	0.347886	0.0990991	81.0541
ENSBTAG00000003097	DENND4C	1	1.66667	0	0.6	0	3		ENSBTAG00000065686	ENSBTAG00000065686	37	2.87599	0.00222332	0.347707	0.0795796	78.7027
ENSBTAG00000003121	FRMPD3	1	1	0	1	0	1		ENSBTAG00000001785	TGM3	37	3.70254	3.31203e-05	0.270085	0.472973	125.081
ENSBTAG00000007223	FBXO2	1	1	0	1	0	1		ENSBTAG00000010094	FANCD2OS	37	3.73669	1.67396e-06	0.267617	0.708709	111.486
ENSBTAG00000003130	CHRNA3	1	1	0	1	0	1		ENSBTAG00000010812	P2RX4	37	3.72251	7.96406e-06	0.268636	0.575075	120.054
ENSBTAG00000014017	PCGF3	1	1	0	1	0	1		ENSBTAG00000019864	MAPK15	37	3.73595	9.40951e-06	0.26767	0.481982	104.378
ENSBTAG00000003151	DNAJB11	1	1.8	0	0.555556	0	5		ENSBTAG00000047009	ANKRD66	37	3.72448	7.16154e-06	0.268494	0.581081	119.459
ENSBTAG00000003215	KIF3B	1	1.66667	0	0.6	0	3		ENSBTAG00000061776	ENSBTAG00000061776	37	3.73669	1.67396e-06	0.267617	0.708709	111.486
ENSBTAG00000003244	CFAP92	1	1	0	1	0	1		ENSBTAG00000055017	SCIMP	37	2.87574	0.00226522	0.347737	0.0945946	79.4324
ENSBTAG00000067817	ENSBTAG00000067817	1	1	0	1	0	1		ENSBTAG00000010888	VSIR	37	2.87771	0.000860661	0.347498	0.172673	84.1622
ENSBTAG00000003305	NCF1	1	1.5	0	0.666667	0	2		ENSBTAG00000002965	NEURL3	37	2.87266	0.00150259	0.34811	0.127628	84
ENSBTAG00000003308	GRID2IP	1	1	0	1	0	1		ENSBTAG00000008467	HENMT1	37	2.87673	0.00122014	0.347617	0.133634	81.8378
ENSBTAG00000051956	GUCA1A	1	1	0	1	0	1		ENSBTAG00000046805	CYP2F1	37	2.87106	0.00116815	0.348304	0.168168	84.8919
ENSBTAG00000003328	TAMM41	1	1.5	0	0.666667	0	2		ENSBTAG00000065725	ENSBTAG00000065725	37	2.87944	0.00381814	0.34729	0.039039	75.8108
ENSBTAG00000003345	FAT4	1	1.5	0	0.666667	0	2		ENSBTAG00000027081	ATP10A	37	2.87931	0.00339821	0.347305	0.03003	76.0811
ENSBTAG00000003396	MAFB	1	1.75	0	0.571429	0	4		ENSBTAG00000016225	COLEC11	37	2.87784	0.00149354	0.347483	0.0690691	79.8649
ENSBTAG00000003470	TTYH1	1	1	0	1	0	1		ENSBTAG00000002680	TMEM132E	37	2.88079	0.00583188	0.347127	0	74.0541
ENSBTAG00000004221	ESM1	1	1	0	1	0	1		ENSBTAG00000015596	SLCO2B1	37	2.87488	0.00065594	0.347841	0.228228	91.4054
ENSBTAG00000003489	IPCEF1	1	1	0	1	0	1		ENSBTAG00000064348	ENSBTAG00000064348	37	2.87253	0.00106433	0.348125	0.175676	85.1081
ENSBTAG00000021827	TCF21	1	1	0	1	0	1		ENSBTAG00000014217	HHEX	37	2.87106	0.000952814	0.348304	0.192192	85.9189
ENSBTAG00000017277	RAB36	1	11.6807	0	0.0856111	0	2		ENSBTAG00000049069	ENSBTAG00000049069	37	2.87574	0.0023379	0.347737	0.106607	79.6486
ENSBTAG00000003514	HSF4	1	2	0	0.5	0	6		ENSBTAG00000008144	PPIL6	37	3.74075	3.65062e-06	0.267326	0.624625	109.784
ENSBTAG00000003526	SYNE3	1	1.5	0	0.666667	0	2		ENSBTAG00000003851	CCNL1	37	3.786	3.20699e-06	0.264131	0.542042	70
ENSBTAG00000003535	DPM3	1	1.5	0	0.666667	0	2		ENSBTAG00000010060	SLC43A3	37	3.75801	5.252e-06	0.266098	0.540541	88.9189
ENSBTAG00000003593	ANKMY1	1	5.70482	0	0.17529	0	5		ENSBTAG00000007844	CETN2	37	3.78895	6.20611e-06	0.263925	0.453453	64.6216
ENSBTAG00000003595	FAM216B	1	2	0	0.5	0	2		ENSBTAG00000012261	RAB19	37	2.8729	0.000997818	0.34808	0.189189	86.2162
ENSBTAG00000003601	ZMAT1	1	1.66667	0	0.6	0	3		ENSBTAG00000014011	TMOD2	37	2.87611	0.00140988	0.347692	0.114114	81.3243
ENSBTAG00000003746	SCP2	1	1.66667	0	0.6	0	3		ENSBTAG00000004594	MMP7	37	2.87192	0.000595907	0.348199	0.250751	90.7838
ENSBTAG00000003802	TEKT3	1	1	0	1	0	1		ENSBTAG00000047089	ENSBTAG00000047089	37	2.875	0.00264347	0.347826	0.102102	81.3514
ENSBTAG00000066287	ENSBTAG00000066287	1	1	0	1	0	1		ENSBTAG00000005288	GFRA3	36	2.87192	0.00120812	0.348199	0.168254	85.5
ENSBTAG00000003872	STX16	1	1.83333	0	0.545455	0	6		ENSBTAG00000000434	CRYAB	36	2.87907	0.00561892	0.347335	0.0174603	76.7778
ENSBTAG00000003915	LARP6	1	1.75	0	0.571429	0	4		ENSBTAG00000000489	WDR54	36	3.72682	1.41073e-05	0.268325	0.533333	122.306
ENSBTAG00000003943	TTC39B	1	1.5	0	0.666667	0	2		ENSBTAG00000017281	OPLAH	36	3.72571	9.24883e-06	0.268405	0.539683	120.667
ENSBTAG00000003983	TOM1L2	1	1.90909	0	0.52381	0	11		ENSBTAG00000062222	ENSBTAG00000062222	36	3.7193	7.89617e-06	0.268867	0.574603	118.861
ENSBTAG00000004000	SAP30L	1	1	0	1	0	1		ENSBTAG00000047510	SMIM6	36	2.8729	0.00138366	0.34808	0.139683	84.8333
ENSBTAG00000038700	FAM124B	1	1	0	1	0	1		ENSBTAG00000001414	KCTD12	36	2.87537	0.00236439	0.347781	0.112698	81.8333
ENSBTAG00000004043	ENSBTAG00000004043	1	1.75	0	0.571429	0	4		ENSBTAG00000064753	ENSBTAG00000064753	36	2.87426	0.000707467	0.347916	0.293651	90.7778
ENSBTAG00000004099	CCDC170	1	1	0	1	0	1		ENSBTAG00000010393	TRNAU1AP	36	3.77367	6.25046e-06	0.264994	0.480952	75.0556
ENSBTAG00000004303	SLC27A2	1	1	0	1	0	1		ENSBTAG00000066009	ENSBTAG00000066009	36	2.87562	0.00246991	0.347752	0.104762	81.2778
ENSBTAG00000004104	RUNX2	1	1	0	1	0	1		ENSBTAG00000047431	SNORA80B	36	2.87549	0.00225544	0.347766	0.0968254	82.1389
ENSBTAG00000014300	SLC6A5	1	1	0	1	0	1		ENSBTAG00000016319	CYB5D2	36	2.87463	0.00126345	0.347871	0.12381	84.6389
ENSBTAG00000004135	LMTK2	1	6.12821	0	0.16318	0	7		ENSBTAG00000015856	CFAP126	36	3.74433	1.99375e-06	0.267071	0.655556	105.056
ENSBTAG00000021686	MELK	1	4.43529	0	0.225464	0	4		ENSBTAG00000017701	CYP2W1	36	2.87808	0.00278213	0.347454	0.0222222	78.3889
ENSBTAG00000021874	KIF14	1	4.43529	0	0.225464	0	4		ENSBTAG00000003458	CDCA7	36	2.87315	0.000595742	0.34805	0.269841	97.5556
ENSBTAG00000046105	PRTN3	1	4.43529	0	0.225464	0	4		ENSBTAG00000030189	EFCAB6	36	3.73003	5.56745e-06	0.268094	0.577778	110.667
ENSBTAG00000004167	TTC29	1	6.77711	0	0.147556	0	4		ENSBTAG00000056023	ENSBTAG00000056023	36	3.73878	4.86576e-06	0.267467	0.574603	111.056
ENSBTAG00000004168	STON1	1	1.75	0	0.571429	0	4		ENSBTAG00000063526	ENSBTAG00000063526	36	3.73422	7.06037e-06	0.267793	0.47619	101.5
ENSBTAG00000004192	LRRC43	1	1	0	1	0	1		ENSBTAG00000026004	CNTNAP4	36	2.86982	0.000621095	0.348454	0.268254	92.5
ENSBTAG00000027676	IL18BP	1	1	0	1	0	1		ENSBTAG00000055327	ENSBTAG00000055327	36	2.8766	0.00238917	0.347632	0.107937	80.75
ENSBTAG00000004196	FMNL1	1	1	0	1	0	1		ENSBTAG00000049093	PHGR1	36	2.87179	0.000697137	0.348214	0.195238	91.0556
ENSBTAG00000059433	ENSBTAG00000059433	1	1	0	1	0	1		ENSBTAG00000035776	CFAP299	35	2.87882	0.0015901	0.347364	0.0420168	83.1143
ENSBTAG00000004197	B3GNT4	1	1	0	1	0	1		ENSBTAG00000022509	DNAH9	35	2.87414	0.00125396	0.347931	0.127731	87.4857
ENSBTAG00000069672	ENSBTAG00000069672	1	1	0	1	0	1		ENSBTAG00000046552	GGACT	35	2.8697	0.000646406	0.348469	0.252101	94.0286
ENSBTAG00000014883	GABARAP	1	1.75	0	0.571429	0	4		ENSBTAG00000020374	THSD1	35	2.87636	0.00106771	0.347662	0.168067	88.9714
ENSBTAG00000021485	C3H1orf54	1	1.75	0	0.571429	0	4		ENSBTAG00000031625	HRH3	35	2.87771	0.00321341	0.347498	0.0638655	81.0286
ENSBTAG00000004223	SRR	1	1	0	1	0	1		ENSBTAG00000011063	CTSO	35	3.74297	1.75639e-06	0.267167	0.710924	109.514
ENSBTAG00000011409	CD72	1	1	0	1	0	1		ENSBTAG00000005750	TCF15	35	2.87623	0.00239933	0.347677	0.127731	84.0286
ENSBTAG00000004263	ATP6V0A4	1	1	0	1	0	1		ENSBTAG00000008633	SLX1A	35	3.75259	2.93247e-06	0.266483	0.6	97.9429
ENSBTAG00000021754	DUSP12	1	1	0	1	0	1		ENSBTAG00000050536	ENSBTAG00000050536	35	2.87722	0.00170568	0.347558	0.0739496	83.3429
ENSBTAG00000004269	SGK1	1	1	0	1	0	1		ENSBTAG00000006130	CLEC14A	35	2.87611	0.00169716	0.347692	0.121008	85.2
ENSBTAG00000005957	CSE1L	1	1	0	1	0	1		ENSBTAG00000068708	ENSBTAG00000068708	35	2.87463	0.0011491	0.347871	0.169748	86.9429
ENSBTAG00000004288	GSTA4	1	1	0	1	0	1		ENSBTAG00000030198	TMEM232	35	3.73471	9.12216e-06	0.267758	0.490756	103.714
ENSBTAG00000012774	RAB7B	1	1	0	1	0	1		ENSBTAG00000024091	MALL	35	2.87512	0.00154919	0.347811	0.112605	85.3714
ENSBTAG00000004292	CRMP1	1	2.62353	0	0.381166	0	44		ENSBTAG00000011888	CCDC24	35	3.77848	4.0712e-06	0.264657	0.579832	85.2571
ENSBTAG00000004394	PKIB	1	1	0	1	0	1		ENSBTAG00000048486	IQANK1	35	3.7765	2.59932e-06	0.264795	0.6	87.5714
ENSBTAG00000017275	COIL	1	1	0	1	0	1		ENSBTAG00000034176	ENSBTAG00000034176	35	2.86908	0.000607785	0.348543	0.238655	93.9429
ENSBTAG00000004411	CRISPLD1	1	1.83333	0	0.545455	0	6		ENSBTAG00000050322	ENSBTAG00000050322	34	2.87747	0.00222268	0.347528	0.0926916	85.1176
ENSBTAG00000004429	GDF5	1	2.3	0	0.434783	0	7		ENSBTAG00000051512	ENSBTAG00000051512	34	2.87488	0.0013119	0.347841	0.13369	87.7941
ENSBTAG00000004542	FAM78A	1	1.5	0	0.666667	0	2		ENSBTAG00000000736	LRP8	34	2.87426	0.00143697	0.347916	0.160428	90.0882
ENSBTAG00000004570	PRRX1	1	1	0	1	0	1		ENSBTAG00000009979	HOXB2	34	3.71191	1.8145e-05	0.269403	0.527629	124.294
ENSBTAG00000016328	SFPQ	1	1	0	1	0	1		ENSBTAG00000039223	WDR38	34	3.73656	1.10373e-05	0.267626	0.486631	110.765
ENSBTAG00000004572	RNF183	1	1	0	1	0	1		ENSBTAG00000051913	UST	34	3.73619	8.20238e-06	0.267652	0.479501	106.824
ENSBTAG00000018973	COPS3	1	1	0	1	0	1		ENSBTAG00000011584	CHST2	34	3.75777	4.8509e-06	0.266116	0.536542	91.9118
ENSBTAG00000004574	UGT8	1	1	0	1	0	1		ENSBTAG00000065961	ENSBTAG00000065961	34	3.76467	6.23917e-06	0.265628	0.418895	74.8529
ENSBTAG00000058323	ENSBTAG00000058323	1	1	0	1	0	1		ENSBTAG00000019137	SCN7A	34	2.87845	0.00350339	0.347409	0.0748663	83.5882
ENSBTAG00000004588	KCNN4	1	1	0	1	0	1		ENSBTAG00000011822	ARMH1	34	2.87364	0.000898749	0.34799	0.12656	91.0294
ENSBTAG00000043975	MYCT1	1	1	0	1	0	1		ENSBTAG00000003707	GRAP	34	2.87968	0.00409523	0.34726	0.0356506	82.1765
ENSBTAG00000004685	SRGAP3	1	1.5	0	0.666667	0	2		ENSBTAG00000019327	NRAP	34	2.88153	0.00762886	0.347037	0	79.7941
ENSBTAG00000004710	HNF1B	1	1	0	1	0	1		ENSBTAG00000045994	ADRA2C	34	2.88153	0.00622078	0.347037	0	80.1471
ENSBTAG00000020286	GAREM1	1	1	0	1	0	1		ENSBTAG00000042736	U6	34	3.78341	2.54994e-06	0.264312	0.614973	88.3235
ENSBTAG00000004732	SPTB	1	4.14706	0	0.241135	0	10		ENSBTAG00000019866	NRP1	34	2.87919	0.00240983	0.34732	0.0855615	84.4118
ENSBTAG00000023416	PPP2R3A	1	2	0	0.5	0	3		ENSBTAG00000069152	ENSBTAG00000069152	34	2.87056	0.000961295	0.348364	0.192513	91.9412
ENSBTAG00000004755	SHKBP1	1	2	0	0.5	0	2		ENSBTAG00000058401	ENSBTAG00000058401	34	2.87093	0.000581274	0.348319	0.258467	96.2353
ENSBTAG00000004781	POLR3B	1	1	0	1	0	1		ENSBTAG00000065534	ENSBTAG00000065534	34	2.87808	0.000934101	0.347454	0.190731	89.5882
ENSBTAG00000016877	PLA2G2C	1	1	0	1	0	1		ENSBTAG00000069065	ENSBTAG00000069065	34	3.73669	6.65855e-06	0.267617	0.525847	103.824
ENSBTAG00000004792	CHMP4C	1	1	0	1	0	1		ENSBTAG00000039328	PURG	33	2.87118	0.000799255	0.348289	0.212121	94.7879
ENSBTAG00000015032	CD14	1	1	0	1	0	1		ENSBTAG00000059395	ENSBTAG00000059395	33	2.87722	0.000884871	0.347558	0.219697	93.697
ENSBTAG00000004796	GRP	1	1	0	1	0	1		ENSBTAG00000061507	CDH19	33	2.87722	0.0014374	0.347558	0.0795455	89
ENSBTAG00000011820	DAPK2	1	1	0	1	0	1		ENSBTAG00000033422	HHATL	33	3.73866	9.7106e-06	0.267476	0.471591	107.576
ENSBTAG00000004820	POLR2F	1	4.38462	0	0.22807	0	10		ENSBTAG00000049566	DNAH6	33	2.87722	0.00163546	0.347558	0.094697	93.0606
ENSBTAG00000004905	KRT19	1	1.5	0	0.666667	0	2		ENSBTAG00000044123	HAND2	33	2.87648	0.00172587	0.347647	0.0814394	88.1818
ENSBTAG00000011196	C1QB	1	2.85714	0	0.35	0	3		ENSBTAG00000035858	MCC	33	3.76282	5.23676e-06	0.265758	0.515152	81.5152
ENSBTAG00000004951	CFAP68	1	1.66667	0	0.6	0	3		ENSBTAG00000000991	MRPL32	33	2.87845	0.0020391	0.347409	0.107955	87.2424
ENSBTAG00000005034	CAPN5	1	1.91667	0	0.521739	0	12		ENSBTAG00000068078	ENSBTAG00000068078	33	2.87931	0.00176683	0.347305	0.0890152	87.2424
ENSBTAG00000005040	PPP4R3A	1	1.5	0	0.666667	0	2		ENSBTAG00000013116	PLCB4	33	2.88005	0.00201642	0.347216	0.0984848	86.3939
ENSBTAG00000005144	PNPLA2	1	1.5	0	0.666667	0	2		ENSBTAG00000026751	CFAP65	33	3.75111	3.8574e-06	0.266588	0.575758	94.9394
ENSBTAG00000005209	VPS8	1	1.66667	0	0.6	0	3		ENSBTAG00000033010	TTC27	33	3.74815	2.33454e-06	0.266798	0.619318	98.3333
ENSBTAG00000005304	SRM	1	1	0	1	0	1		ENSBTAG00000030897	XRCC2	33	2.87857	0.0022861	0.347394	0.0757576	86.7576
ENSBTAG00000011914	RASSF10	1	1	0	1	0	1		ENSBTAG00000001582	AKR1B10	33	2.87759	0.000929927	0.347513	0.168561	91.2727
ENSBTAG00000005328	ICE2	1	1.85714	0	0.538462	0	7		ENSBTAG00000056684	ENSBTAG00000056684	33	2.87697	0.00109158	0.347588	0.147727	90.4545
ENSBTAG00000005373	TPM1	1	5.46154	0	0.183099	0	10		ENSBTAG00000002744	MUSK	33	2.88178	0.00738323	0.347008	0	82.1818
ENSBTAG00000005377	SOSTDC1	1	3.87059	0	0.258359	0	7		ENSBTAG00000019967	RASA3	33	3.7786	4.33271e-06	0.264648	0.524621	75.9394
ENSBTAG00000012755	KLC4	1	1.66667	0	0.6	0	3		ENSBTAG00000052884	ENSBTAG00000052884	33	3.79253	2.21553e-06	0.263676	0.587121	66.1212
ENSBTAG00000005431	LMCD1	1	1	0	1	0	1		ENSBTAG00000003212	NNAT	33	2.8787	0.000787683	0.347379	0.179924	92.4848
ENSBTAG00000021525	RAB42	1	1	0	1	0	1		ENSBTAG00000051724	TMEM178B	33	2.87438	0.00106763	0.347901	0.19697	93.303
ENSBTAG00000005456	TTK	1	2.56471	0	0.389908	0	53		ENSBTAG00000068705	ENSBTAG00000068705	33	2.87907	0.00116297	0.347335	0.138258	91.2727
ENSBTAG00000005526	COG5	1	1	0	1	0	1		ENSBTAG00000006060	DCDC1	33	2.87697	0.000565699	0.347588	0.223485	96.303
ENSBTAG00000006934	CYP11A1	1	1	0	1	0	1		ENSBTAG00000018167	KLHL31	33	2.87771	0.00102284	0.347498	0.1875	92.697
ENSBTAG00000005546	HOXB7	1	4.79487	0	0.208556	0	8		ENSBTAG00000066022	ENSBTAG00000066022	32	2.87697	0.0008361	0.347588	0.191532	96.375
ENSBTAG00000005576	CLEC11A	1	1.83333	0	0.545455	0	6		ENSBTAG00000058342	ENSBTAG00000058342	32	2.87623	0.00122954	0.347677	0.135081	94
ENSBTAG00000005577	RNASEH2C	1	2.61538	0	0.382353	0	8		ENSBTAG00000010578	IL17B	32	2.8766	0.00180198	0.347632	0.0826613	91.2188
ENSBTAG00000005581	CCL25	1	1.66667	0	0.6	0	3		ENSBTAG00000068374	ENSBTAG00000068374	32	2.87833	0.00127121	0.347424	0.133065	93.375
ENSBTAG00000005586	GATM	1	1.66667	0	0.6	0	3		ENSBTAG00000021327	DAW1	32	2.87574	0.000465248	0.347737	0.34879	104.312
ENSBTAG00000005627	PAFAH1B2	1	1.5	0	0.666667	0	2		ENSBTAG00000002355	ENSBTAG00000002355	32	2.87944	0.0015692	0.34729	0.114919	90.0625
ENSBTAG00000063166	UBXN10	1	7.30723	0	0.136851	0	3		ENSBTAG00000011601	ST3GAL5	32	3.72818	1.04236e-05	0.268227	0.544355	123.781
ENSBTAG00000005667	ENSBTAG00000005667	1	1	0	1	0	1		ENSBTAG00000014141	SPATA4	32	3.74273	5.35225e-06	0.267185	0.584677	112
ENSBTAG00000019159	PVALB	1	1	0	1	0	1		ENSBTAG00000057620	ENSBTAG00000057620	32	3.72941	8.99536e-06	0.268139	0.592742	112.844
ENSBTAG00000005736	ADGRF3	1	1.85714	0	0.538462	0	7		ENSBTAG00000003244	CFAP92	32	2.8803	0.00323691	0.347186	0.0584677	88.2812
ENSBTAG00000005782	CTBS	1	6.09639	0	0.164032	0	3		ENSBTAG00000052904	MEX3B	32	2.87574	0.00198282	0.347737	0.0725806	91.4375
ENSBTAG00000005803	PTPDC1	1	1.5	0	0.666667	0	2		ENSBTAG00000011304	XRN2	32	3.78217	3.3914e-06	0.264398	0.453629	69.125
ENSBTAG00000005809	GPR89A	1	1	0	1	0	1		ENSBTAG00000013638	IQCH	32	3.76911	3.82909e-06	0.265315	0.481855	84.7188
ENSBTAG00000013294	DYRK3	1	1	0	1	0	1		ENSBTAG00000020927	HSD17B8	32	3.77367	5.11844e-06	0.264994	0.421371	73.7812
ENSBTAG00000005903	LRP5	1	1.90909	0	0.52381	0	11		ENSBTAG00000068290	ENSBTAG00000068290	32	3.7659	3.48852e-06	0.265541	0.540323	78.25
ENSBTAG00000008319	DUSP9	1	1.5	0	0.666667	0	2		ENSBTAG00000013078	DNAH11	32	2.8766	0.000497345	0.347632	0.270161	101.156
ENSBTAG00000064936	CHD9NB	1	1.5	0	0.666667	0	2		ENSBTAG00000050783	SNTG2	32	2.87673	0.00128905	0.347617	0.171371	93.25
ENSBTAG00000005960	EPB41L2	1	3.5	0	0.285714	0	17		ENSBTAG00000006505	S100A9	32	2.88203	0.00700525	0.346978	0	84.75
ENSBTAG00000005963	MAT1A	1	1	0	1	0	1		ENSBTAG00000001391	ANKRD42	32	2.87919	0.00172683	0.34732	0.0887097	90.6875
ENSBTAG00000046552	GGACT	1	1	0	1	0	1		ENSBTAG00000057737	TEX22	32	2.87956	0.00235663	0.347275	0.0645161	88.6875
ENSBTAG00000006060	DCDC1	1	1	0	1	0	1		ENSBTAG00000044121	NUBPL	32	2.87636	0.00055944	0.347662	0.272177	99.1562
ENSBTAG00000039117	TOGARAM1	1	1	0	1	0	1		ENSBTAG00000016192	MDH1B	32	3.72461	4.7259e-06	0.268485	0.635081	116.875
ENSBTAG00000014054	CFAP206	1	5.57229	0	0.179459	0	8		ENSBTAG00000056231	ENSBTAG00000056231	32	3.74408	8.82685e-06	0.267088	0.465726	98.75
ENSBTAG00000006129	KATNIP	1	1.75	0	0.571429	0	4		ENSBTAG00000002843	ACOT4	32	2.87944	0.00202632	0.34729	0.0927419	89.5312
ENSBTAG00000006155	CCRL2	1	1	0	1	0	1		ENSBTAG00000002059	MCM9	32	3.78353	3.02328e-06	0.264303	0.568548	81.6875
ENSBTAG00000013191	AGRN	1	1	0	1	0	1		ENSBTAG00000003121	FRMPD3	32	2.87845	0.00120986	0.347409	0.173387	92.875
ENSBTAG00000012099	TMEM87B	1	1.5	0	0.666667	0	2		ENSBTAG00000067909	ENSBTAG00000067909	32	2.87771	0.00287071	0.347498	0.0927419	90.9375
ENSBTAG00000019010	EIF2B3	1	1.5	0	0.666667	0	2		ENSBTAG00000004092	AK8	31	2.87882	0.00107053	0.347364	0.148387	95.7419
ENSBTAG00000006282	POU2AF1	1	1	0	1	0	1		ENSBTAG00000008223	NLRC4	31	2.87784	0.000705088	0.347483	0.204301	99.5484
ENSBTAG00000014705	HES4	1	1	0	1	0	1		ENSBTAG00000064788	FAM240C	31	2.8766	0.000624486	0.347632	0.275269	101.548
ENSBTAG00000006291	CYLD	1	1.83333	0	0.545455	0	6		ENSBTAG00000003595	FAM216B	31	2.87414	0.000611052	0.347931	0.230108	106.581
ENSBTAG00000038650	MS4A7	1	1.5	0	0.666667	0	2		ENSBTAG00000068936	ENSBTAG00000068936	31	2.88055	0.00192679	0.347156	0.0688172	91.5161
ENSBTAG00000006404	CENPT	1	1.66667	0	0.6	0	3		ENSBTAG00000007321	SREK1	31	3.7749	2.31016e-06	0.264908	0.567742	76.2258
ENSBTAG00000006463	DLST	1	1.5	0	0.666667	0	2		ENSBTAG00000011377	KCNMB2	31	3.77268	3.64565e-06	0.265063	0.524731	75.0323
ENSBTAG00000006466	CD53	1	1.75	0	0.571429	0	4		ENSBTAG00000006282	POU2AF1	31	2.87796	0.00430905	0.347469	0.0322581	90.5484
ENSBTAG00000006479	CAPN7	1	1.66667	0	0.6	0	3		ENSBTAG00000004246	H6PD	31	3.75468	3.32095e-06	0.266334	0.578495	98.6452
ENSBTAG00000006494	CLDN16	1	1.5	0	0.666667	0	2		ENSBTAG00000013918	ADGRL3	31	2.88227	0.00664259	0.346948	0	87.4839
ENSBTAG00000006504	TCHP	1	1	0	1	0	1		ENSBTAG00000018025	IQCG	31	2.87722	0.00106652	0.347558	0.150538	97.7097
ENSBTAG00000048608	5_8S_rRNA	1	1	0	1	0	1		ENSBTAG00000014495	CEP43	31	3.77268	3.41499e-06	0.265063	0.645161	93.3548
ENSBTAG00000026369	ENC1	1	2	0	0.5	0	5		ENSBTAG00000019254	CFAP77	31	3.77022	4.86852e-06	0.265237	0.597849	90.4194
ENSBTAG00000013764	OPTC	1	1.83333	0	0.545455	0	6		ENSBTAG00000055876	ENSBTAG00000055876	31	3.77971	1.48284e-06	0.264571	0.670968	91.1613
ENSBTAG00000018146	VAT1L	1	1.83333	0	0.545455	0	6		ENSBTAG00000008348	NOL4L	31	3.7431	3.77512e-06	0.267158	0.572043	105.903
ENSBTAG00000048565	BASP1	1	1.83333	0	0.545455	0	6		ENSBTAG00000008690	SLC6A9	30	2.87981	0.00178686	0.347245	0.0896552	96.6667
ENSBTAG00000051245	SOX4	1	1.83333	0	0.545455	0	6		ENSBTAG00000006240	TLR4	30	2.88092	0.00150272	0.347112	0.0873563	96.4333
ENSBTAG00000069707	ENSBTAG00000069707	1	1.83333	0	0.545455	0	6		ENSBTAG00000007888	EFR3B	30	2.88067	0.00144858	0.347141	0.11954	96.7
ENSBTAG00000006561	RASGEF1B	1	1.5	0	0.666667	0	2		ENSBTAG00000021430	UPK3B	30	2.88215	0.00369189	0.346963	0.0482759	91.9333
ENSBTAG00000006670	ERGIC3	1	1.5	0	0.666667	0	2		ENSBTAG00000008553	B4GALNT3	30	3.7521	2.42506e-06	0.266518	0.74023	111.067
ENSBTAG00000006721	POLR1F	1	1	0	1	0	1		ENSBTAG00000018460	ADAMTS16	30	3.74186	6.63804e-06	0.267246	0.685057	115.233
ENSBTAG00000010605	VAX2	1	1	0	1	0	1		ENSBTAG00000069422	ENSBTAG00000069422	30	3.73434	8.31654e-06	0.267785	0.567816	120.6
ENSBTAG00000006762	SH3RF2	1	1.83333	0	0.545455	0	6		ENSBTAG00000066090	ENSBTAG00000066090	30	2.87968	0.00208092	0.34726	0.0689655	95.1
ENSBTAG00000006775	SLC12A7	1	1.91667	0	0.521739	0	12		ENSBTAG00000001959	TFAP2E	30	3.76467	2.80348e-06	0.265628	0.544828	87.3
ENSBTAG00000006779	LDHD	1	1.5	0	0.666667	0	2		ENSBTAG00000038074	GJC3	30	3.77059	4.12645e-06	0.265211	0.510345	78.2
ENSBTAG00000006835	MCAM	1	1	0	1	0	1		ENSBTAG00000060018	ENSBTAG00000060018	30	3.78415	2.21372e-06	0.26426	0.542529	76.5667
ENSBTAG00000062532	ENSBTAG00000062532	1	1	0	1	0	1		ENSBTAG00000030426	ENSBTAG00000030426	30	2.88252	0.00603023	0.346919	0	90.5333
ENSBTAG00000006836	FBXO33	1	1.5	0	0.666667	0	2		ENSBTAG00000027246	UBD	30	2.88252	0.00664614	0.346919	0	90.3
ENSBTAG00000006898	EPRS1	1	1.66667	0	0.6	0	3		ENSBTAG00000010693	LMO7	30	2.88129	0.00210468	0.347067	0.0942529	94
ENSBTAG00000006928	OAT	1	1.88889	0	0.529412	0	9		ENSBTAG00000026307	ZNF629	30	3.76072	2.85913e-06	0.265906	0.556322	85.8333
ENSBTAG00000006938	PPM1F	1	1	0	1	0	1		ENSBTAG00000001243	AP3M2	30	2.87648	0.00095876	0.347647	0.188506	101.067
ENSBTAG00000069620	ENSBTAG00000069620	1	1	0	1	0	1		ENSBTAG00000005675	SLC44A4	30	3.74051	7.03361e-06	0.267343	0.521839	104.867
ENSBTAG00000053355	EFCAB10	1	7.22289	0	0.138449	0	2		ENSBTAG00000007675	NPHP1	30	3.7516	7.93277e-06	0.266553	0.487356	95.3667
ENSBTAG00000006957	SLC2A8	1	1.5	0	0.666667	0	2		ENSBTAG00000013505	IQCA1	30	3.73225	2.42528e-06	0.267935	0.645977	114.533
ENSBTAG00000068527	ENSBTAG00000068527	1	1.5	0	0.666667	0	2		ENSBTAG00000069239	ENSBTAG00000069239	30	3.76948	3.72344e-06	0.265289	0.611494	93.2667
ENSBTAG00000006973	PHF21B	1	1.8	0	0.555556	0	5		ENSBTAG00000015413	RASA2	30	2.87981	0.00236257	0.347245	0.0873563	94.8
ENSBTAG00000007002	IDUA	1	2.4	0	0.416667	0	2		ENSBTAG00000007994	OSCP1	30	3.79746	2.00101e-06	0.263334	0.590805	65.4667
ENSBTAG00000007013	TOM1L1	1	4.38462	0	0.22807	0	10		ENSBTAG00000055503	ENSBTAG00000055503	30	2.87968	0.00143496	0.34726	0.137931	96.1667
ENSBTAG00000007107	TMEM143	1	1	0	1	0	1		ENSBTAG00000069555	ENSBTAG00000069555	30	2.88252	0.00627502	0.346919	0	90.4
ENSBTAG00000055591	ENSBTAG00000055591	1	1	0	1	0	1		ENSBTAG00000053781	ENSBTAG00000053781	29	2.87857	0.00116954	0.347394	0.155172	100.759
ENSBTAG00000007122	ZFP2	1	1	0	1	0	1		ENSBTAG00000050633	PLA2G2F	29	2.88277	0.00640038	0.346889	0	93.3793
ENSBTAG00000069377	ENSBTAG00000069377	1	1	0	1	0	1		ENSBTAG00000022886	RYR2	29	2.87377	0.000764456	0.347975	0.199507	104.793
ENSBTAG00000007136	ADAM22	1	1	0	1	0	1		ENSBTAG00000039524	ENSBTAG00000039524	29	2.87919	0.000942494	0.34732	0.194581	102.207
ENSBTAG00000020074	NKPD1	1	1	0	1	0	1		ENSBTAG00000062178	ENSBTAG00000062178	29	2.8771	0.000760473	0.347573	0.23399	104.483
ENSBTAG00000007144	KRT83	1	1.83333	0	0.545455	0	6		ENSBTAG00000058087	ENSBTAG00000058087	29	2.88277	0.00498219	0.346889	0	93.8966
ENSBTAG00000007170	SLC38A7	1	1.91667	0	0.521739	0	12		ENSBTAG00000000313	NUDT13	29	3.7961	3.56101e-06	0.263428	0.623153	70.3448
ENSBTAG00000007173	PDGFRA	1	1.66667	0	0.6	0	3		ENSBTAG00000009877	MCMBP	29	2.87734	0.00109562	0.347543	0.174877	102.276
ENSBTAG00000007237	BUB1B	1	2.56471	0	0.389908	0	53		ENSBTAG00000005937	TTLL9	29	2.87648	0.000606183	0.347647	0.256158	106.552
ENSBTAG00000007243	CFAP58	1	1	0	1	0	1		ENSBTAG00000033429	FAM229B	29	2.87993	0.00455232	0.347231	0.0270936	95.1724
ENSBTAG00000057958	ENSBTAG00000057958	1	1	0	1	0	1		ENSBTAG00000040496	KCNB2	29	3.73471	5.32764e-06	0.267758	0.679803	116.31
ENSBTAG00000007253	TSPAN33	1	1	0	1	0	1		ENSBTAG00000056316	DIRAS1	29	2.88055	0.00144604	0.347156	0.103448	98.5862
ENSBTAG00000032024	KATNA1	1	1	0	1	0	1		ENSBTAG00000013300	KCNMA1	29	3.77848	3.93103e-06	0.264657	0.418719	63.4828
ENSBTAG00000007303	RAD21	1	2.61538	0	0.382353	0	8		ENSBTAG00000059381	ENSBTAG00000059381	29	3.81114	1.36056e-06	0.262388	0.618227	55.9655
ENSBTAG00000007305	VPS41	1	1	0	1	0	1		ENSBTAG00000062836	ENSBTAG00000062836	29	3.80535	2.54418e-06	0.262788	0.546798	56.6552
ENSBTAG00000012446	MTHFSD	1	1	0	1	0	1		ENSBTAG00000061481	ENSBTAG00000061481	29	2.88277	0.00456475	0.346889	0	94.2414
ENSBTAG00000007307	SELE	1	1	0	1	0	1		ENSBTAG00000002894	TNFSF4	29	2.88227	0.00212661	0.346948	0.0541872	96.1379
ENSBTAG00000020713	BACH2	1	1	0	1	0	1		ENSBTAG00000051896	ENSBTAG00000051896	29	2.88042	0.00295432	0.347171	0.0295567	96.1724
ENSBTAG00000007338	TYROBP	1	1	0	1	0	1		ENSBTAG00000001906	FANCA	29	3.7696	2.27795e-06	0.26528	0.539409	80
ENSBTAG00000012456	HEPACAM2	1	1	0	1	0	1		ENSBTAG00000004197	B3GNT4	29	2.87845	0.00126382	0.347409	0.105911	100.655
ENSBTAG00000007421	CDH5	1	1	0	1	0	1		ENSBTAG00000066842	ENSBTAG00000066842	29	2.87808	0.000828326	0.347454	0.174877	103.241
ENSBTAG00000064678	ENSBTAG00000064678	1	1	0	1	0	1		ENSBTAG00000064422	ENSBTAG00000064422	29	2.87907	0.00259538	0.347335	0.110837	97.8621
ENSBTAG00000011487	PLEKHS1	1	6.81928	0	0.146643	0	2		ENSBTAG00000018560	DNAH3	29	3.7484	3.62493e-06	0.266781	0.527094	105.414
ENSBTAG00000007580	ZSWIM2	1	1	0	1	0	1		ENSBTAG00000007323	CPSF6	29	3.77922	2.49407e-06	0.264605	0.625616	90.2414
ENSBTAG00000009673	NHEDC1	1	1	0	1	0	1		ENSBTAG00000008403	ROCK1	29	3.79438	3.50831e-06	0.263548	0.571429	73.1724
ENSBTAG00000007584	INPP1	1	1.88889	0	0.529412	0	9		ENSBTAG00000067995	ENSBTAG00000067995	29	3.78932	4.22784e-06	0.263899	0.571429	78.3793
ENSBTAG00000007588	ERLIN1	1	1.66667	0	0.6	0	3		ENSBTAG00000009290	FAM161A	29	3.74384	5.12103e-06	0.267106	0.487685	97.6207
ENSBTAG00000008216	RRM2	1	2.62353	0	0.381166	0	44		ENSBTAG00000020953	ENSBTAG00000020953	28	2.8819	0.00190849	0.346993	0.042328	100.25
ENSBTAG00000009035	CENPE	1	2.62353	0	0.381166	0	44		ENSBTAG00000001838	LRRC36	28	2.87919	0.00136185	0.34732	0.100529	102.25
ENSBTAG00000009383	KIF11	1	2.62353	0	0.381166	0	44		ENSBTAG00000011095	FAR2	28	2.88277	0.00231025	0.346889	0.0529101	99.3214
ENSBTAG00000009812	CXCL5	1	2.62353	0	0.381166	0	44		ENSBTAG00000013779	HSPA12A	28	2.88301	0.00364892	0.346859	0	97.7857
ENSBTAG00000009983	KIF23	1	2.62353	0	0.381166	0	44		ENSBTAG00000013147	NEFH	28	2.8803	0.000797712	0.347186	0.137566	105.857
ENSBTAG00000011616	MPO	1	2.62353	0	0.381166	0	44		ENSBTAG00000012026	ENSBTAG00000012026	28	2.87919	0.000975318	0.34732	0.156085	104
ENSBTAG00000015402	GREB1	1	2.62353	0	0.381166	0	44		ENSBTAG00000020717	DIPK2B	28	2.87784	0.00105886	0.347483	0.132275	103.929
ENSBTAG00000016165	KRT7	1	2.62353	0	0.381166	0	44		ENSBTAG00000032534	RHOF	28	2.88042	0.00159632	0.347171	0.0978836	102.964
ENSBTAG00000016726	KIF15	1	2.62353	0	0.381166	0	44		ENSBTAG00000002025	AMIGO2	28	2.88116	0.0028869	0.347082	0.0740741	99.6071
ENSBTAG00000017886	CABP7	1	2.62353	0	0.381166	0	44		ENSBTAG00000009338	LRRC7	28	2.87697	0.00150204	0.347588	0.174603	104.857
ENSBTAG00000019262	TOP2A	1	2.62353	0	0.381166	0	44		ENSBTAG00000001788	PDPN	28	3.75666	3.99103e-06	0.266194	0.671958	103
ENSBTAG00000019278	KNTC1	1	2.62353	0	0.381166	0	44		ENSBTAG00000007932	HCK	28	3.74125	1.18541e-05	0.267291	0.587302	108.5
ENSBTAG00000019496	CDKN3	1	2.62353	0	0.381166	0	44		ENSBTAG00000017273	LRRC25	28	3.73558	9.4912e-06	0.267696	0.664021	118.714
ENSBTAG00000019772	OXTR	1	2.62353	0	0.381166	0	44		ENSBTAG00000049822	DNAL4	28	3.75357	3.65125e-06	0.266413	0.669312	103.607
ENSBTAG00000022471	TTPA	1	2.62353	0	0.381166	0	44		ENSBTAG00000050176	ENSBTAG00000050176	28	2.88055	0.00324455	0.347156	0.0661376	99.25
ENSBTAG00000023814	ECT2	1	2.62353	0	0.381166	0	44		ENSBTAG00000054241	ENSBTAG00000054241	28	2.88178	0.00370278	0.347008	0.0343915	98.5714
ENSBTAG00000043553	GPX3	1	2.62353	0	0.381166	0	44		ENSBTAG00000030322	KLHDC7A	28	2.87882	0.00129698	0.347364	0.156085	103.25
ENSBTAG00000046375	ENSBTAG00000046375	1	2.62353	0	0.381166	0	44		ENSBTAG00000001731	GLYR1	28	3.78575	4.03834e-06	0.264148	0.407407	61.5357
ENSBTAG00000007614	BBS4	1	1.5	0	0.666667	0	2		ENSBTAG00000010529	FZD6	28	3.77305	1.96795e-06	0.265037	0.55291	75.0714
ENSBTAG00000007654	CHST7	1	2.56471	0	0.389908	0	53		ENSBTAG00000069793	ENSBTAG00000069793	28	3.777	2.5158e-06	0.264761	0.537037	72.3571
ENSBTAG00000007661	MYO1F	1	1.75	0	0.571429	0	4		ENSBTAG00000016692	DSCAML1	28	2.88018	0.00110941	0.347201	0.185185	103.964
ENSBTAG00000007687	GDF6	1	1.94118	0	0.515152	0	17		ENSBTAG00000065557	ENSBTAG00000065557	28	2.88215	0.00121314	0.346963	0.148148	102.643
ENSBTAG00000007730	ZFX	1	1.66667	0	0.6	0	3		ENSBTAG00000007813	CMC4	28	3.76245	2.26235e-06	0.265784	0.60582	90.8571
ENSBTAG00000007818	POFUT2	1	1.75	0	0.571429	0	4		ENSBTAG00000021872	RASGRP1	28	2.87784	0.00121544	0.347483	0.174603	105.75
ENSBTAG00000063817	ENSBTAG00000063817	1	1.5	0	0.666667	0	2		ENSBTAG00000004637	MARCHF10	28	3.74852	2.68492e-06	0.266772	0.600529	108.821
ENSBTAG00000007923	LAMTOR3	1	1.83333	0	0.545455	0	6		ENSBTAG00000012456	HEPACAM2	28	2.88141	0.00119385	0.347052	0.12963	102.786
ENSBTAG00000007932	HCK	1	1.75	0	0.571429	0	4		ENSBTAG00000042391	ENSBTAG00000042391	28	2.88301	0.00536313	0.346859	0	96.9286
ENSBTAG00000008006	RASGRP3	1	1	0	1	0	1		ENSBTAG00000067010	ENSBTAG00000067010	28	2.8819	0.00177459	0.346993	0.0661376	100.214
ENSBTAG00000065859	APOA1	1	1	0	1	0	1		ENSBTAG00000012851	SLC5A1	28	2.87993	0.00171544	0.347231	0.145503	102.607
ENSBTAG00000008053	WDFY2	1	1.8	0	0.555556	0	5		ENSBTAG00000011003	IKZF3	28	2.88042	0.0012871	0.347171	0.179894	103.429
ENSBTAG00000008057	PARVG	1	5.87952	0	0.170082	0	7		ENSBTAG00000002473	ANGPTL4	28	2.88264	0.00393655	0.346904	0.042328	98.1071
ENSBTAG00000008079	NRBP2	1	1.66667	0	0.6	0	3		ENSBTAG00000020147	BBS1	28	3.79586	1.9875e-06	0.263445	0.584656	66.8929
ENSBTAG00000008092	RAB37	1	1	0	1	0	1		ENSBTAG00000040543	TMEM200A	28	2.88227	0.00430191	0.346948	0.021164	97.9286
ENSBTAG00000008223	NLRC4	1	1	0	1	0	1		ENSBTAG00000012434	ENOX1	28	2.88301	0.00192733	0.346859	0	99.0357
ENSBTAG00000008100	GOLGA7B	1	1	0	1	0	1		ENSBTAG00000017508	CYSLTR2	28	2.87734	0.000629373	0.347543	0.256614	111.643
ENSBTAG00000053248	bta-mir-2285bs	1	1	0	1	0	1		ENSBTAG00000019793	RGS22	28	3.7569	4.75291e-06	0.266177	0.510582	83.25
ENSBTAG00000008105	RBM38	1	1	0	1	0	1		ENSBTAG00000044478	bta-mir-2442	28	2.88042	0.00159594	0.347171	0.103175	101.571
ENSBTAG00000019250	BTK	1	1	0	1	0	1		ENSBTAG00000069447	ENSBTAG00000069447	28	2.87944	0.00116896	0.34729	0.145503	103.25
ENSBTAG00000008165	ITGA2B	1	1	0	1	0	1		ENSBTAG00000010007	MAPK13	28	2.88104	0.00127209	0.347097	0.108466	101.857
ENSBTAG00000057575	ENSBTAG00000057575	1	1	0	1	0	1		ENSBTAG00000015163	TM4SF1	27	2.88104	0.00153662	0.347097	0.0683761	104.556
ENSBTAG00000008259	ACOD1	1	2	0	0.5	0	2		ENSBTAG00000062072	ENSBTAG00000062072	27	2.88203	0.0049238	0.346978	0.025641	101.185
ENSBTAG00000008269	RNF149	1	1.83333	0	0.545455	0	6		ENSBTAG00000020361	SLC35F3	27	2.87685	0.00125033	0.347603	0.122507	107.519
ENSBTAG00000008272	EBF3	1	1	0	1	0	1		ENSBTAG00000063805	ENSBTAG00000063805	27	2.87857	0.00240753	0.347394	0.0683761	105.148
ENSBTAG00000035615	UPF3B	1	1	0	1	0	1		ENSBTAG00000048335	ENSBTAG00000048335	27	2.87907	0.000756876	0.347335	0.242165	110.815
ENSBTAG00000011876	MORC3	1	2.92308	0	0.342105	0	6		ENSBTAG00000059564	ENSBTAG00000059564	27	2.88326	0.00590877	0.34683	0	100.222
ENSBTAG00000021675	PJA2	1	2.92308	0	0.342105	0	6		ENSBTAG00000012446	MTHFSD	27	2.87833	0.00116733	0.347424	0.153846	109.481
ENSBTAG00000021769	CUL3	1	2.92308	0	0.342105	0	6		ENSBTAG00000009547	ZDHHC4	27	3.73644	4.79171e-06	0.267634	0.692308	115.63
ENSBTAG00000059404	ENSBTAG00000059404	1	2.92308	0	0.342105	0	6		ENSBTAG00000024942	RPRML	27	3.75431	4.32837e-06	0.26636	0.646724	102.296
ENSBTAG00000008300	FN1	1	1.75	0	0.571429	0	4		ENSBTAG00000006161	MET	27	2.87931	0.0012797	0.347305	0.153846	106.407
ENSBTAG00000008332	ENPEP	1	1	0	1	0	1		ENSBTAG00000000785	PASK	27	3.76898	2.72173e-06	0.265323	0.663818	93.2593
ENSBTAG00000068803	ENSBTAG00000068803	1	1	0	1	0	1		ENSBTAG00000042526	SNORD28	27	2.88141	0.00194159	0.347052	0.0854701	104.222
ENSBTAG00000008333	ETV4	1	1.94118	0	0.515152	0	17		ENSBTAG00000040151	GCH1	27	2.88018	0.001311	0.347201	0.119658	106.148
ENSBTAG00000008352	ART4	1	1	0	1	0	1		ENSBTAG00000055458	ENSBTAG00000055458	27	2.87956	0.00148686	0.347275	0.133903	105.667
ENSBTAG00000057692	ENSBTAG00000057692	1	1	0	1	0	1		ENSBTAG00000035855	ENSBTAG00000035855	27	2.88042	0.000763083	0.347171	0.247863	109.407
ENSBTAG00000008376	MYORG	1	5.87952	0	0.170082	0	7		ENSBTAG00000057697	SCO2	27	3.71437	1.37173e-05	0.269224	0.555556	125.63
ENSBTAG00000012443	DIAPH3	1	1.75	0	0.571429	0	4		ENSBTAG00000011215	ACTN4	27	3.78637	3.80657e-06	0.264105	0.632479	88.2593
ENSBTAG00000014295	CAPZA1	1	1.75	0	0.571429	0	4		ENSBTAG00000016148	LCN6	27	2.8824	0.00393397	0.346934	0.042735	101.778
ENSBTAG00000021192	NOP53	1	1.75	0	0.571429	0	4		ENSBTAG00000016320	LMO1	27	2.88215	0.0023075	0.346963	0.045584	103.185
ENSBTAG00000008467	HENMT1	1	1	0	1	0	1		ENSBTAG00000006507	ADAMTS3	27	2.88055	0.00123886	0.347156	0.190883	107.111
ENSBTAG00000019177	BIN1	1	1	0	1	0	1		ENSBTAG00000012275	ENDOU	27	2.88116	0.00140758	0.347082	0.0854701	104.889
ENSBTAG00000008491	ENSBTAG00000008491	1	1.75	0	0.571429	0	4		ENSBTAG00000003130	CHRNA3	27	2.88326	0.00377031	0.34683	0	101.222
ENSBTAG00000009661	RNASEH2A	1	1.5	0	0.666667	0	2		ENSBTAG00000056913	TAL1	27	2.87919	0.000931528	0.34732	0.193732	109.407
ENSBTAG00000018189	CSTB	1	1.5	0	0.666667	0	2		ENSBTAG00000027676	IL18BP	27	3.78291	2.57477e-06	0.264346	0.564103	84.8148
ENSBTAG00000018028	TTLL10	1	1.5	0	0.666667	0	2		ENSBTAG00000027900	LRRIQ1	27	2.87808	0.000551846	0.347454	0.279202	114.889
ENSBTAG00000024723	CHCHD3	1	1.5	0	0.666667	0	2		ENSBTAG00000026650	ENSBTAG00000026650	27	3.81225	1.55365e-06	0.262312	0.663818	60.2222
ENSBTAG00000008656	KBTBD6	1	1.83333	0	0.545455	0	6		ENSBTAG00000030994	ANKS1B	27	2.88326	0.00199938	0.34683	0	102.481
ENSBTAG00000008674	FAM136A	1	2	0	0.5	0	2		ENSBTAG00000004148	SLPI	27	2.88326	0.0057855	0.34683	0	100.259
ENSBTAG00000008705	CABLES1	1	1.5	0	0.666667	0	2		ENSBTAG00000014054	CFAP206	27	3.76393	4.68363e-06	0.26568	0.490028	79.6667
ENSBTAG00000008711	BOK	1	1.66667	0	0.6	0	3		ENSBTAG00000011402	ENSBTAG00000011402	27	2.88104	0.00136406	0.347097	0.0968661	105.593
ENSBTAG00000008733	MAGED1	1	1.83333	0	0.545455	0	6		ENSBTAG00000038891	ENSBTAG00000038891	26	2.88079	0.00336637	0.347127	0.0461538	106.5
ENSBTAG00000008789	HMG20B	1	5.46154	0	0.183099	0	10		ENSBTAG00000027015	ENSBTAG00000027015	26	2.87845	0.000739738	0.347409	0.175385	113.885
ENSBTAG00000008816	TRIM2	1	1.5	0	0.666667	0	2		ENSBTAG00000056302	ENSBTAG00000056302	26	2.8819	0.00266708	0.346993	0.0338462	106.385
ENSBTAG00000008832	CCL1	1	1	0	1	0	1		ENSBTAG00000007036	SLC17A7	26	2.87611	0.000640719	0.347692	0.243077	120.962
ENSBTAG00000061119	ENSBTAG00000061119	1	1	0	1	0	1		ENSBTAG00000000782	KDR	26	2.88153	0.00128835	0.347037	0.113846	109.038
[truncated: 7,340 more rows]

## Sheet: S6
Supplementary Table S6: Central reference network including fertile and subfertile constructed using 8678 nodes. The genes highlighted in bold have a z-score of + 1.96; the connectivity is given as gain or loss in subfertile group.
[truncated: 8,679 more rows]

[truncated: 1 more sheets: S7]
